# Supplementary material for: A community-driven reconstruction of the Aspergillus niger metabolic network
Source: Fungal Biol Biotechnol. 2018 Sep 26;5:16. doi: 10.1186/s40694-018-0060-7 (PMC6158834; doi:10.1186/s40694-018-0060-7)
Supplement: Supplementary file 3 — Additional file 3. Genome-scale model for Aspergillus niger CBS513.88. Model file in SBML level 3 version 1. [file 40694_2018_60_MOESM3_ESM.xml]

<?xml version="1.0" encoding="UTF-8"?>
<sbml:sbml level="3" sboTerm="SBO:0000624" version="1" fbc:required="false" xmlns:rdf="http://www.w3.org/1999/02/22-rdf-syntax-ns#" xmlns:bqbiol="http://biomodels.net/biology-qualifiers/" xmlns:sbml="http://www.sbml.org/sbml/level3/version1/core" xmlns:fbc="http://www.sbml.org/sbml/level3/version1/fbc/version2" xmlns:gem="http://bitbucket.org/JuBra/gem-editor">
  <sbml:model fbc:strict="true">
    <sbml:listOfUnitDefinitions>
      <sbml:unitDefinition id="mmol_per_gDW_per_hr">
        <sbml:listOfUnits>
          <sbml:unit exponent="1" kind="mole" multiplier="1" scale="-3"/>
          <sbml:unit exponent="-1" kind="gram" multiplier="1" scale="0"/>
          <sbml:unit exponent="-1" kind="second" multiplier="3600" scale="0"/>
        </sbml:listOfUnits>
      </sbml:unitDefinition>
    </sbml:listOfUnitDefinitions>
    <sbml:listOfCompartments>
      <sbml:compartment constant="true" id="g" name="Golgi"/>
      <sbml:compartment constant="true" id="v" name="Vacuole"/>
      <sbml:compartment constant="true" id="c" name="Cytoplasm"/>
      <sbml:compartment constant="true" id="e" name="Extracellular"/>
      <sbml:compartment constant="true" id="n" name="Nucleus"/>
      <sbml:compartment constant="true" id="m" name="Mitochondria"/>
      <sbml:compartment constant="true" id="p" name="Peroxisome"/>
    </sbml:listOfCompartments>
    <sbml:listOfSpecies>
      <sbml:species boundaryCondition="false" constant="false" hasOnlySubstanceUnits="false" id="M_13GLUCAN" name="1,3-beta-D-Glucan" compartment="c" fbc:chemicalFormula="C12H20O10">
        <sbml:annotation>
          <rdf:RDF>
            <rdf:Description rdf:about="#13GLUCAN">
              <bqbiol:is>
                <rdf:Bag>
                  <rdf:li rdf:resource="http://identifiers.org/inchi/InChI=1S/C18H32O16/c19-1-4-7(22)10(25)11(26)17(31-4)34-15-9(24)6(3-21)32-18(13(15)28)33-14-8(23)5(2-20)30-16(29)12(14)27/h4-29H,1-3H2/t4-,5-,6-,7-,8-,9-,10+,11-,12-,13-,14+,15+,16-,17+,18+/m1/s1"/>
                  <rdf:li rdf:resource="http://identifiers.org/chebi/CHEBI:37671"/>
                  <rdf:li rdf:resource="http://identifiers.org/kegg.compound/C00965"/>
                </rdf:Bag>
              </bqbiol:is>
            </rdf:Description>
          </rdf:RDF>
        </sbml:annotation>
      </sbml:species>
      <sbml:species boundaryCondition="false" constant="false" hasOnlySubstanceUnits="false" id="M_13PDG" name="1,3-Bisphospho-D-glycerate" compartment="c" fbc:chemicalFormula="C3H8O10P2">
        <sbml:annotation>
          <rdf:RDF>
            <rdf:Description rdf:about="#13PDG">
              <bqbiol:is>
                <rdf:Bag>
                  <rdf:li rdf:resource="http://identifiers.org/chebi/CHEBI:16001"/>
                  <rdf:li rdf:resource="http://identifiers.org/inchi/InChI=1S/C3H8O10P2/c4-2(1-12-14(6,7)8)3(5)13-15(9,10)11/h2,4H,1H2,(H2,6,7,8)(H2,9,10,11)/t2-/m1/s1"/>
                  <rdf:li rdf:resource="http://identifiers.org/kegg.compound/C00236"/>
                </rdf:Bag>
              </bqbiol:is>
            </rdf:Description>
          </rdf:RDF>
        </sbml:annotation>
      </sbml:species>
      <sbml:species boundaryCondition="false" constant="false" hasOnlySubstanceUnits="false" id="M_14GLUCAN" name="1,4-alpha-D-Glucan" compartment="c" fbc:chemicalFormula="C6H10O5">
        <sbml:annotation>
          <rdf:RDF>
            <rdf:Description rdf:about="#14GLUCAN">
              <bqbiol:is>
                <rdf:Bag>
                  <rdf:li rdf:resource="http://identifiers.org/chebi/CHEBI:28102"/>
                  <rdf:li rdf:resource="http://identifiers.org/kegg.compound/C00718"/>
                </rdf:Bag>
              </bqbiol:is>
            </rdf:Description>
          </rdf:RDF>
        </sbml:annotation>
      </sbml:species>
      <sbml:species boundaryCondition="false" constant="false" hasOnlySubstanceUnits="false" id="M_2D3DGALT" name="2-Dehydro-3-deoxy-D-galactonate" compartment="c" fbc:chemicalFormula="C6H10O6">
        <sbml:annotation>
          <rdf:RDF>
            <rdf:Description rdf:about="#2D3DGALT">
              <bqbiol:is>
                <rdf:Bag>
                  <rdf:li rdf:resource="http://identifiers.org/inchi/InChI=1S/C6H10O6/c7-2-5(10)3(8)1-4(9)6(11)12/h3,5,7-8,10H,1-2H2,(H,11,12)/p-1/t3-,5-/m1/s1"/>
                  <rdf:li rdf:resource="http://identifiers.org/kegg.compound/C01216"/>
                  <rdf:li rdf:resource="http://identifiers.org/chebi/CHEBI:17028"/>
                </rdf:Bag>
              </bqbiol:is>
            </rdf:Description>
          </rdf:RDF>
        </sbml:annotation>
      </sbml:species>
      <sbml:species boundaryCondition="false" constant="false" hasOnlySubstanceUnits="false" id="M_2HPAC" name="2-Hydroxyphenylacetic acid" compartment="c" fbc:chemicalFormula="C8H8O3">
        <sbml:annotation>
          <rdf:RDF>
            <rdf:Description rdf:about="#2HPAC">
              <bqbiol:is>
                <rdf:Bag>
                  <rdf:li rdf:resource="http://identifiers.org/inchi/InChI=1S/C8H8O3/c9-7-4-2-1-3-6(7)5-8(10)11/h1-4,9H,5H2,(H,10,11)"/>
                  <rdf:li rdf:resource="http://identifiers.org/kegg.compound/C05852"/>
                  <rdf:li rdf:resource="http://identifiers.org/chebi/CHEBI:28478"/>
                </rdf:Bag>
              </bqbiol:is>
            </rdf:Description>
          </rdf:RDF>
        </sbml:annotation>
      </sbml:species>
      <sbml:species boundaryCondition="false" constant="false" hasOnlySubstanceUnits="false" id="M_2MAC" name="2-Maleylacetate" compartment="c" fbc:chemicalFormula="C6H6O5">
        <sbml:annotation>
          <rdf:RDF>
            <rdf:Description rdf:about="#2MAC">
              <bqbiol:is>
                <rdf:Bag>
                  <rdf:li rdf:resource="http://identifiers.org/kegg.compound/C02222"/>
                  <rdf:li rdf:resource="http://identifiers.org/inchi/InChI=1S/C6H6O5/c7-4(3-6(10)11)1-2-5(8)9/h1-2H,3H2,(H,8,9)(H,10,11)/b2-1-"/>
                  <rdf:li rdf:resource="http://identifiers.org/chebi/CHEBI:1184"/>
                </rdf:Bag>
              </bqbiol:is>
            </rdf:Description>
          </rdf:RDF>
        </sbml:annotation>
      </sbml:species>
      <sbml:species boundaryCondition="false" constant="false" hasOnlySubstanceUnits="false" id="M_2MACOm" name="2-methyl aconitate" compartment="m" fbc:chemicalFormula="C7H8O6">
        <sbml:annotation>
          <rdf:RDF>
            <rdf:Description rdf:about="#2MACOm">
              <bqbiol:is>
                <rdf:Bag>
                  <rdf:li rdf:resource="http://identifiers.org/chebi/CHEBI:16717"/>
                  <rdf:li rdf:resource="http://identifiers.org/inchi/InChI=1S/C7H8O6/c1-3(6(10)11)4(7(12)13)2-5(8)9/h2H2,1H3,(H,8,9)(H,10,11)(H,12,13)/b4-3-"/>
                  <rdf:li rdf:resource="http://identifiers.org/kegg.compound/C04225"/>
                </rdf:Bag>
              </bqbiol:is>
            </rdf:Description>
          </rdf:RDF>
        </sbml:annotation>
      </sbml:species>
      <sbml:species boundaryCondition="false" constant="false" hasOnlySubstanceUnits="false" id="M_2MCITm" name="2-methyl citrate" compartment="m" fbc:chemicalFormula="C7H10O7">
        <sbml:annotation>
          <rdf:RDF>
            <rdf:Description rdf:about="#2MCITm">
              <bqbiol:is>
                <rdf:Bag>
                  <rdf:li rdf:resource="http://identifiers.org/kegg.compound/C02225"/>
                  <rdf:li rdf:resource="http://identifiers.org/chebi/CHEBI:30836"/>
                  <rdf:li rdf:resource="http://identifiers.org/inchi/InChI=1S/C7H10O7/c1-3(5(10)11)7(14,6(12)13)2-4(8)9/h3,14H,2H2,1H3,(H,8,9)(H,10,11)(H,12,13)/t3-,7-/m1/s1"/>
                </rdf:Bag>
              </bqbiol:is>
            </rdf:Description>
          </rdf:RDF>
        </sbml:annotation>
      </sbml:species>
      <sbml:species boundaryCondition="false" constant="false" hasOnlySubstanceUnits="false" id="M_2MICITm" name="2-methyl isocitrate" compartment="m" fbc:chemicalFormula="C7H10O7">
        <sbml:annotation>
          <rdf:RDF>
            <rdf:Description rdf:about="#2MICITm">
              <bqbiol:is>
                <rdf:Bag>
                  <rdf:li rdf:resource="http://identifiers.org/chebi/CHEBI:15607"/>
                  <rdf:li rdf:resource="http://identifiers.org/inchi/InChI=1S/C7H10O7/c1-7(14,6(12)13)3(5(10)11)2-4(8)9/h3,14H,2H2,1H3,(H,8,9)(H,10,11)(H,12,13)/t3-,7-/m1/s1"/>
                  <rdf:li rdf:resource="http://identifiers.org/kegg.compound/C04593"/>
                </rdf:Bag>
              </bqbiol:is>
            </rdf:Description>
          </rdf:RDF>
        </sbml:annotation>
      </sbml:species>
      <sbml:species boundaryCondition="false" constant="false" hasOnlySubstanceUnits="false" id="M_2PG" name="2-Phospho-D-glycerate" compartment="c" fbc:chemicalFormula="C3H7O7P">
        <sbml:annotation>
          <rdf:RDF>
            <rdf:Description rdf:about="#2PG">
              <bqbiol:is>
                <rdf:Bag>
                  <rdf:li rdf:resource="http://identifiers.org/chebi/CHEBI:17835"/>
                  <rdf:li rdf:resource="http://identifiers.org/inchi/InChI=1S/C3H7O7P/c4-1-2(3(5)6)10-11(7,8)9/h2,4H,1H2,(H,5,6)(H2,7,8,9)/t2-/m1/s1"/>
                  <rdf:li rdf:resource="http://identifiers.org/kegg.compound/C00631"/>
                </rdf:Bag>
              </bqbiol:is>
            </rdf:Description>
          </rdf:RDF>
        </sbml:annotation>
      </sbml:species>
      <sbml:species boundaryCondition="false" constant="false" hasOnlySubstanceUnits="false" id="M_345THBe" name="Gallic acid" compartment="e" fbc:chemicalFormula="C7H6O5">
        <sbml:annotation>
          <rdf:RDF>
            <rdf:Description rdf:about="#345THBe">
              <bqbiol:is>
                <rdf:Bag>
                  <rdf:li rdf:resource="http://identifiers.org/kegg.compound/C01424"/>
                  <rdf:li rdf:resource="http://identifiers.org/inchi/InChI=1S/C7H6O5/c8-4-1-3(7(11)12)2-5(9)6(4)10/h1-2,8-10H,(H,11,12)"/>
                  <rdf:li rdf:resource="http://identifiers.org/chebi/CHEBI:30778"/>
                </rdf:Bag>
              </bqbiol:is>
            </rdf:Description>
          </rdf:RDF>
        </sbml:annotation>
      </sbml:species>
      <sbml:species boundaryCondition="false" constant="false" hasOnlySubstanceUnits="false" id="M_3CMUCO" name="3-Carboxy-cis,cis-muconate" compartment="c" fbc:chemicalFormula="C7H6O6">
        <sbml:annotation>
          <rdf:RDF>
            <rdf:Description rdf:about="#3CMUCO">
              <bqbiol:is>
                <rdf:Bag>
                  <rdf:li rdf:resource="http://identifiers.org/chebi/CHEBI:15749"/>
                  <rdf:li rdf:resource="http://identifiers.org/inchi/InChI=1S/C7H6O6/c8-5(9)2-1-4(7(12)13)3-6(10)11/h1-3H,(H,8,9)(H,10,11)(H,12,13)/b2-1-,4-3+"/>
                  <rdf:li rdf:resource="http://identifiers.org/kegg.compound/C01163"/>
                </rdf:Bag>
              </bqbiol:is>
            </rdf:Description>
          </rdf:RDF>
        </sbml:annotation>
      </sbml:species>
      <sbml:species boundaryCondition="false" constant="false" hasOnlySubstanceUnits="false" id="M_3CPYRD" name="3-cyanopyridine" compartment="c" fbc:chemicalFormula="C6H4N2">
        <sbml:annotation>
          <rdf:RDF>
            <rdf:Description rdf:about="#3CPYRD">
              <bqbiol:is>
                <rdf:Bag>
                  <rdf:li rdf:resource="http://identifiers.org/inchi/InChI=1S/C6H4N2/c7-4-6-2-1-3-8-5-6/h1-3,5H"/>
                </rdf:Bag>
              </bqbiol:is>
            </rdf:Description>
          </rdf:RDF>
        </sbml:annotation>
      </sbml:species>
      <sbml:species boundaryCondition="false" constant="false" hasOnlySubstanceUnits="false" id="M_3CPYRDe" name="3-cyanopyridine (extracellular)" compartment="e" fbc:chemicalFormula="C6H4N2">
        <sbml:annotation>
          <rdf:RDF>
            <rdf:Description rdf:about="#3CPYRDe">
              <bqbiol:is>
                <rdf:Bag>
                  <rdf:li rdf:resource="http://identifiers.org/inchi/InChI=1S/C6H4N2/c7-4-6-2-1-3-8-5-6/h1-3,5H"/>
                </rdf:Bag>
              </bqbiol:is>
            </rdf:Description>
          </rdf:RDF>
        </sbml:annotation>
      </sbml:species>
      <sbml:species boundaryCondition="false" constant="false" hasOnlySubstanceUnits="false" id="M_3DDAH7P" name="2-Dehydro-3-deoxy-D-arabino-heptonate 7-phosphate" compartment="c" fbc:chemicalFormula="C7H13O10P">
        <sbml:annotation>
          <rdf:RDF>
            <rdf:Description rdf:about="#3DDAH7P">
              <bqbiol:is>
                <rdf:Bag>
                  <rdf:li rdf:resource="http://identifiers.org/inchi/InChI=1S/C7H13O10P/c8-3(1-4(9)7(12)13)6(11)5(10)2-17-18(14,15)16/h3,5-6,8,10-11H,1-2H2,(H,12,13)(H2,14,15,16)/t3-,5-,6+/m1/s1"/>
                  <rdf:li rdf:resource="http://identifiers.org/kegg.compound/C04691"/>
                  <rdf:li rdf:resource="http://identifiers.org/chebi/CHEBI:18150"/>
                </rdf:Bag>
              </bqbiol:is>
            </rdf:Description>
          </rdf:RDF>
        </sbml:annotation>
      </sbml:species>
      <sbml:species boundaryCondition="false" constant="false" hasOnlySubstanceUnits="false" id="M_3FPYR" name="3-Fumarylpyruvate" compartment="c" fbc:chemicalFormula="C7H6O6">
        <sbml:annotation>
          <rdf:RDF>
            <rdf:Description rdf:about="#3FPYR">
              <bqbiol:is>
                <rdf:Bag>
                  <rdf:li rdf:resource="http://identifiers.org/chebi/CHEBI:1506"/>
                  <rdf:li rdf:resource="http://identifiers.org/kegg.compound/C02514"/>
                  <rdf:li rdf:resource="http://identifiers.org/inchi/InChI=1S/C7H6O6/c8-4(1-2-6(10)11)3-5(9)7(12)13/h1-2H,3H2,(H,10,11)(H,12,13)/b2-1+"/>
                </rdf:Bag>
              </bqbiol:is>
            </rdf:Description>
          </rdf:RDF>
        </sbml:annotation>
      </sbml:species>
      <sbml:species boundaryCondition="false" constant="false" hasOnlySubstanceUnits="false" id="M_3HBA" name="3-Hydroxybenzoate" compartment="c" fbc:chemicalFormula="C7H6O3">
        <sbml:annotation>
          <rdf:RDF>
            <rdf:Description rdf:about="#3HBA">
              <bqbiol:is>
                <rdf:Bag>
                  <rdf:li rdf:resource="http://identifiers.org/chebi/CHEBI:30764"/>
                  <rdf:li rdf:resource="http://identifiers.org/inchi/InChI=1S/C7H6O3/c8-6-3-1-2-5(4-6)7(9)10/h1-4,8H,(H,9,10)"/>
                  <rdf:li rdf:resource="http://identifiers.org/kegg.compound/C00587"/>
                </rdf:Bag>
              </bqbiol:is>
            </rdf:Description>
          </rdf:RDF>
        </sbml:annotation>
      </sbml:species>
      <sbml:species boundaryCondition="false" constant="false" hasOnlySubstanceUnits="false" id="M_3HBAe" name="3-Hydroxybenzoate (extracellular)" compartment="e" fbc:chemicalFormula="C7H6O3">
        <sbml:annotation>
          <rdf:RDF>
            <rdf:Description rdf:about="#3HBAe">
              <bqbiol:is>
                <rdf:Bag>
                  <rdf:li rdf:resource="http://identifiers.org/chebi/CHEBI:30764"/>
                  <rdf:li rdf:resource="http://identifiers.org/inchi/InChI=1S/C7H6O3/c8-6-3-1-2-5(4-6)7(9)10/h1-4,8H,(H,9,10)"/>
                  <rdf:li rdf:resource="http://identifiers.org/kegg.compound/C00587"/>
                </rdf:Bag>
              </bqbiol:is>
            </rdf:Description>
          </rdf:RDF>
        </sbml:annotation>
      </sbml:species>
      <sbml:species boundaryCondition="false" constant="false" hasOnlySubstanceUnits="false" id="M_3HIND" name="Indoxyl" compartment="c" fbc:chemicalFormula="C8H7NO">
        <sbml:annotation>
          <rdf:RDF>
            <rdf:Description rdf:about="#3HIND">
              <bqbiol:is>
                <rdf:Bag>
                  <rdf:li rdf:resource="http://identifiers.org/chebi/CHEBI:17840"/>
                  <rdf:li rdf:resource="http://identifiers.org/kegg.compound/C05658"/>
                  <rdf:li rdf:resource="http://identifiers.org/inchi/InChI=1S/C8H7NO/c10-8-5-9-7-4-2-1-3-6(7)8/h1-5,9-10H"/>
                </rdf:Bag>
              </bqbiol:is>
            </rdf:Description>
          </rdf:RDF>
        </sbml:annotation>
      </sbml:species>
      <sbml:species boundaryCondition="false" constant="false" hasOnlySubstanceUnits="false" id="M_3MPYR" name="3-Maleylpyruvate" compartment="c" fbc:chemicalFormula="C7H6O6">
        <sbml:annotation>
          <rdf:RDF>
            <rdf:Description rdf:about="#3MPYR">
              <bqbiol:is>
                <rdf:Bag>
                  <rdf:li rdf:resource="http://identifiers.org/chebi/CHEBI:30859"/>
                  <rdf:li rdf:resource="http://identifiers.org/inchi/InChI=1S/C7H6O6/c8-4(1-2-6(10)11)3-5(9)7(12)13/h1-2H,3H2,(H,10,11)(H,12,13)/b2-1-"/>
                  <rdf:li rdf:resource="http://identifiers.org/kegg.compound/C02167"/>
                </rdf:Bag>
              </bqbiol:is>
            </rdf:Description>
          </rdf:RDF>
        </sbml:annotation>
      </sbml:species>
      <sbml:species boundaryCondition="false" constant="false" hasOnlySubstanceUnits="false" id="M_3OA" name="3-Oxoadipate" compartment="c" fbc:chemicalFormula="C6H8O5">
        <sbml:annotation>
          <rdf:RDF>
            <rdf:Description rdf:about="#3OA">
              <bqbiol:is>
                <rdf:Bag>
                  <rdf:li rdf:resource="http://identifiers.org/chebi/CHEBI:37440"/>
                  <rdf:li rdf:resource="http://identifiers.org/kegg.compound/C00846"/>
                  <rdf:li rdf:resource="http://identifiers.org/inchi/InChI=1S/C6H8O5/c7-4(3-6(10)11)1-2-5(8)9/h1-3H2,(H,8,9)(H,10,11)"/>
                </rdf:Bag>
              </bqbiol:is>
            </rdf:Description>
          </rdf:RDF>
        </sbml:annotation>
      </sbml:species>
      <sbml:species boundaryCondition="false" constant="false" hasOnlySubstanceUnits="false" id="M_3OACOAm" name="3-Oxoadipyl-CoA" compartment="m" fbc:chemicalFormula="C27H42N7O20P3S">
        <sbml:annotation>
          <rdf:RDF>
            <rdf:Description rdf:about="#3OACOAm">
              <bqbiol:is>
                <rdf:Bag>
                  <rdf:li rdf:resource="http://identifiers.org/chebi/CHEBI:15490"/>
                  <rdf:li rdf:resource="http://identifiers.org/kegg.compound/C02232"/>
                  <rdf:li rdf:resource="http://identifiers.org/inchi/InChI=1S/C27H42N7O20P3S/c1-27(2,22(41)25(42)30-6-5-16(36)29-7-8-58-18(39)9-14(35)3-4-17(37)38)11-51-57(48,49)54-56(46,47)50-10-15-21(53-55(43,44)45)20(40)26(52-15)34-13-33-19-23(28)31-12-32-24(19)34/h12-13,15,20-22,26,40-41H,3-11H2,1-2H3,(H,29,36)(H,30,42)(H,37,38)(H,46,47)(H,48,49)(H2,28,31,32)(H2,43,44,45)/t15-,20-,21-,22+,26-/m1/s1"/>
                </rdf:Bag>
              </bqbiol:is>
            </rdf:Description>
          </rdf:RDF>
        </sbml:annotation>
      </sbml:species>
      <sbml:species boundaryCondition="false" constant="false" hasOnlySubstanceUnits="false" id="M_3OAm" name="3-Oxoadipate (mitochondrial)" compartment="m" fbc:chemicalFormula="C6H8O5">
        <sbml:annotation>
          <rdf:RDF>
            <rdf:Description rdf:about="#3OAm">
              <bqbiol:is>
                <rdf:Bag>
                  <rdf:li rdf:resource="http://identifiers.org/chebi/CHEBI:37440"/>
                  <rdf:li rdf:resource="http://identifiers.org/kegg.compound/C00846"/>
                  <rdf:li rdf:resource="http://identifiers.org/inchi/InChI=1S/C6H8O5/c7-4(3-6(10)11)1-2-5(8)9/h1-3H2,(H,8,9)(H,10,11)"/>
                </rdf:Bag>
              </bqbiol:is>
            </rdf:Description>
          </rdf:RDF>
        </sbml:annotation>
      </sbml:species>
      <sbml:species boundaryCondition="false" constant="false" hasOnlySubstanceUnits="false" id="M_3PG" name="3-Phospho-D-glycerate" compartment="c" fbc:chemicalFormula="C3H7O7P">
        <sbml:annotation>
          <rdf:RDF>
            <rdf:Description rdf:about="#3PG">
              <bqbiol:is>
                <rdf:Bag>
                  <rdf:li rdf:resource="http://identifiers.org/kegg.compound/C00197"/>
                  <rdf:li rdf:resource="http://identifiers.org/chebi/CHEBI:17794"/>
                  <rdf:li rdf:resource="http://identifiers.org/inchi/InChI=1S/C3H7O7P/c4-2(3(5)6)1-10-11(7,8)9/h2,4H,1H2,(H,5,6)(H2,7,8,9)/t2-/m1/s1"/>
                </rdf:Bag>
              </bqbiol:is>
            </rdf:Description>
          </rdf:RDF>
        </sbml:annotation>
      </sbml:species>
      <sbml:species boundaryCondition="false" constant="false" hasOnlySubstanceUnits="false" id="M_3PSER" name="3-Phosphoserine" compartment="c" fbc:chemicalFormula="C3H8NO6P">
        <sbml:annotation>
          <rdf:RDF>
            <rdf:Description rdf:about="#3PSER">
              <bqbiol:is>
                <rdf:Bag>
                  <rdf:li rdf:resource="http://identifiers.org/kegg.compound/C01005"/>
                  <rdf:li rdf:resource="http://identifiers.org/chebi/CHEBI:15811"/>
                  <rdf:li rdf:resource="http://identifiers.org/inchi/InChI=1S/C3H8NO6P/c4-2(3(5)6)1-10-11(7,8)9/h2H,1,4H2,(H,5,6)(H2,7,8,9)/t2-/m0/s1"/>
                </rdf:Bag>
              </bqbiol:is>
            </rdf:Description>
          </rdf:RDF>
        </sbml:annotation>
      </sbml:species>
      <sbml:species boundaryCondition="false" constant="false" hasOnlySubstanceUnits="false" id="M_3PSME" name="5-O-(1-Carboxyvinyl)-3-phosphoshikimate" compartment="c" fbc:chemicalFormula="C10H13O10P">
        <sbml:annotation>
          <rdf:RDF>
            <rdf:Description rdf:about="#3PSME">
              <bqbiol:is>
                <rdf:Bag>
                  <rdf:li rdf:resource="http://identifiers.org/kegg.compound/C01269"/>
                  <rdf:li rdf:resource="http://identifiers.org/inchi/InChI=1S/C10H13O10P/c1-4(9(12)13)19-6-2-5(10(14)15)3-7(8(6)11)20-21(16,17)18/h3,6-8,11H,1-2H2,(H,12,13)(H,14,15)(H2,16,17,18)/t6-,7-,8+/m1/s1"/>
                  <rdf:li rdf:resource="http://identifiers.org/chebi/CHEBI:16257"/>
                </rdf:Bag>
              </bqbiol:is>
            </rdf:Description>
          </rdf:RDF>
        </sbml:annotation>
      </sbml:species>
      <sbml:species boundaryCondition="false" constant="false" hasOnlySubstanceUnits="false" id="M_3CMUCL" name="3-Carboxymuconolactone" compartment="c" fbc:chemicalFormula="C7H6O6">
        <sbml:annotation>
          <rdf:RDF>
            <rdf:Description rdf:about="#3CMUCL">
              <bqbiol:is>
                <rdf:Bag>
                  <rdf:li rdf:resource="http://identifiers.org/chebi/CHEBI:57976"/>
                </rdf:Bag>
              </bqbiol:is>
            </rdf:Description>
          </rdf:RDF>
        </sbml:annotation>
      </sbml:species>
      <sbml:species boundaryCondition="false" constant="false" hasOnlySubstanceUnits="false" id="M_4HBA" name="4-Hydroxybenzoic acid" compartment="c" fbc:chemicalFormula="C7H6O3">
        <sbml:annotation>
          <rdf:RDF>
            <rdf:Description rdf:about="#4HBA">
              <bqbiol:is>
                <rdf:Bag>
                  <rdf:li rdf:resource="http://identifiers.org/chebi/CHEBI:30763"/>
                  <rdf:li rdf:resource="http://identifiers.org/kegg.compound/C00156"/>
                  <rdf:li rdf:resource="http://identifiers.org/inchi/InChI=1S/C7H6O3/c8-6-3-1-5(2-4-6)7(9)10/h1-4,8H,(H,9,10)"/>
                </rdf:Bag>
              </bqbiol:is>
            </rdf:Description>
          </rdf:RDF>
        </sbml:annotation>
      </sbml:species>
      <sbml:species boundaryCondition="false" constant="false" hasOnlySubstanceUnits="false" id="M_4HBAL" name="4-Hydroxybenzaldehyde" compartment="c" fbc:chemicalFormula="C7H6O2">
        <sbml:annotation>
          <rdf:RDF>
            <rdf:Description rdf:about="#4HBAL">
              <bqbiol:is>
                <rdf:Bag>
                  <rdf:li rdf:resource="http://identifiers.org/chebi/CHEBI:17597"/>
                  <rdf:li rdf:resource="http://identifiers.org/kegg.compound/C00633"/>
                  <rdf:li rdf:resource="http://identifiers.org/inchi/InChI=1S/C7H6O2/c8-5-6-1-3-7(9)4-2-6/h1-5,9H"/>
                </rdf:Bag>
              </bqbiol:is>
            </rdf:Description>
          </rdf:RDF>
        </sbml:annotation>
      </sbml:species>
      <sbml:species boundaryCondition="false" constant="false" hasOnlySubstanceUnits="false" id="M_4HBFOR" name="4-Hydroxybenzoylformate" compartment="c" fbc:chemicalFormula="C8H6O4">
        <sbml:annotation>
          <rdf:RDF>
            <rdf:Description rdf:about="#4HBFOR">
              <bqbiol:is>
                <rdf:Bag>
                  <rdf:li rdf:resource="http://identifiers.org/kegg.compound/C03590"/>
                  <rdf:li rdf:resource="http://identifiers.org/chebi/CHEBI:28719"/>
                  <rdf:li rdf:resource="http://identifiers.org/inchi/InChI=1S/C8H6O4/c9-6-3-1-5(2-4-6)7(10)8(11)12/h1-4,9H,(H,11,12)"/>
                </rdf:Bag>
              </bqbiol:is>
            </rdf:Description>
          </rdf:RDF>
        </sbml:annotation>
      </sbml:species>
      <sbml:species boundaryCondition="false" constant="false" hasOnlySubstanceUnits="false" id="M_4HMAND" name="4-Hydroxymandelate" compartment="c" fbc:chemicalFormula="C8H8O4">
        <sbml:annotation>
          <rdf:RDF>
            <rdf:Description rdf:about="#4HMAND">
              <bqbiol:is>
                <rdf:Bag>
                  <rdf:li rdf:resource="http://identifiers.org/kegg.compound/C11527"/>
                  <rdf:li rdf:resource="http://identifiers.org/chebi/CHEBI:16388"/>
                  <rdf:li rdf:resource="http://identifiers.org/inchi/InChI=1S/C8H8O4/c9-6-3-1-5(2-4-6)7(10)8(11)12/h1-4,7,9-10H,(H,11,12)"/>
                </rdf:Bag>
              </bqbiol:is>
            </rdf:Description>
          </rdf:RDF>
        </sbml:annotation>
      </sbml:species>
      <sbml:species boundaryCondition="false" constant="false" hasOnlySubstanceUnits="false" id="M_4HPAC" name="4-Hydroxyphenylacetic acid" compartment="c" fbc:chemicalFormula="C8H8O3">
        <sbml:annotation>
          <rdf:RDF>
            <rdf:Description rdf:about="#4HPAC">
              <bqbiol:is>
                <rdf:Bag>
                  <rdf:li rdf:resource="http://identifiers.org/chebi/CHEBI:18101"/>
                  <rdf:li rdf:resource="http://identifiers.org/inchi/InChI=1S/C8H8O3/c9-7-3-1-6(2-4-7)5-8(10)11/h1-4,9H,5H2,(H,10,11)"/>
                  <rdf:li rdf:resource="http://identifiers.org/kegg.compound/C00642"/>
                </rdf:Bag>
              </bqbiol:is>
            </rdf:Description>
          </rdf:RDF>
        </sbml:annotation>
      </sbml:species>
      <sbml:species boundaryCondition="false" constant="false" hasOnlySubstanceUnits="false" id="M_4HPP" name="3-(4-Hydroxyphenyl)pyruvate" compartment="c" fbc:chemicalFormula="C9H8O4">
        <sbml:annotation>
          <rdf:RDF>
            <rdf:Description rdf:about="#4HPP">
              <bqbiol:is>
                <rdf:Bag>
                  <rdf:li rdf:resource="http://identifiers.org/inchi/InChI=1S/C9H8O4/c10-7-3-1-6(2-4-7)5-8(11)9(12)13/h1-4,10H,5H2,(H,12,13)"/>
                  <rdf:li rdf:resource="http://identifiers.org/kegg.compound/C01179"/>
                  <rdf:li rdf:resource="http://identifiers.org/chebi/CHEBI:15999"/>
                </rdf:Bag>
              </bqbiol:is>
            </rdf:Description>
          </rdf:RDF>
        </sbml:annotation>
      </sbml:species>
      <sbml:species boundaryCondition="false" constant="false" hasOnlySubstanceUnits="false" id="M_4PPNCYS" name="(R)-4&apos;-Phosphopantothenoyl-L-cysteine" compartment="c" fbc:chemicalFormula="C12H23N2O9PS">
        <sbml:annotation>
          <rdf:RDF>
            <rdf:Description rdf:about="#4PPNCYS">
              <bqbiol:is>
                <rdf:Bag>
                  <rdf:li rdf:resource="http://identifiers.org/kegg.compound/C04352"/>
                  <rdf:li rdf:resource="http://identifiers.org/chebi/CHEBI:15769"/>
                  <rdf:li rdf:resource="http://identifiers.org/inchi/InChI=1S/C12H23N2O9PS/c1-12(2,6-23-24(20,21)22)9(16)10(17)13-4-3-8(15)14-7(5-25)11(18)19/h7,9,16,25H,3-6H2,1-2H3,(H,13,17)(H,14,15)(H,18,19)(H2,20,21,22)/t7-,9-/m0/s1"/>
                </rdf:Bag>
              </bqbiol:is>
            </rdf:Description>
          </rdf:RDF>
        </sbml:annotation>
      </sbml:species>
      <sbml:species boundaryCondition="false" constant="false" hasOnlySubstanceUnits="false" id="M_4PPNTE" name="Pantetheine 4&apos;-phosphate" compartment="c" fbc:chemicalFormula="C11H23N2O7PS">
        <sbml:annotation>
          <rdf:RDF>
            <rdf:Description rdf:about="#4PPNTE">
              <bqbiol:is>
                <rdf:Bag>
                  <rdf:li rdf:resource="http://identifiers.org/kegg.compound/C01134"/>
                  <rdf:li rdf:resource="http://identifiers.org/chebi/CHEBI:4222"/>
                  <rdf:li rdf:resource="http://identifiers.org/inchi/InChI=1S/C11H23N2O7PS/c1-11(2,7-20-21(17,18)19)9(15)10(16)13-4-3-8(14)12-5-6-22/h9,15,22H,3-7H2,1-2H3,(H,12,14)(H,13,16)(H2,17,18,19)/t9-/m0/s1"/>
                </rdf:Bag>
              </bqbiol:is>
            </rdf:Description>
          </rdf:RDF>
        </sbml:annotation>
      </sbml:species>
      <sbml:species boundaryCondition="false" constant="false" hasOnlySubstanceUnits="false" id="M_4PPNTO" name="D-4&apos;-Phosphopantothenate" compartment="c" fbc:chemicalFormula="C9H18NO8P">
        <sbml:annotation>
          <rdf:RDF>
            <rdf:Description rdf:about="#4PPNTO">
              <bqbiol:is>
                <rdf:Bag>
                  <rdf:li rdf:resource="http://identifiers.org/inchi/InChI=1S/C9H18NO8P/c1-9(2,5-18-19(15,16)17)7(13)8(14)10-4-3-6(11)12/h7,13H,3-5H2,1-2H3,(H,10,14)(H,11,12)(H2,15,16,17)/t7-/m0/s1"/>
                  <rdf:li rdf:resource="http://identifiers.org/kegg.compound/C03492"/>
                  <rdf:li rdf:resource="http://identifiers.org/chebi/CHEBI:15905"/>
                </rdf:Bag>
              </bqbiol:is>
            </rdf:Description>
          </rdf:RDF>
        </sbml:annotation>
      </sbml:species>
      <sbml:species boundaryCondition="false" constant="false" hasOnlySubstanceUnits="false" id="M_AACACP" name="Acetoacetyl [acyl-carrier protein]" compartment="c" fbc:chemicalFormula="C4H5O2SR">
        <sbml:annotation>
          <rdf:RDF>
            <rdf:Description rdf:about="#AACACP">
              <bqbiol:is>
                <rdf:Bag>
                  <rdf:li rdf:resource="http://identifiers.org/kegg.compound/C05744"/>
                  <rdf:li rdf:resource="http://identifiers.org/chebi/CHEBI:15345"/>
                </rdf:Bag>
              </bqbiol:is>
            </rdf:Description>
          </rdf:RDF>
        </sbml:annotation>
      </sbml:species>
      <sbml:species boundaryCondition="false" constant="false" hasOnlySubstanceUnits="false" id="M_AACCOA" name="Acetoacetyl coenzyme A" compartment="c" fbc:chemicalFormula="C25H40N7O18P3S">
        <sbml:annotation>
          <rdf:RDF>
            <rdf:Description rdf:about="#AACCOA">
              <bqbiol:is>
                <rdf:Bag>
                  <rdf:li rdf:resource="http://identifiers.org/kegg.compound/C00332"/>
                  <rdf:li rdf:resource="http://identifiers.org/inchi/InChI=1S/C25H40N7O18P3S/c1-13(33)8-16(35)54-7-6-27-15(34)4-5-28-23(38)20(37)25(2,3)10-47-53(44,45)50-52(42,43)46-9-14-19(49-51(39,40)41)18(36)24(48-14)32-12-31-17-21(26)29-11-30-22(17)32/h11-12,14,18-20,24,36-37H,4-10H2,1-3H3,(H,27,34)(H,28,38)(H,42,43)(H,44,45)(H2,26,29,30)(H2,39,40,41)/t14-,18-,19-,20+,24-/m1/s1"/>
                  <rdf:li rdf:resource="http://identifiers.org/chebi/CHEBI:15345"/>
                </rdf:Bag>
              </bqbiol:is>
            </rdf:Description>
          </rdf:RDF>
        </sbml:annotation>
      </sbml:species>
      <sbml:species boundaryCondition="false" constant="false" hasOnlySubstanceUnits="false" id="M_AACCOAm" name="Acetoacetyl coenzyme A" compartment="m" fbc:chemicalFormula="C25H40N7O18P3S">
        <sbml:annotation>
          <rdf:RDF>
            <rdf:Description rdf:about="#AACCOAm">
              <bqbiol:is>
                <rdf:Bag>
                  <rdf:li rdf:resource="http://identifiers.org/kegg.compound/C00332"/>
                  <rdf:li rdf:resource="http://identifiers.org/inchi/InChI=1S/C25H40N7O18P3S/c1-13(33)8-16(35)54-7-6-27-15(34)4-5-28-23(38)20(37)25(2,3)10-47-53(44,45)50-52(42,43)46-9-14-19(49-51(39,40)41)18(36)24(48-14)32-12-31-17-21(26)29-11-30-22(17)32/h11-12,14,18-20,24,36-37H,4-10H2,1-3H3,(H,27,34)(H,28,38)(H,42,43)(H,44,45)(H2,26,29,30)(H2,39,40,41)/t14-,18-,19-,20+,24-/m1/s1"/>
                  <rdf:li rdf:resource="http://identifiers.org/chebi/CHEBI:15345"/>
                </rdf:Bag>
              </bqbiol:is>
            </rdf:Description>
          </rdf:RDF>
        </sbml:annotation>
      </sbml:species>
      <sbml:species boundaryCondition="false" constant="false" hasOnlySubstanceUnits="false" id="M_AAMYLe" name="Alpha-amylase (secreted to the medium)" compartment="e"/>
      <sbml:species boundaryCondition="false" constant="false" hasOnlySubstanceUnits="false" id="M_ABUTm" name="(S)-2-Aceto-2-hydroxybutanoate (mitochondrial)" compartment="m" fbc:chemicalFormula="C6H10O4">
        <sbml:annotation>
          <rdf:RDF>
            <rdf:Description rdf:about="#ABUTm">
              <bqbiol:is>
                <rdf:Bag>
                  <rdf:li rdf:resource="http://identifiers.org/kegg.compound/C06006"/>
                  <rdf:li rdf:resource="http://identifiers.org/chebi/CHEBI:27681"/>
                  <rdf:li rdf:resource="http://identifiers.org/inchi/InChI=1S/C6H10O4/c1-3-6(10,4(2)7)5(8)9/h10H,3H2,1-2H3,(H,8,9)/t6-/m0/s1"/>
                </rdf:Bag>
              </bqbiol:is>
            </rdf:Description>
          </rdf:RDF>
        </sbml:annotation>
      </sbml:species>
      <sbml:species boundaryCondition="false" constant="false" hasOnlySubstanceUnits="false" id="M_AC" name="Acetate" compartment="c" fbc:chemicalFormula="C2H4O2">
        <sbml:annotation>
          <rdf:RDF>
            <rdf:Description rdf:about="#AC">
              <bqbiol:is>
                <rdf:Bag>
                  <rdf:li rdf:resource="http://identifiers.org/chebi/CHEBI:15366"/>
                  <rdf:li rdf:resource="http://identifiers.org/inchi/InChI=1S/C2H4O2/c1-2(3)4/h1H3,(H,3,4)"/>
                  <rdf:li rdf:resource="http://identifiers.org/kegg.compound/C00033"/>
                </rdf:Bag>
              </bqbiol:is>
            </rdf:Description>
          </rdf:RDF>
        </sbml:annotation>
      </sbml:species>
      <sbml:species boundaryCondition="false" constant="false" hasOnlySubstanceUnits="false" id="M_ACACP" name="Acetyl-[acyl-carrier protein]" compartment="c" fbc:chemicalFormula="C2H3OSR">
        <sbml:annotation>
          <rdf:RDF>
            <rdf:Description rdf:about="#ACACP">
              <bqbiol:is>
                <rdf:Bag>
                  <rdf:li rdf:resource="http://identifiers.org/chebi/CHEBI:17093"/>
                  <rdf:li rdf:resource="http://identifiers.org/kegg.compound/C03939"/>
                </rdf:Bag>
              </bqbiol:is>
            </rdf:Description>
          </rdf:RDF>
        </sbml:annotation>
      </sbml:species>
      <sbml:species boundaryCondition="false" constant="false" hasOnlySubstanceUnits="false" id="M_ACAL" name="Acetaldehyde" compartment="c" fbc:chemicalFormula="C2H4O">
        <sbml:annotation>
          <rdf:RDF>
            <rdf:Description rdf:about="#ACAL">
              <bqbiol:is>
                <rdf:Bag>
                  <rdf:li rdf:resource="http://identifiers.org/chebi/CHEBI:15343"/>
                  <rdf:li rdf:resource="http://identifiers.org/inchi/InChI=1S/C2H4O/c1-2-3/h2H,1H3"/>
                  <rdf:li rdf:resource="http://identifiers.org/kegg.compound/C00084"/>
                </rdf:Bag>
              </bqbiol:is>
            </rdf:Description>
          </rdf:RDF>
        </sbml:annotation>
      </sbml:species>
      <sbml:species boundaryCondition="false" constant="false" hasOnlySubstanceUnits="false" id="M_ACALe" name="Acetaldehyde (extracellular)" compartment="e" fbc:chemicalFormula="C2H4O">
        <sbml:annotation>
          <rdf:RDF>
            <rdf:Description rdf:about="#ACALe">
              <bqbiol:is>
                <rdf:Bag>
                  <rdf:li rdf:resource="http://identifiers.org/chebi/CHEBI:15343"/>
                  <rdf:li rdf:resource="http://identifiers.org/inchi/InChI=1S/C2H4O/c1-2-3/h2H,1H3"/>
                  <rdf:li rdf:resource="http://identifiers.org/kegg.compound/C00084"/>
                </rdf:Bag>
              </bqbiol:is>
            </rdf:Description>
          </rdf:RDF>
        </sbml:annotation>
      </sbml:species>
      <sbml:species boundaryCondition="false" constant="false" hasOnlySubstanceUnits="false" id="M_ACALm" name="Acetaldehyde (mitochondrial)" compartment="m" fbc:chemicalFormula="C2H4O">
        <sbml:annotation>
          <rdf:RDF>
            <rdf:Description rdf:about="#ACALm">
              <bqbiol:is>
                <rdf:Bag>
                  <rdf:li rdf:resource="http://identifiers.org/chebi/CHEBI:15343"/>
                  <rdf:li rdf:resource="http://identifiers.org/inchi/InChI=1S/C2H4O/c1-2-3/h2H,1H3"/>
                  <rdf:li rdf:resource="http://identifiers.org/kegg.compound/C00084"/>
                </rdf:Bag>
              </bqbiol:is>
            </rdf:Description>
          </rdf:RDF>
        </sbml:annotation>
      </sbml:species>
      <sbml:species boundaryCondition="false" constant="false" hasOnlySubstanceUnits="false" id="M_ACCOA" name="Acetyl coenzyme A" compartment="c" fbc:chemicalFormula="C23H38N7O17P3S">
        <sbml:annotation>
          <rdf:RDF>
            <rdf:Description rdf:about="#ACCOA">
              <bqbiol:is>
                <rdf:Bag>
                  <rdf:li rdf:resource="http://identifiers.org/kegg.compound/C00024"/>
                  <rdf:li rdf:resource="http://identifiers.org/inchi/InChI=1S/C23H38N7O17P3S/c1-12(31)51-7-6-25-14(32)4-5-26-21(35)18(34)23(2,3)9-44-50(41,42)47-49(39,40)43-8-13-17(46-48(36,37)38)16(33)22(45-13)30-11-29-15-19(24)27-10-28-20(15)30/h10-11,13,16-18,22,33-34H,4-9H2,1-3H3,(H,25,32)(H,26,35)(H,39,40)(H,41,42)(H2,24,27,28)(H2,36,37,38)/t13-,16-,17-,18+,22-/m1/s1"/>
                  <rdf:li rdf:resource="http://identifiers.org/chebi/CHEBI:15351"/>
                </rdf:Bag>
              </bqbiol:is>
            </rdf:Description>
          </rdf:RDF>
        </sbml:annotation>
      </sbml:species>
      <sbml:species boundaryCondition="false" constant="false" hasOnlySubstanceUnits="false" id="M_ACCOAm" name="Acetyl coenzyme A" compartment="m" fbc:chemicalFormula="C23H38N7O17P3S">
        <sbml:annotation>
          <rdf:RDF>
            <rdf:Description rdf:about="#ACCOAm">
              <bqbiol:is>
                <rdf:Bag>
                  <rdf:li rdf:resource="http://identifiers.org/kegg.compound/C00024"/>
                  <rdf:li rdf:resource="http://identifiers.org/inchi/InChI=1S/C23H38N7O17P3S/c1-12(31)51-7-6-25-14(32)4-5-26-21(35)18(34)23(2,3)9-44-50(41,42)47-49(39,40)43-8-13-17(46-48(36,37)38)16(33)22(45-13)30-11-29-15-19(24)27-10-28-20(15)30/h10-11,13,16-18,22,33-34H,4-9H2,1-3H3,(H,25,32)(H,26,35)(H,39,40)(H,41,42)(H2,24,27,28)(H2,36,37,38)/t13-,16-,17-,18+,22-/m1/s1"/>
                  <rdf:li rdf:resource="http://identifiers.org/chebi/CHEBI:15351"/>
                </rdf:Bag>
              </bqbiol:is>
            </rdf:Description>
          </rdf:RDF>
        </sbml:annotation>
      </sbml:species>
      <sbml:species boundaryCondition="false" constant="false" hasOnlySubstanceUnits="false" id="M_ACe" name="Acetate (extracellular)" compartment="e" fbc:chemicalFormula="C2H4O2">
        <sbml:annotation>
          <rdf:RDF>
            <rdf:Description rdf:about="#ACe">
              <bqbiol:is>
                <rdf:Bag>
                  <rdf:li rdf:resource="http://identifiers.org/chebi/CHEBI:15366"/>
                  <rdf:li rdf:resource="http://identifiers.org/inchi/InChI=1S/C2H4O2/c1-2(3)4/h1H3,(H,3,4)"/>
                  <rdf:li rdf:resource="http://identifiers.org/kegg.compound/C00033"/>
                </rdf:Bag>
              </bqbiol:is>
            </rdf:Description>
          </rdf:RDF>
        </sbml:annotation>
      </sbml:species>
      <sbml:species boundaryCondition="false" constant="false" hasOnlySubstanceUnits="false" id="M_ACLACm" name="2-Acetolactate (mitochondrial)" compartment="m" fbc:chemicalFormula="C5H8O4">
        <sbml:annotation>
          <rdf:RDF>
            <rdf:Description rdf:about="#ACLACm">
              <bqbiol:is>
                <rdf:Bag>
                  <rdf:li rdf:resource="http://identifiers.org/chebi/CHEBI:16444"/>
                  <rdf:li rdf:resource="http://identifiers.org/kegg.compound/C00900"/>
                  <rdf:li rdf:resource="http://identifiers.org/inchi/InChI=1S/C5H8O4/c1-3(6)5(2,9)4(7)8/h9H,1-2H3,(H,7,8)"/>
                </rdf:Bag>
              </bqbiol:is>
            </rdf:Description>
          </rdf:RDF>
        </sbml:annotation>
      </sbml:species>
      <sbml:species boundaryCondition="false" constant="false" hasOnlySubstanceUnits="false" id="M_ACm" name="Acetate (mitochondrial)" compartment="m" fbc:chemicalFormula="C2H4O2">
        <sbml:annotation>
          <rdf:RDF>
            <rdf:Description rdf:about="#ACm">
              <bqbiol:is>
                <rdf:Bag>
                  <rdf:li rdf:resource="http://identifiers.org/chebi/CHEBI:15366"/>
                  <rdf:li rdf:resource="http://identifiers.org/inchi/InChI=1S/C2H4O2/c1-2(3)4/h1H3,(H,3,4)"/>
                  <rdf:li rdf:resource="http://identifiers.org/kegg.compound/C00033"/>
                </rdf:Bag>
              </bqbiol:is>
            </rdf:Description>
          </rdf:RDF>
        </sbml:annotation>
      </sbml:species>
      <sbml:species boundaryCondition="false" constant="false" hasOnlySubstanceUnits="false" id="M_ACNL" name="3-Indoleacetonitrile" compartment="c" fbc:chemicalFormula="C10H8N2">
        <sbml:annotation>
          <rdf:RDF>
            <rdf:Description rdf:about="#ACNL">
              <bqbiol:is>
                <rdf:Bag>
                  <rdf:li rdf:resource="http://identifiers.org/chebi/CHEBI:17566"/>
                  <rdf:li rdf:resource="http://identifiers.org/inchi/InChI=1S/C10H8N2/c11-6-5-8-7-12-10-4-2-1-3-9(8)10/h1-4,7,12H,5H2"/>
                  <rdf:li rdf:resource="http://identifiers.org/kegg.compound/C02938"/>
                </rdf:Bag>
              </bqbiol:is>
            </rdf:Description>
          </rdf:RDF>
        </sbml:annotation>
      </sbml:species>
      <sbml:species boundaryCondition="false" constant="false" hasOnlySubstanceUnits="false" id="M_ACO" name="cis-Aconitate" compartment="c" fbc:chemicalFormula="C6H6O6">
        <sbml:annotation>
          <rdf:RDF>
            <rdf:Description rdf:about="#ACO">
              <bqbiol:is>
                <rdf:Bag>
                  <rdf:li rdf:resource="http://identifiers.org/chebi/CHEBI:32805"/>
                  <rdf:li rdf:resource="http://identifiers.org/kegg.compound/C00417"/>
                  <rdf:li rdf:resource="http://identifiers.org/inchi/InChI=1S/C6H6O6/c7-4(8)1-3(6(11)12)2-5(9)10/h1H,2H2,(H,7,8)(H,9,10)(H,11,12)/b3-1-"/>
                </rdf:Bag>
              </bqbiol:is>
            </rdf:Description>
          </rdf:RDF>
        </sbml:annotation>
      </sbml:species>
      <sbml:species boundaryCondition="false" constant="false" hasOnlySubstanceUnits="false" id="M_ACOe" name="cis-Aconitate" compartment="e" fbc:chemicalFormula="C6H6O6">
        <sbml:annotation>
          <rdf:RDF>
            <rdf:Description rdf:about="#ACOe">
              <bqbiol:is>
                <rdf:Bag>
                  <rdf:li rdf:resource="http://identifiers.org/chebi/CHEBI:32805"/>
                  <rdf:li rdf:resource="http://identifiers.org/kegg.compound/C00417"/>
                  <rdf:li rdf:resource="http://identifiers.org/inchi/InChI=1S/C6H6O6/c7-4(8)1-3(6(11)12)2-5(9)10/h1H,2H2,(H,7,8)(H,9,10)(H,11,12)/b3-1-"/>
                </rdf:Bag>
              </bqbiol:is>
            </rdf:Description>
          </rdf:RDF>
        </sbml:annotation>
      </sbml:species>
      <sbml:species boundaryCondition="false" constant="false" hasOnlySubstanceUnits="false" id="M_ACOm" name="cis-Aconitate (mitochondrial)" compartment="m" fbc:chemicalFormula="C6H6O6">
        <sbml:annotation>
          <rdf:RDF>
            <rdf:Description rdf:about="#ACOm">
              <bqbiol:is>
                <rdf:Bag>
                  <rdf:li rdf:resource="http://identifiers.org/chebi/CHEBI:32805"/>
                  <rdf:li rdf:resource="http://identifiers.org/kegg.compound/C00417"/>
                  <rdf:li rdf:resource="http://identifiers.org/inchi/InChI=1S/C6H6O6/c7-4(8)1-3(6(11)12)2-5(9)10/h1H,2H2,(H,7,8)(H,9,10)(H,11,12)/b3-1-"/>
                </rdf:Bag>
              </bqbiol:is>
            </rdf:Description>
          </rdf:RDF>
        </sbml:annotation>
      </sbml:species>
      <sbml:species boundaryCondition="false" constant="false" hasOnlySubstanceUnits="false" id="M_ACP" name="Acyl-carrier protein" compartment="c" fbc:chemicalFormula="HSR">
        <sbml:annotation>
          <rdf:RDF>
            <rdf:Description rdf:about="#ACP">
              <bqbiol:is>
                <rdf:Bag>
                  <rdf:li rdf:resource="http://identifiers.org/chebi/CHEBI:18359"/>
                  <rdf:li rdf:resource="http://identifiers.org/kegg.compound/C00229"/>
                </rdf:Bag>
              </bqbiol:is>
            </rdf:Description>
          </rdf:RDF>
        </sbml:annotation>
      </sbml:species>
      <sbml:species boundaryCondition="false" constant="false" hasOnlySubstanceUnits="false" id="M_ACTAC" name="Acetoacetate" compartment="c" fbc:chemicalFormula="C4H6O3">
        <sbml:annotation>
          <rdf:RDF>
            <rdf:Description rdf:about="#ACTAC">
              <bqbiol:is>
                <rdf:Bag>
                  <rdf:li rdf:resource="http://identifiers.org/kegg.compound/C00164"/>
                  <rdf:li rdf:resource="http://identifiers.org/chebi/CHEBI:15344"/>
                  <rdf:li rdf:resource="http://identifiers.org/inchi/InChI=1S/C4H6O3/c1-3(5)2-4(6)7/h2H2,1H3,(H,6,7)"/>
                </rdf:Bag>
              </bqbiol:is>
            </rdf:Description>
          </rdf:RDF>
        </sbml:annotation>
      </sbml:species>
      <sbml:species boundaryCondition="false" constant="false" hasOnlySubstanceUnits="false" id="M_ACTP" name="Acetyl phosphate" compartment="c" fbc:chemicalFormula="C2H5O5P">
        <sbml:annotation>
          <rdf:RDF>
            <rdf:Description rdf:about="#ACTP">
              <bqbiol:is>
                <rdf:Bag>
                  <rdf:li rdf:resource="http://identifiers.org/kegg.compound/C00227"/>
                  <rdf:li rdf:resource="http://identifiers.org/inchi/InChI=1S/C2H5O5P/c1-2(3)7-8(4,5)6/h1H3,(H2,4,5,6)"/>
                  <rdf:li rdf:resource="http://identifiers.org/chebi/CHEBI:15350"/>
                </rdf:Bag>
              </bqbiol:is>
            </rdf:Description>
          </rdf:RDF>
        </sbml:annotation>
      </sbml:species>
      <sbml:species boundaryCondition="false" constant="false" hasOnlySubstanceUnits="false" id="M_ACYBUT" name="gamma-Amino-gamma-cyanobutanoate" compartment="c" fbc:chemicalFormula="C5H8N2O2">
        <sbml:annotation>
          <rdf:RDF>
            <rdf:Description rdf:about="#ACYBUT">
              <bqbiol:is>
                <rdf:Bag>
                  <rdf:li rdf:resource="http://identifiers.org/inchi/InChI=1S/C5H8N2O2/c6-3-4(7)1-2-5(8)9/h4H,1-2,7H2,(H,8,9)"/>
                  <rdf:li rdf:resource="http://identifiers.org/kegg.compound/C05715"/>
                  <rdf:li rdf:resource="http://identifiers.org/chebi/CHEBI:28474"/>
                </rdf:Bag>
              </bqbiol:is>
            </rdf:Description>
          </rdf:RDF>
        </sbml:annotation>
      </sbml:species>
      <sbml:species boundaryCondition="false" constant="false" hasOnlySubstanceUnits="false" id="M_AD" name="Adenine" compartment="c" fbc:chemicalFormula="C5H5N5">
        <sbml:annotation>
          <rdf:RDF>
            <rdf:Description rdf:about="#AD">
              <bqbiol:is>
                <rdf:Bag>
                  <rdf:li rdf:resource="http://identifiers.org/chebi/CHEBI:16708"/>
                  <rdf:li rdf:resource="http://identifiers.org/kegg.compound/C00147"/>
                  <rdf:li rdf:resource="http://identifiers.org/inchi/InChI=1S/C5H5N5/c6-4-3-5(9-1-7-3)10-2-8-4/h1-2H,(H3,6,7,8,9,10)"/>
                </rdf:Bag>
              </bqbiol:is>
            </rdf:Description>
          </rdf:RDF>
        </sbml:annotation>
      </sbml:species>
      <sbml:species boundaryCondition="false" constant="false" hasOnlySubstanceUnits="false" id="M_ADCHOR" name="4-Amino-4-deoxychorismate" compartment="c" fbc:chemicalFormula="C10H11NO5">
        <sbml:annotation>
          <rdf:RDF>
            <rdf:Description rdf:about="#ADCHOR">
              <bqbiol:is>
                <rdf:Bag>
                  <rdf:li rdf:resource="http://identifiers.org/chebi/CHEBI:18198"/>
                  <rdf:li rdf:resource="http://identifiers.org/kegg.compound/C11355"/>
                  <rdf:li rdf:resource="http://identifiers.org/inchi/InChI=1S/C10H11NO5/c1-5(9(12)13)16-8-4-6(10(14)15)2-3-7(8)11/h2-4,7-8H,1,11H2,(H,12,13)(H,14,15)/t7-,8-/m1/s1"/>
                </rdf:Bag>
              </bqbiol:is>
            </rdf:Description>
          </rdf:RDF>
        </sbml:annotation>
      </sbml:species>
      <sbml:species boundaryCondition="false" constant="false" hasOnlySubstanceUnits="false" id="M_ADe" name="Adenine (extracellular)" compartment="e" fbc:chemicalFormula="C5H5N5">
        <sbml:annotation>
          <rdf:RDF>
            <rdf:Description rdf:about="#ADe">
              <bqbiol:is>
                <rdf:Bag>
                  <rdf:li rdf:resource="http://identifiers.org/chebi/CHEBI:16708"/>
                  <rdf:li rdf:resource="http://identifiers.org/kegg.compound/C00147"/>
                  <rdf:li rdf:resource="http://identifiers.org/inchi/InChI=1S/C5H5N5/c6-4-3-5(9-1-7-3)10-2-8-4/h1-2H,(H3,6,7,8,9,10)"/>
                </rdf:Bag>
              </bqbiol:is>
            </rdf:Description>
          </rdf:RDF>
        </sbml:annotation>
      </sbml:species>
      <sbml:species boundaryCondition="false" constant="false" hasOnlySubstanceUnits="false" id="M_ADHLIPOm" name="S-Acetyldihydrolipoamide (mitochondrial)" compartment="m" fbc:chemicalFormula="C10H19NO2S2">
        <sbml:annotation>
          <rdf:RDF>
            <rdf:Description rdf:about="#ADHLIPOm">
              <bqbiol:is>
                <rdf:Bag>
                  <rdf:li rdf:resource="http://identifiers.org/kegg.compound/C01136"/>
                  <rdf:li rdf:resource="http://identifiers.org/chebi/CHEBI:16807"/>
                  <rdf:li rdf:resource="http://identifiers.org/inchi/InChI=1S/C10H19NO2S2/c1-8(12)15-9(6-7-14)4-2-3-5-10(11)13/h9,14H,2-7H2,1H3,(H2,11,13)"/>
                </rdf:Bag>
              </bqbiol:is>
            </rdf:Description>
          </rdf:RDF>
        </sbml:annotation>
      </sbml:species>
      <sbml:species boundaryCondition="false" constant="false" hasOnlySubstanceUnits="false" id="M_ADN" name="Adenosine" compartment="c" fbc:chemicalFormula="C10H13N5O4">
        <sbml:annotation>
          <rdf:RDF>
            <rdf:Description rdf:about="#ADN">
              <bqbiol:is>
                <rdf:Bag>
                  <rdf:li rdf:resource="http://identifiers.org/inchi/InChI=1S/C10H13N5O4/c11-8-5-9(13-2-12-8)15(3-14-5)10-7(18)6(17)4(1-16)19-10/h2-4,6-7,10,16-18H,1H2,(H2,11,12,13)/t4-,6-,7-,10-/m1/s1"/>
                  <rdf:li rdf:resource="http://identifiers.org/chebi/CHEBI:16335"/>
                  <rdf:li rdf:resource="http://identifiers.org/kegg.compound/C00212"/>
                </rdf:Bag>
              </bqbiol:is>
            </rdf:Description>
          </rdf:RDF>
        </sbml:annotation>
      </sbml:species>
      <sbml:species boundaryCondition="false" constant="false" hasOnlySubstanceUnits="false" id="M_ADP" name="ADP" compartment="c" fbc:chemicalFormula="C10H15N5O10P2">
        <sbml:annotation>
          <rdf:RDF>
            <rdf:Description rdf:about="#ADP">
              <bqbiol:is>
                <rdf:Bag>
                  <rdf:li rdf:resource="http://identifiers.org/kegg.compound/C00008"/>
                  <rdf:li rdf:resource="http://identifiers.org/inchi/InChI=1S/C10H15N5O10P2/c11-8-5-9(13-2-12-8)15(3-14-5)10-7(17)6(16)4(24-10)1-23-27(21,22)25-26(18,19)20/h2-4,6-7,10,16-17H,1H2,(H,21,22)(H2,11,12,13)(H2,18,19,20)/t4-,6-,7-,10-/m1/s1"/>
                  <rdf:li rdf:resource="http://identifiers.org/chebi/CHEBI:16761"/>
                </rdf:Bag>
              </bqbiol:is>
            </rdf:Description>
          </rdf:RDF>
        </sbml:annotation>
      </sbml:species>
      <sbml:species boundaryCondition="false" constant="false" hasOnlySubstanceUnits="false" id="M_ADPm" name="ADP (mitochondrial)" compartment="m" fbc:chemicalFormula="C10H15N5O10P2">
        <sbml:annotation>
          <rdf:RDF>
            <rdf:Description rdf:about="#ADPm">
              <bqbiol:is>
                <rdf:Bag>
                  <rdf:li rdf:resource="http://identifiers.org/kegg.compound/C00008"/>
                  <rdf:li rdf:resource="http://identifiers.org/inchi/InChI=1S/C10H15N5O10P2/c11-8-5-9(13-2-12-8)15(3-14-5)10-7(17)6(16)4(24-10)1-23-27(21,22)25-26(18,19)20/h2-4,6-7,10,16-17H,1H2,(H,21,22)(H2,11,12,13)(H2,18,19,20)/t4-,6-,7-,10-/m1/s1"/>
                  <rdf:li rdf:resource="http://identifiers.org/chebi/CHEBI:16761"/>
                </rdf:Bag>
              </bqbiol:is>
            </rdf:Description>
          </rdf:RDF>
        </sbml:annotation>
      </sbml:species>
      <sbml:species boundaryCondition="false" constant="false" hasOnlySubstanceUnits="false" id="M_ADPR" name="ADP-ribose" compartment="c" fbc:chemicalFormula="C15H23N5O14P2">
        <sbml:annotation>
          <rdf:RDF>
            <rdf:Description rdf:about="#ADPR">
              <bqbiol:is>
                <rdf:Bag>
                  <rdf:li rdf:resource="http://identifiers.org/chebi/CHEBI:16960"/>
                  <rdf:li rdf:resource="http://identifiers.org/inchi/InChI=1S/C15H23N5O14P2/c16-12-7-13(18-3-17-12)20(4-19-7)14-10(23)8(21)5(32-14)1-30-35(26,27)34-36(28,29)31-2-6-9(22)11(24)15(25)33-6/h3-6,8-11,14-15,21-25H,1-2H2,(H,26,27)(H,28,29)(H2,16,17,18)/t5-,6-,8-,9-,10-,11-,14-,15"/>
                  <rdf:li rdf:resource="http://identifiers.org/kegg.compound/C00301"/>
                </rdf:Bag>
              </bqbiol:is>
            </rdf:Description>
          </rdf:RDF>
        </sbml:annotation>
      </sbml:species>
      <sbml:species boundaryCondition="false" constant="false" hasOnlySubstanceUnits="false" id="M_AHHMD" name="2-Amino-7,8-dihydro-4-hydroxy-6-(diphosphooxymethyl)pteridine" compartment="c" fbc:chemicalFormula="C7H11N5O8P2">
        <sbml:annotation>
          <rdf:RDF>
            <rdf:Description rdf:about="#AHHMD">
              <bqbiol:is>
                <rdf:Bag>
                  <rdf:li rdf:resource="http://identifiers.org/inchi/InChI=1S/C7H11N5O8P2/c8-7-11-5-4(6(13)12-7)10-3(1-9-5)2-19-22(17,18)20-21(14,15)16/h1-2H2,(H,17,18)(H2,14,15,16)(H4,8,9,11,12,13)"/>
                  <rdf:li rdf:resource="http://identifiers.org/kegg.compound/C04807"/>
                  <rdf:li rdf:resource="http://identifiers.org/chebi/CHEBI:15998"/>
                </rdf:Bag>
              </bqbiol:is>
            </rdf:Description>
          </rdf:RDF>
        </sbml:annotation>
      </sbml:species>
      <sbml:species boundaryCondition="false" constant="false" hasOnlySubstanceUnits="false" id="M_AHHMP" name="2-Amino-4-hydroxy-6-hydroxymethyl-7,8-dihydropteridine" compartment="c" fbc:chemicalFormula="C7H9N5O2">
        <sbml:annotation>
          <rdf:RDF>
            <rdf:Description rdf:about="#AHHMP">
              <bqbiol:is>
                <rdf:Bag>
                  <rdf:li rdf:resource="http://identifiers.org/inchi/InChI=1S/C7H9N5O2/c8-7-11-5-4(6(14)12-7)10-3(2-13)1-9-5/h13H,1-2H2,(H4,8,9,11,12,14)"/>
                  <rdf:li rdf:resource="http://identifiers.org/kegg.compound/C01300"/>
                  <rdf:li rdf:resource="http://identifiers.org/chebi/CHEBI:17083"/>
                </rdf:Bag>
              </bqbiol:is>
            </rdf:Description>
          </rdf:RDF>
        </sbml:annotation>
      </sbml:species>
      <sbml:species boundaryCondition="false" constant="false" hasOnlySubstanceUnits="false" id="M_AHTD" name="2-Amino-4-hydroxy-6-(erythro-1,2,3-trihydroxypropyl)-dihydropteridine triphosphate" compartment="c" fbc:chemicalFormula="C9H16N5O13P3">
        <sbml:annotation>
          <rdf:RDF>
            <rdf:Description rdf:about="#AHTD">
              <bqbiol:is>
                <rdf:Bag>
                  <rdf:li rdf:resource="http://identifiers.org/inchi/InChI=1S/C9H16N5O13P3/c10-9-13-7-5(8(17)14-9)12-3(1-11-7)6(16)4(15)2-25-29(21,22)27-30(23,24)26-28(18,19)20/h4,6,15-16H,1-2H2,(H,21,22)(H,23,24)(H2,18,19,20)(H4,10,11,13,14,17)/t4-,6+/m1/s1"/>
                  <rdf:li rdf:resource="http://identifiers.org/kegg.compound/C04895"/>
                  <rdf:li rdf:resource="http://identifiers.org/chebi/CHEBI:18372"/>
                </rdf:Bag>
              </bqbiol:is>
            </rdf:Description>
          </rdf:RDF>
        </sbml:annotation>
      </sbml:species>
      <sbml:species boundaryCondition="false" constant="false" hasOnlySubstanceUnits="false" id="M_AICAR" name="AICAR" compartment="c" fbc:chemicalFormula="C9H15N4O8P">
        <sbml:annotation>
          <rdf:RDF>
            <rdf:Description rdf:about="#AICAR">
              <bqbiol:is>
                <rdf:Bag>
                  <rdf:li rdf:resource="http://identifiers.org/inchi/InChI=1S/C9H15N4O8P/c10-7-4(8(11)16)12-2-13(7)9-6(15)5(14)3(21-9)1-20-22(17,18)19/h2-3,5-6,9,14-15H,1,10H2,(H2,11,16)(H2,17,18,19)/t3-,5-,6-,9-/m1/s1"/>
                  <rdf:li rdf:resource="http://identifiers.org/kegg.compound/C04677"/>
                  <rdf:li rdf:resource="http://identifiers.org/chebi/CHEBI:18406"/>
                </rdf:Bag>
              </bqbiol:is>
            </rdf:Description>
          </rdf:RDF>
        </sbml:annotation>
      </sbml:species>
      <sbml:species boundaryCondition="false" constant="false" hasOnlySubstanceUnits="false" id="M_AIR" name="Aminoimidazole ribotide" compartment="c" fbc:chemicalFormula="C8H14N3O7P">
        <sbml:annotation>
          <rdf:RDF>
            <rdf:Description rdf:about="#AIR">
              <bqbiol:is>
                <rdf:Bag>
                  <rdf:li rdf:resource="http://identifiers.org/chebi/CHEBI:28843"/>
                  <rdf:li rdf:resource="http://identifiers.org/inchi/InChI=1S/C8H14N3O7P/c9-5-1-10-3-11(5)8-7(13)6(12)4(18-8)2-17-19(14,15)16/h1,3-4,6-8,12-13H,2,9H2,(H2,14,15,16)/t4-,6-,7-,8"/>
                  <rdf:li rdf:resource="http://identifiers.org/kegg.compound/C03373"/>
                </rdf:Bag>
              </bqbiol:is>
            </rdf:Description>
          </rdf:RDF>
        </sbml:annotation>
      </sbml:species>
      <sbml:species boundaryCondition="false" constant="false" hasOnlySubstanceUnits="false" id="M_AKG" name="2-Oxoglutarate" compartment="c" fbc:chemicalFormula="C5H6O5">
        <sbml:annotation>
          <rdf:RDF>
            <rdf:Description rdf:about="#AKG">
              <bqbiol:is>
                <rdf:Bag>
                  <rdf:li rdf:resource="http://identifiers.org/kegg.compound/C00026"/>
                  <rdf:li rdf:resource="http://identifiers.org/inchi/InChI=1S/C5H6O5/c6-3(5(9)10)1-2-4(7)8/h1-2H2,(H,7,8)(H,9,10)"/>
                  <rdf:li rdf:resource="http://identifiers.org/chebi/CHEBI:30915"/>
                </rdf:Bag>
              </bqbiol:is>
            </rdf:Description>
          </rdf:RDF>
        </sbml:annotation>
      </sbml:species>
      <sbml:species boundaryCondition="false" constant="false" hasOnlySubstanceUnits="false" id="M_AKGe" name="2-Oxoglutarate (extracellular)" compartment="e" fbc:chemicalFormula="C5H6O5">
        <sbml:annotation>
          <rdf:RDF>
            <rdf:Description rdf:about="#AKGe">
              <bqbiol:is>
                <rdf:Bag>
                  <rdf:li rdf:resource="http://identifiers.org/kegg.compound/C00026"/>
                  <rdf:li rdf:resource="http://identifiers.org/inchi/InChI=1S/C5H6O5/c6-3(5(9)10)1-2-4(7)8/h1-2H2,(H,7,8)(H,9,10)"/>
                  <rdf:li rdf:resource="http://identifiers.org/chebi/CHEBI:30915"/>
                </rdf:Bag>
              </bqbiol:is>
            </rdf:Description>
          </rdf:RDF>
        </sbml:annotation>
      </sbml:species>
      <sbml:species boundaryCondition="false" constant="false" hasOnlySubstanceUnits="false" id="M_AKGE1m" name="Decarboxylated 2-Oxoglutarate bound to alpha-ketoglutarate dehydrogenase" compartment="m" fbc:chemicalFormula="C4H7O3R">
        <sbml:annotation>
          <rdf:RDF>
            <rdf:Description rdf:about="#AKGE1m">
              <bqbiol:is>
                <rdf:Bag>
                  <rdf:li rdf:resource="http://identifiers.org/kegg.compound/C00026"/>
                  <rdf:li rdf:resource="http://identifiers.org/inchi/InChI=1S/C5H6O5/c6-3(5(9)10)1-2-4(7)8/h1-2H2,(H,7,8)(H,9,10)"/>
                  <rdf:li rdf:resource="http://identifiers.org/chebi/CHEBI:30915"/>
                </rdf:Bag>
              </bqbiol:is>
            </rdf:Description>
          </rdf:RDF>
        </sbml:annotation>
      </sbml:species>
      <sbml:species boundaryCondition="false" constant="false" hasOnlySubstanceUnits="false" id="M_AKGE2m" name="2-Oxoglutarate bound to dihydrolipoyl transsuccinylase" compartment="m" fbc:chemicalFormula="C4H7O3R">
        <sbml:annotation>
          <rdf:RDF>
            <rdf:Description rdf:about="#AKGE2m">
              <bqbiol:is>
                <rdf:Bag>
                  <rdf:li rdf:resource="http://identifiers.org/kegg.compound/C00026"/>
                  <rdf:li rdf:resource="http://identifiers.org/inchi/InChI=1S/C5H6O5/c6-3(5(9)10)1-2-4(7)8/h1-2H2,(H,7,8)(H,9,10)"/>
                  <rdf:li rdf:resource="http://identifiers.org/chebi/CHEBI:30915"/>
                </rdf:Bag>
              </bqbiol:is>
            </rdf:Description>
          </rdf:RDF>
        </sbml:annotation>
      </sbml:species>
      <sbml:species boundaryCondition="false" constant="false" hasOnlySubstanceUnits="false" id="M_AKGm" name="2-Oxoglutarate (mitochondrial)" compartment="m" fbc:chemicalFormula="C5H6O5">
        <sbml:annotation>
          <rdf:RDF>
            <rdf:Description rdf:about="#AKGm">
              <bqbiol:is>
                <rdf:Bag>
                  <rdf:li rdf:resource="http://identifiers.org/kegg.compound/C00026"/>
                  <rdf:li rdf:resource="http://identifiers.org/inchi/InChI=1S/C5H6O5/c6-3(5(9)10)1-2-4(7)8/h1-2H2,(H,7,8)(H,9,10)"/>
                  <rdf:li rdf:resource="http://identifiers.org/chebi/CHEBI:30915"/>
                </rdf:Bag>
              </bqbiol:is>
            </rdf:Description>
          </rdf:RDF>
        </sbml:annotation>
      </sbml:species>
      <sbml:species boundaryCondition="false" constant="false" hasOnlySubstanceUnits="false" id="M_AKP" name="2-Dehydropantoate" compartment="c" fbc:chemicalFormula="C6H10O4">
        <sbml:annotation>
          <rdf:RDF>
            <rdf:Description rdf:about="#AKP">
              <bqbiol:is>
                <rdf:Bag>
                  <rdf:li rdf:resource="http://identifiers.org/inchi/InChI=1S/C6H10O4/c1-6(2,3-7)4(8)5(9)10/h7H,3H2,1-2H3,(H,9,10)"/>
                  <rdf:li rdf:resource="http://identifiers.org/chebi/CHEBI:17094"/>
                  <rdf:li rdf:resource="http://identifiers.org/kegg.compound/C00966"/>
                </rdf:Bag>
              </bqbiol:is>
            </rdf:Description>
          </rdf:RDF>
        </sbml:annotation>
      </sbml:species>
      <sbml:species boundaryCondition="false" constant="false" hasOnlySubstanceUnits="false" id="M_ALA" name="L-Alanine" compartment="c" fbc:chemicalFormula="C3H7NO2">
        <sbml:annotation>
          <rdf:RDF>
            <rdf:Description rdf:about="#ALA">
              <bqbiol:is>
                <rdf:Bag>
                  <rdf:li rdf:resource="http://identifiers.org/chebi/CHEBI:16977"/>
                  <rdf:li rdf:resource="http://identifiers.org/kegg.compound/C00041"/>
                  <rdf:li rdf:resource="http://identifiers.org/inchi/InChI=1S/C3H7NO2/c1-2(4)3(5)6/h2H,4H2,1H3,(H,5,6)/t2-/m0/s1"/>
                </rdf:Bag>
              </bqbiol:is>
            </rdf:Description>
          </rdf:RDF>
        </sbml:annotation>
      </sbml:species>
      <sbml:species boundaryCondition="false" constant="false" hasOnlySubstanceUnits="false" id="M_ALAe" name="L-Alanine (extracellular)" compartment="e" fbc:chemicalFormula="C3H7NO2">
        <sbml:annotation>
          <rdf:RDF>
            <rdf:Description rdf:about="#ALAe">
              <bqbiol:is>
                <rdf:Bag>
                  <rdf:li rdf:resource="http://identifiers.org/chebi/CHEBI:16977"/>
                  <rdf:li rdf:resource="http://identifiers.org/kegg.compound/C00041"/>
                  <rdf:li rdf:resource="http://identifiers.org/inchi/InChI=1S/C3H7NO2/c1-2(4)3(5)6/h2H,4H2,1H3,(H,5,6)/t2-/m0/s1"/>
                </rdf:Bag>
              </bqbiol:is>
            </rdf:Description>
          </rdf:RDF>
        </sbml:annotation>
      </sbml:species>
      <sbml:species boundaryCondition="false" constant="false" hasOnlySubstanceUnits="false" id="M_ALAm" name="L-Alanine (mitochondrial)" compartment="m" fbc:chemicalFormula="C3H7NO2">
        <sbml:annotation>
          <rdf:RDF>
            <rdf:Description rdf:about="#ALAm">
              <bqbiol:is>
                <rdf:Bag>
                  <rdf:li rdf:resource="http://identifiers.org/chebi/CHEBI:16977"/>
                  <rdf:li rdf:resource="http://identifiers.org/kegg.compound/C00041"/>
                  <rdf:li rdf:resource="http://identifiers.org/inchi/InChI=1S/C3H7NO2/c1-2(4)3(5)6/h2H,4H2,1H3,(H,5,6)/t2-/m0/s1"/>
                </rdf:Bag>
              </bqbiol:is>
            </rdf:Description>
          </rdf:RDF>
        </sbml:annotation>
      </sbml:species>
      <sbml:species boundaryCondition="false" constant="false" hasOnlySubstanceUnits="false" id="M_AMP" name="AMP" compartment="c" fbc:chemicalFormula="C10H14N5O7P">
        <sbml:annotation>
          <rdf:RDF>
            <rdf:Description rdf:about="#AMP">
              <bqbiol:is>
                <rdf:Bag>
                  <rdf:li rdf:resource="http://identifiers.org/chebi/CHEBI:16027"/>
                  <rdf:li rdf:resource="http://identifiers.org/kegg.compound/C00020"/>
                  <rdf:li rdf:resource="http://identifiers.org/inchi/InChI=1S/C10H14N5O7P/c11-8-5-9(13-2-12-8)15(3-14-5)10-7(17)6(16)4(22-10)1-21-23(18,19)20/h2-4,6-7,10,16-17H,1H2,(H2,11,12,13)(H2,18,19,20)/t4-,6-,7-,10-/m1/s1"/>
                </rdf:Bag>
              </bqbiol:is>
            </rdf:Description>
          </rdf:RDF>
        </sbml:annotation>
      </sbml:species>
      <sbml:species boundaryCondition="false" constant="false" hasOnlySubstanceUnits="false" id="M_AMPe" name="AMP (extracellular)" compartment="e" fbc:chemicalFormula="C10H14N5O7P">
        <sbml:annotation>
          <rdf:RDF>
            <rdf:Description rdf:about="#AMPe">
              <bqbiol:is>
                <rdf:Bag>
                  <rdf:li rdf:resource="http://identifiers.org/chebi/CHEBI:16027"/>
                  <rdf:li rdf:resource="http://identifiers.org/kegg.compound/C00020"/>
                  <rdf:li rdf:resource="http://identifiers.org/inchi/InChI=1S/C10H14N5O7P/c11-8-5-9(13-2-12-8)15(3-14-5)10-7(17)6(16)4(22-10)1-21-23(18,19)20/h2-4,6-7,10,16-17H,1H2,(H2,11,12,13)(H2,18,19,20)/t4-,6-,7-,10-/m1/s1"/>
                </rdf:Bag>
              </bqbiol:is>
            </rdf:Description>
          </rdf:RDF>
        </sbml:annotation>
      </sbml:species>
      <sbml:species boundaryCondition="false" constant="false" hasOnlySubstanceUnits="false" id="M_AMPm" name="AMP (mitochondrial)" compartment="m" fbc:chemicalFormula="C10H14N5O7P">
        <sbml:annotation>
          <rdf:RDF>
            <rdf:Description rdf:about="#AMPm">
              <bqbiol:is>
                <rdf:Bag>
                  <rdf:li rdf:resource="http://identifiers.org/chebi/CHEBI:16027"/>
                  <rdf:li rdf:resource="http://identifiers.org/kegg.compound/C00020"/>
                  <rdf:li rdf:resource="http://identifiers.org/inchi/InChI=1S/C10H14N5O7P/c11-8-5-9(13-2-12-8)15(3-14-5)10-7(17)6(16)4(22-10)1-21-23(18,19)20/h2-4,6-7,10,16-17H,1H2,(H2,11,12,13)(H2,18,19,20)/t4-,6-,7-,10-/m1/s1"/>
                </rdf:Bag>
              </bqbiol:is>
            </rdf:Description>
          </rdf:RDF>
        </sbml:annotation>
      </sbml:species>
      <sbml:species boundaryCondition="false" constant="false" hasOnlySubstanceUnits="false" id="M_AN" name="Anthranilate" compartment="c" fbc:chemicalFormula="C7H7NO2">
        <sbml:annotation>
          <rdf:RDF>
            <rdf:Description rdf:about="#AN">
              <bqbiol:is>
                <rdf:Bag>
                  <rdf:li rdf:resource="http://identifiers.org/inchi/InChI=1S/C7H7NO2/c8-6-4-2-1-3-5(6)7(9)10/h1-4H,8H2,(H,9,10)"/>
                  <rdf:li rdf:resource="http://identifiers.org/kegg.compound/C00108"/>
                  <rdf:li rdf:resource="http://identifiers.org/chebi/CHEBI:30754"/>
                </rdf:Bag>
              </bqbiol:is>
            </rdf:Description>
          </rdf:RDF>
        </sbml:annotation>
      </sbml:species>
      <sbml:species boundaryCondition="false" constant="false" hasOnlySubstanceUnits="false" id="M_ANe" name="Anthranilate (extracellular)" compartment="e" fbc:chemicalFormula="C7H7NO2">
        <sbml:annotation>
          <rdf:RDF>
            <rdf:Description rdf:about="#ANe">
              <bqbiol:is>
                <rdf:Bag>
                  <rdf:li rdf:resource="http://identifiers.org/inchi/InChI=1S/C7H7NO2/c8-6-4-2-1-3-5(6)7(9)10/h1-4H,8H2,(H,9,10)"/>
                  <rdf:li rdf:resource="http://identifiers.org/kegg.compound/C00108"/>
                  <rdf:li rdf:resource="http://identifiers.org/chebi/CHEBI:30754"/>
                </rdf:Bag>
              </bqbiol:is>
            </rdf:Description>
          </rdf:RDF>
        </sbml:annotation>
      </sbml:species>
      <sbml:species boundaryCondition="false" constant="false" hasOnlySubstanceUnits="false" id="M_AOL" name="D-Arabitol" compartment="c" fbc:chemicalFormula="C5H12O5">
        <sbml:annotation>
          <rdf:RDF>
            <rdf:Description rdf:about="#AOL">
              <bqbiol:is>
                <rdf:Bag>
                  <rdf:li rdf:resource="http://identifiers.org/inchi/InChI=1S/C5H12O5/c6-1-3(8)5(10)4(9)2-7/h3-10H,1-2H2/t3-,4-/m1/s1"/>
                  <rdf:li rdf:resource="http://identifiers.org/kegg.compound/C01904"/>
                  <rdf:li rdf:resource="http://identifiers.org/chebi/CHEBI:18333"/>
                </rdf:Bag>
              </bqbiol:is>
            </rdf:Description>
          </rdf:RDF>
        </sbml:annotation>
      </sbml:species>
      <sbml:species boundaryCondition="false" constant="false" hasOnlySubstanceUnits="false" id="M_AOLe" name="D-Arabitol (extracellular)" compartment="e" fbc:chemicalFormula="C5H12O5">
        <sbml:annotation>
          <rdf:RDF>
            <rdf:Description rdf:about="#AOLe">
              <bqbiol:is>
                <rdf:Bag>
                  <rdf:li rdf:resource="http://identifiers.org/inchi/InChI=1S/C5H12O5/c6-1-3(8)5(10)4(9)2-7/h3-10H,1-2H2/t3-,4-/m1/s1"/>
                  <rdf:li rdf:resource="http://identifiers.org/kegg.compound/C01904"/>
                  <rdf:li rdf:resource="http://identifiers.org/chebi/CHEBI:18333"/>
                </rdf:Bag>
              </bqbiol:is>
            </rdf:Description>
          </rdf:RDF>
        </sbml:annotation>
      </sbml:species>
      <sbml:species boundaryCondition="false" constant="false" hasOnlySubstanceUnits="false" id="M_AONAp" name="8-Amino-7-oxononanoate; KAPA" compartment="p" fbc:chemicalFormula="C9H17NO3">
        <sbml:annotation>
          <rdf:RDF>
            <rdf:Description rdf:about="#AONAp">
              <bqbiol:is>
                <rdf:Bag>
                  <rdf:li rdf:resource="http://identifiers.org/inchi/InChI=1S/C9H17NO3/c1-7(10)8(11)5-3-2-4-6-9(12)13/h7H,2-6,10H2,1H3,(H,12,13)"/>
                  <rdf:li rdf:resource="http://identifiers.org/kegg.compound/C01092"/>
                  <rdf:li rdf:resource="http://identifiers.org/chebi/CHEBI:15830"/>
                </rdf:Bag>
              </bqbiol:is>
            </rdf:Description>
          </rdf:RDF>
        </sbml:annotation>
      </sbml:species>
      <sbml:species boundaryCondition="false" constant="false" hasOnlySubstanceUnits="false" id="M_APROP" name="alpha-Aminopropiononitrile" compartment="c" fbc:chemicalFormula="C3H6N2">
        <sbml:annotation>
          <rdf:RDF>
            <rdf:Description rdf:about="#APROP">
              <bqbiol:is>
                <rdf:Bag>
                  <rdf:li rdf:resource="http://identifiers.org/kegg.compound/C05714"/>
                  <rdf:li rdf:resource="http://identifiers.org/inchi/InChI=1S/C3H6N2/c1-3(5)2-4/h3H,5H2,1H3"/>
                  <rdf:li rdf:resource="http://identifiers.org/chebi/CHEBI:27959"/>
                </rdf:Bag>
              </bqbiol:is>
            </rdf:Description>
          </rdf:RDF>
        </sbml:annotation>
      </sbml:species>
      <sbml:species boundaryCondition="false" constant="false" hasOnlySubstanceUnits="false" id="M_APS" name="Adenylyl sulfate" compartment="c" fbc:chemicalFormula="C10H14N5O10PS">
        <sbml:annotation>
          <rdf:RDF>
            <rdf:Description rdf:about="#APS">
              <bqbiol:is>
                <rdf:Bag>
                  <rdf:li rdf:resource="http://identifiers.org/kegg.compound/C00224"/>
                  <rdf:li rdf:resource="http://identifiers.org/inchi/InChI=1S/C10H14N5O10PS/c11-8-5-9(13-2-12-8)15(3-14-5)10-7(17)6(16)4(24-10)1-23-26(18,19)25-27(20,21)22/h2-4,6-7,10,16-17H,1H2,(H,18,19)(H2,11,12,13)(H,20,21,22)/t4-,6-,7-,10-/m1/s1"/>
                  <rdf:li rdf:resource="http://identifiers.org/chebi/CHEBI:17709"/>
                </rdf:Bag>
              </bqbiol:is>
            </rdf:Description>
          </rdf:RDF>
        </sbml:annotation>
      </sbml:species>
      <sbml:species boundaryCondition="false" constant="false" hasOnlySubstanceUnits="false" id="M_ARAB" name="D-Arabinose" compartment="c" fbc:chemicalFormula="C5H10O5">
        <sbml:annotation>
          <rdf:RDF>
            <rdf:Description rdf:about="#ARAB">
              <bqbiol:is>
                <rdf:Bag>
                  <rdf:li rdf:resource="http://identifiers.org/inchi/InChI=1S/C5H10O5/c6-2-1-10-5(9)4(8)3(2)7/h2-9H,1H2/t2-,3-,4+,5"/>
                  <rdf:li rdf:resource="http://identifiers.org/kegg.compound/C00216"/>
                  <rdf:li rdf:resource="http://identifiers.org/chebi/CHEBI:46994"/>
                </rdf:Bag>
              </bqbiol:is>
            </rdf:Description>
          </rdf:RDF>
        </sbml:annotation>
      </sbml:species>
      <sbml:species boundaryCondition="false" constant="false" hasOnlySubstanceUnits="false" id="M_ARABe" name="D-Arabinose (extracellular)" compartment="e" fbc:chemicalFormula="C5H10O5">
        <sbml:annotation>
          <rdf:RDF>
            <rdf:Description rdf:about="#ARABe">
              <bqbiol:is>
                <rdf:Bag>
                  <rdf:li rdf:resource="http://identifiers.org/inchi/InChI=1S/C5H10O5/c6-2-1-10-5(9)4(8)3(2)7/h2-9H,1H2/t2-,3-,4+,5"/>
                  <rdf:li rdf:resource="http://identifiers.org/kegg.compound/C00216"/>
                  <rdf:li rdf:resource="http://identifiers.org/chebi/CHEBI:46994"/>
                </rdf:Bag>
              </bqbiol:is>
            </rdf:Description>
          </rdf:RDF>
        </sbml:annotation>
      </sbml:species>
      <sbml:species boundaryCondition="false" constant="false" hasOnlySubstanceUnits="false" id="M_ARABLAC" name="D-Arabinono-1,4-lactone" compartment="c" fbc:chemicalFormula="C5H8O5">
        <sbml:annotation>
          <rdf:RDF>
            <rdf:Description rdf:about="#ARABLAC">
              <bqbiol:is>
                <rdf:Bag>
                  <rdf:li rdf:resource="http://identifiers.org/chebi/CHEBI:16292"/>
                  <rdf:li rdf:resource="http://identifiers.org/kegg.compound/C00652"/>
                  <rdf:li rdf:resource="http://identifiers.org/inchi/InChI=1S/C5H8O5/c6-1-2-3(7)4(8)5(9)10-2/h2-4,6-8H,1H2/t2-,3-,4+/m1/s1"/>
                </rdf:Bag>
              </bqbiol:is>
            </rdf:Description>
          </rdf:RDF>
        </sbml:annotation>
      </sbml:species>
      <sbml:species boundaryCondition="false" constant="false" hasOnlySubstanceUnits="false" id="M_ARG" name="L-Arginine" compartment="c" fbc:chemicalFormula="C6H14N4O2">
        <sbml:annotation>
          <rdf:RDF>
            <rdf:Description rdf:about="#ARG">
              <bqbiol:is>
                <rdf:Bag>
                  <rdf:li rdf:resource="http://identifiers.org/inchi/InChI=1S/C6H14N4O2/c7-4(5(11)12)2-1-3-10-6(8)9/h4H,1-3,7H2,(H,11,12)(H4,8,9,10)/t4-/m0/s1"/>
                  <rdf:li rdf:resource="http://identifiers.org/chebi/CHEBI:16467"/>
                  <rdf:li rdf:resource="http://identifiers.org/kegg.compound/C00062"/>
                </rdf:Bag>
              </bqbiol:is>
            </rdf:Description>
          </rdf:RDF>
        </sbml:annotation>
      </sbml:species>
      <sbml:species boundaryCondition="false" constant="false" hasOnlySubstanceUnits="false" id="M_ARGe" name="L-Arginine (extracellular)" compartment="e" fbc:chemicalFormula="C6H14N4O2">
        <sbml:annotation>
          <rdf:RDF>
            <rdf:Description rdf:about="#ARGe">
              <bqbiol:is>
                <rdf:Bag>
                  <rdf:li rdf:resource="http://identifiers.org/inchi/InChI=1S/C6H14N4O2/c7-4(5(11)12)2-1-3-10-6(8)9/h4H,1-3,7H2,(H,11,12)(H4,8,9,10)/t4-/m0/s1"/>
                  <rdf:li rdf:resource="http://identifiers.org/chebi/CHEBI:16467"/>
                  <rdf:li rdf:resource="http://identifiers.org/kegg.compound/C00062"/>
                </rdf:Bag>
              </bqbiol:is>
            </rdf:Description>
          </rdf:RDF>
        </sbml:annotation>
      </sbml:species>
      <sbml:species boundaryCondition="false" constant="false" hasOnlySubstanceUnits="false" id="M_ARGm" name="L-Arginine (mitchondrial)" compartment="m" fbc:chemicalFormula="C6H14N4O2">
        <sbml:annotation>
          <rdf:RDF>
            <rdf:Description rdf:about="#ARGm">
              <bqbiol:is>
                <rdf:Bag>
                  <rdf:li rdf:resource="http://identifiers.org/inchi/InChI=1S/C6H14N4O2/c7-4(5(11)12)2-1-3-10-6(8)9/h4H,1-3,7H2,(H,11,12)(H4,8,9,10)/t4-/m0/s1"/>
                  <rdf:li rdf:resource="http://identifiers.org/chebi/CHEBI:16467"/>
                  <rdf:li rdf:resource="http://identifiers.org/kegg.compound/C00062"/>
                </rdf:Bag>
              </bqbiol:is>
            </rdf:Description>
          </rdf:RDF>
        </sbml:annotation>
      </sbml:species>
      <sbml:species boundaryCondition="false" constant="false" hasOnlySubstanceUnits="false" id="M_ARGSUCC" name="Argininosuccinate" compartment="c" fbc:chemicalFormula="C10H18N4O6">
        <sbml:annotation>
          <rdf:RDF>
            <rdf:Description rdf:about="#ARGSUCC">
              <bqbiol:is>
                <rdf:Bag>
                  <rdf:li rdf:resource="http://identifiers.org/chebi/CHEBI:15682"/>
                  <rdf:li rdf:resource="http://identifiers.org/inchi/InChI=1S/C10H18N4O6/c11-5(8(17)18)2-1-3-13-10(12)14-6(9(19)20)4-7(15)16/h5-6H,1-4,11H2,(H,15,16)(H,17,18)(H,19,20)(H3,12,13,14)/t5-,6"/>
                  <rdf:li rdf:resource="http://identifiers.org/kegg.compound/C03406"/>
                </rdf:Bag>
              </bqbiol:is>
            </rdf:Description>
          </rdf:RDF>
        </sbml:annotation>
      </sbml:species>
      <sbml:species boundaryCondition="false" constant="false" hasOnlySubstanceUnits="false" id="M_ARGSUCCm" name="Argininosuccinate (mitchondrial)" compartment="m" fbc:chemicalFormula="C10H18N4O6">
        <sbml:annotation>
          <rdf:RDF>
            <rdf:Description rdf:about="#ARGSUCCm">
              <bqbiol:is>
                <rdf:Bag>
                  <rdf:li rdf:resource="http://identifiers.org/chebi/CHEBI:15682"/>
                  <rdf:li rdf:resource="http://identifiers.org/inchi/InChI=1S/C10H18N4O6/c11-5(8(17)18)2-1-3-13-10(12)14-6(9(19)20)4-7(15)16/h5-6H,1-4,11H2,(H,15,16)(H,17,18)(H,19,20)(H3,12,13,14)/t5-,6"/>
                  <rdf:li rdf:resource="http://identifiers.org/kegg.compound/C03406"/>
                </rdf:Bag>
              </bqbiol:is>
            </rdf:Description>
          </rdf:RDF>
        </sbml:annotation>
      </sbml:species>
      <sbml:species boundaryCondition="false" constant="false" hasOnlySubstanceUnits="false" id="M_ASER" name="O-Acetyl-L-serine" compartment="c" fbc:chemicalFormula="C5H9NO4">
        <sbml:annotation>
          <rdf:RDF>
            <rdf:Description rdf:about="#ASER">
              <bqbiol:is>
                <rdf:Bag>
                  <rdf:li rdf:resource="http://identifiers.org/chebi/CHEBI:17981"/>
                  <rdf:li rdf:resource="http://identifiers.org/inchi/InChI=1S/C5H9NO4/c1-3(7)10-2-4(6)5(8)9/h4H,2,6H2,1H3,(H,8,9)/t4-/m0/s1"/>
                  <rdf:li rdf:resource="http://identifiers.org/kegg.compound/C00979"/>
                </rdf:Bag>
              </bqbiol:is>
            </rdf:Description>
          </rdf:RDF>
        </sbml:annotation>
      </sbml:species>
      <sbml:species boundaryCondition="false" constant="false" hasOnlySubstanceUnits="false" id="M_ASN" name="L-Asparagine" compartment="c" fbc:chemicalFormula="C4H8N2O3">
        <sbml:annotation>
          <rdf:RDF>
            <rdf:Description rdf:about="#ASN">
              <bqbiol:is>
                <rdf:Bag>
                  <rdf:li rdf:resource="http://identifiers.org/kegg.compound/C00152"/>
                  <rdf:li rdf:resource="http://identifiers.org/chebi/CHEBI:17196"/>
                  <rdf:li rdf:resource="http://identifiers.org/inchi/InChI=1S/C4H8N2O3/c5-2(4(8)9)1-3(6)7/h2H,1,5H2,(H2,6,7)(H,8,9)/t2-/m0/s1"/>
                </rdf:Bag>
              </bqbiol:is>
            </rdf:Description>
          </rdf:RDF>
        </sbml:annotation>
      </sbml:species>
      <sbml:species boundaryCondition="false" constant="false" hasOnlySubstanceUnits="false" id="M_ASNe" name="L-Asparagine (extracellular)" compartment="e" fbc:chemicalFormula="C4H8N2O3">
        <sbml:annotation>
          <rdf:RDF>
            <rdf:Description rdf:about="#ASNe">
              <bqbiol:is>
                <rdf:Bag>
                  <rdf:li rdf:resource="http://identifiers.org/kegg.compound/C00152"/>
                  <rdf:li rdf:resource="http://identifiers.org/chebi/CHEBI:17196"/>
                  <rdf:li rdf:resource="http://identifiers.org/inchi/InChI=1S/C4H8N2O3/c5-2(4(8)9)1-3(6)7/h2H,1,5H2,(H2,6,7)(H,8,9)/t2-/m0/s1"/>
                </rdf:Bag>
              </bqbiol:is>
            </rdf:Description>
          </rdf:RDF>
        </sbml:annotation>
      </sbml:species>
      <sbml:species boundaryCondition="false" constant="false" hasOnlySubstanceUnits="false" id="M_ASP" name="L-Aspartate" compartment="c" fbc:chemicalFormula="C4H7NO4">
        <sbml:annotation>
          <rdf:RDF>
            <rdf:Description rdf:about="#ASP">
              <bqbiol:is>
                <rdf:Bag>
                  <rdf:li rdf:resource="http://identifiers.org/chebi/CHEBI:17053"/>
                  <rdf:li rdf:resource="http://identifiers.org/inchi/InChI=1S/C4H7NO4/c5-2(4(8)9)1-3(6)7/h2H,1,5H2,(H,6,7)(H,8,9)/t2-/m0/s1"/>
                  <rdf:li rdf:resource="http://identifiers.org/kegg.compound/C00049"/>
                </rdf:Bag>
              </bqbiol:is>
            </rdf:Description>
          </rdf:RDF>
        </sbml:annotation>
      </sbml:species>
      <sbml:species boundaryCondition="false" constant="false" hasOnlySubstanceUnits="false" id="M_ASPe" name="L-Aspartate (extracellular)" compartment="e" fbc:chemicalFormula="C4H7NO4">
        <sbml:annotation>
          <rdf:RDF>
            <rdf:Description rdf:about="#ASPe">
              <bqbiol:is>
                <rdf:Bag>
                  <rdf:li rdf:resource="http://identifiers.org/chebi/CHEBI:17053"/>
                  <rdf:li rdf:resource="http://identifiers.org/inchi/InChI=1S/C4H7NO4/c5-2(4(8)9)1-3(6)7/h2H,1,5H2,(H,6,7)(H,8,9)/t2-/m0/s1"/>
                  <rdf:li rdf:resource="http://identifiers.org/kegg.compound/C00049"/>
                </rdf:Bag>
              </bqbiol:is>
            </rdf:Description>
          </rdf:RDF>
        </sbml:annotation>
      </sbml:species>
      <sbml:species boundaryCondition="false" constant="false" hasOnlySubstanceUnits="false" id="M_ASPm" name="L-Aspartate (mitochondrial)" compartment="m" fbc:chemicalFormula="C4H7NO4">
        <sbml:annotation>
          <rdf:RDF>
            <rdf:Description rdf:about="#ASPm">
              <bqbiol:is>
                <rdf:Bag>
                  <rdf:li rdf:resource="http://identifiers.org/chebi/CHEBI:17053"/>
                  <rdf:li rdf:resource="http://identifiers.org/inchi/InChI=1S/C4H7NO4/c5-2(4(8)9)1-3(6)7/h2H,1,5H2,(H,6,7)(H,8,9)/t2-/m0/s1"/>
                  <rdf:li rdf:resource="http://identifiers.org/kegg.compound/C00049"/>
                </rdf:Bag>
              </bqbiol:is>
            </rdf:Description>
          </rdf:RDF>
        </sbml:annotation>
      </sbml:species>
      <sbml:species boundaryCondition="false" constant="false" hasOnlySubstanceUnits="false" id="M_ASPSA" name="L-Aspartate 4-semialdehyde" compartment="c" fbc:chemicalFormula="C4H7NO3">
        <sbml:annotation>
          <rdf:RDF>
            <rdf:Description rdf:about="#ASPSA">
              <bqbiol:is>
                <rdf:Bag>
                  <rdf:li rdf:resource="http://identifiers.org/kegg.compound/C00441"/>
                  <rdf:li rdf:resource="http://identifiers.org/chebi/CHEBI:18051"/>
                  <rdf:li rdf:resource="http://identifiers.org/inchi/InChI=1S/C4H7NO3/c5-3(1-2-6)4(7)8/h2-3H,1,5H2,(H,7,8)/t3-/m0/s1"/>
                </rdf:Bag>
              </bqbiol:is>
            </rdf:Description>
          </rdf:RDF>
        </sbml:annotation>
      </sbml:species>
      <sbml:species boundaryCondition="false" constant="false" hasOnlySubstanceUnits="false" id="M_ASUC" name="N6-(1,2-Dicarboxyethyl)-AMP" compartment="c" fbc:chemicalFormula="C14H18N5O11P">
        <sbml:annotation>
          <rdf:RDF>
            <rdf:Description rdf:about="#ASUC">
              <bqbiol:is>
                <rdf:Bag>
                  <rdf:li rdf:resource="http://identifiers.org/inchi/InChI=1S/C14H18N5O11P/c20-7(21)1-5(14(24)25)18-11-8-12(16-3-15-11)19(4-17-8)13-10(23)9(22)6(30-13)2-29-31(26,27)28/h3-6,9-10,13,22-23H,1-2H2,(H,20,21)(H,24,25)(H,15,16,18)(H2,26,27,28)/t5"/>
                  <rdf:li rdf:resource="http://identifiers.org/kegg.compound/C03794"/>
                  <rdf:li rdf:resource="http://identifiers.org/chebi/CHEBI:15919"/>
                </rdf:Bag>
              </bqbiol:is>
            </rdf:Description>
          </rdf:RDF>
        </sbml:annotation>
      </sbml:species>
      <sbml:species boundaryCondition="false" constant="false" hasOnlySubstanceUnits="false" id="M_ATN" name="Allantoin" compartment="c" fbc:chemicalFormula="C4H6N4O3">
        <sbml:annotation>
          <rdf:RDF>
            <rdf:Description rdf:about="#ATN">
              <bqbiol:is>
                <rdf:Bag>
                  <rdf:li rdf:resource="http://identifiers.org/kegg.compound/C01551"/>
                  <rdf:li rdf:resource="http://identifiers.org/chebi/CHEBI:15676"/>
                  <rdf:li rdf:resource="http://identifiers.org/inchi/InChI=1S/C4H6N4O3/c5-3(10)6-1-2(9)8-4(11)7-1/h1H,(H3,5,6,10)(H2,7,8,9,11)"/>
                </rdf:Bag>
              </bqbiol:is>
            </rdf:Description>
          </rdf:RDF>
        </sbml:annotation>
      </sbml:species>
      <sbml:species boundaryCondition="false" constant="false" hasOnlySubstanceUnits="false" id="M_ATNe" name="Allantoin (extracellular)" compartment="e" fbc:chemicalFormula="C4H6N4O3">
        <sbml:annotation>
          <rdf:RDF>
            <rdf:Description rdf:about="#ATNe">
              <bqbiol:is>
                <rdf:Bag>
                  <rdf:li rdf:resource="http://identifiers.org/kegg.compound/C01551"/>
                  <rdf:li rdf:resource="http://identifiers.org/chebi/CHEBI:15676"/>
                  <rdf:li rdf:resource="http://identifiers.org/inchi/InChI=1S/C4H6N4O3/c5-3(10)6-1-2(9)8-4(11)7-1/h1H,(H3,5,6,10)(H2,7,8,9,11)"/>
                </rdf:Bag>
              </bqbiol:is>
            </rdf:Description>
          </rdf:RDF>
        </sbml:annotation>
      </sbml:species>
      <sbml:species boundaryCondition="false" constant="false" hasOnlySubstanceUnits="false" id="M_ATP" name="ATP" compartment="c" fbc:chemicalFormula="C10H16N5O13P3">
        <sbml:annotation>
          <rdf:RDF>
            <rdf:Description rdf:about="#ATP">
              <bqbiol:is>
                <rdf:Bag>
                  <rdf:li rdf:resource="http://identifiers.org/inchi/InChI=1S/C10H16N5O13P3/c11-8-5-9(13-2-12-8)15(3-14-5)10-7(17)6(16)4(26-10)1-25-30(21,22)28-31(23,24)27-29(18,19)20/h2-4,6-7,10,16-17H,1H2,(H,21,22)(H,23,24)(H2,11,12,13)(H2,18,19,20)/t4-,6-,7-,10-/m1/s1"/>
                  <rdf:li rdf:resource="http://identifiers.org/kegg.compound/C00002"/>
                  <rdf:li rdf:resource="http://identifiers.org/chebi/CHEBI:15422"/>
                </rdf:Bag>
              </bqbiol:is>
            </rdf:Description>
          </rdf:RDF>
        </sbml:annotation>
      </sbml:species>
      <sbml:species boundaryCondition="false" constant="false" hasOnlySubstanceUnits="false" id="M_ATPe" name="ATP (extracellular)" compartment="e" fbc:chemicalFormula="C10H16N5O13P3">
        <sbml:annotation>
          <rdf:RDF>
            <rdf:Description rdf:about="#ATPe">
              <bqbiol:is>
                <rdf:Bag>
                  <rdf:li rdf:resource="http://identifiers.org/inchi/InChI=1S/C10H16N5O13P3/c11-8-5-9(13-2-12-8)15(3-14-5)10-7(17)6(16)4(26-10)1-25-30(21,22)28-31(23,24)27-29(18,19)20/h2-4,6-7,10,16-17H,1H2,(H,21,22)(H,23,24)(H2,11,12,13)(H2,18,19,20)/t4-,6-,7-,10-/m1/s1"/>
                  <rdf:li rdf:resource="http://identifiers.org/kegg.compound/C00002"/>
                  <rdf:li rdf:resource="http://identifiers.org/chebi/CHEBI:15422"/>
                </rdf:Bag>
              </bqbiol:is>
            </rdf:Description>
          </rdf:RDF>
        </sbml:annotation>
      </sbml:species>
      <sbml:species boundaryCondition="false" constant="false" hasOnlySubstanceUnits="false" id="M_ATPm" name="ATP (mitochondrial)" compartment="m" fbc:chemicalFormula="C10H16N5O13P3">
        <sbml:annotation>
          <rdf:RDF>
            <rdf:Description rdf:about="#ATPm">
              <bqbiol:is>
                <rdf:Bag>
                  <rdf:li rdf:resource="http://identifiers.org/inchi/InChI=1S/C10H16N5O13P3/c11-8-5-9(13-2-12-8)15(3-14-5)10-7(17)6(16)4(26-10)1-25-30(21,22)28-31(23,24)27-29(18,19)20/h2-4,6-7,10,16-17H,1H2,(H,21,22)(H,23,24)(H2,11,12,13)(H2,18,19,20)/t4-,6-,7-,10-/m1/s1"/>
                  <rdf:li rdf:resource="http://identifiers.org/kegg.compound/C00002"/>
                  <rdf:li rdf:resource="http://identifiers.org/chebi/CHEBI:15422"/>
                </rdf:Bag>
              </bqbiol:is>
            </rdf:Description>
          </rdf:RDF>
        </sbml:annotation>
      </sbml:species>
      <sbml:species boundaryCondition="false" constant="false" hasOnlySubstanceUnits="false" id="M_ATT" name="Allantoate" compartment="c" fbc:chemicalFormula="C4H8N4O4">
        <sbml:annotation>
          <rdf:RDF>
            <rdf:Description rdf:about="#ATT">
              <bqbiol:is>
                <rdf:Bag>
                  <rdf:li rdf:resource="http://identifiers.org/chebi/CHEBI:30837"/>
                  <rdf:li rdf:resource="http://identifiers.org/inchi/InChI=1S/C4H8N4O4/c5-3(11)7-1(2(9)10)8-4(6)12/h1H,(H,9,10)(H3,5,7,11)(H3,6,8,12)"/>
                  <rdf:li rdf:resource="http://identifiers.org/kegg.compound/C00499"/>
                </rdf:Bag>
              </bqbiol:is>
            </rdf:Description>
          </rdf:RDF>
        </sbml:annotation>
      </sbml:species>
      <sbml:species boundaryCondition="false" constant="false" hasOnlySubstanceUnits="false" id="M_ATTe" name="Allantoate (extracellular)" compartment="e" fbc:chemicalFormula="C4H8N4O4">
        <sbml:annotation>
          <rdf:RDF>
            <rdf:Description rdf:about="#ATTe">
              <bqbiol:is>
                <rdf:Bag>
                  <rdf:li rdf:resource="http://identifiers.org/chebi/CHEBI:30837"/>
                  <rdf:li rdf:resource="http://identifiers.org/inchi/InChI=1S/C4H8N4O4/c5-3(11)7-1(2(9)10)8-4(6)12/h1H,(H,9,10)(H3,5,7,11)(H3,6,8,12)"/>
                  <rdf:li rdf:resource="http://identifiers.org/kegg.compound/C00499"/>
                </rdf:Bag>
              </bqbiol:is>
            </rdf:Description>
          </rdf:RDF>
        </sbml:annotation>
      </sbml:species>
      <sbml:species boundaryCondition="false" constant="false" hasOnlySubstanceUnits="false" id="M_BA" name="Benzoic acid" compartment="c" fbc:chemicalFormula="C7H6O2">
        <sbml:annotation>
          <rdf:RDF>
            <rdf:Description rdf:about="#BA">
              <bqbiol:is>
                <rdf:Bag>
                  <rdf:li rdf:resource="http://identifiers.org/kegg.compound/C00180"/>
                  <rdf:li rdf:resource="http://identifiers.org/inchi/InChI=1S/C7H6O2/c8-7(9)6-4-2-1-3-5-6/h1-5H,(H,8,9)"/>
                  <rdf:li rdf:resource="http://identifiers.org/chebi/CHEBI:30746"/>
                </rdf:Bag>
              </bqbiol:is>
            </rdf:Description>
          </rdf:RDF>
        </sbml:annotation>
      </sbml:species>
      <sbml:species boundaryCondition="false" constant="false" hasOnlySubstanceUnits="false" id="M_BAe" name="Benzoic acid (extracellular)" compartment="e" fbc:chemicalFormula="C7H6O2">
        <sbml:annotation>
          <rdf:RDF>
            <rdf:Description rdf:about="#BAe">
              <bqbiol:is>
                <rdf:Bag>
                  <rdf:li rdf:resource="http://identifiers.org/kegg.compound/C00180"/>
                  <rdf:li rdf:resource="http://identifiers.org/inchi/InChI=1S/C7H6O2/c8-7(9)6-4-2-1-3-5-6/h1-5H,(H,8,9)"/>
                  <rdf:li rdf:resource="http://identifiers.org/chebi/CHEBI:30746"/>
                </rdf:Bag>
              </bqbiol:is>
            </rdf:Description>
          </rdf:RDF>
        </sbml:annotation>
      </sbml:species>
      <sbml:species boundaryCondition="false" constant="false" hasOnlySubstanceUnits="false" id="M_BAL" name="Benzaldehyde" compartment="c" fbc:chemicalFormula="C7H6O">
        <sbml:annotation>
          <rdf:RDF>
            <rdf:Description rdf:about="#BAL">
              <bqbiol:is>
                <rdf:Bag>
                  <rdf:li rdf:resource="http://identifiers.org/inchi/InChI=1S/C7H6O/c8-6-7-4-2-1-3-5-7/h1-6H"/>
                  <rdf:li rdf:resource="http://identifiers.org/chebi/CHEBI:17169"/>
                  <rdf:li rdf:resource="http://identifiers.org/kegg.compound/C00261"/>
                </rdf:Bag>
              </bqbiol:is>
            </rdf:Description>
          </rdf:RDF>
        </sbml:annotation>
      </sbml:species>
      <sbml:species boundaryCondition="false" constant="false" hasOnlySubstanceUnits="false" id="M_bALA" name="beta-Alanine" compartment="c" fbc:chemicalFormula="C3H7NO2">
        <sbml:annotation>
          <rdf:RDF>
            <rdf:Description rdf:about="#bALA">
              <bqbiol:is>
                <rdf:Bag>
                  <rdf:li rdf:resource="http://identifiers.org/inchi/InChI=1S/C3H7NO2/c4-2-1-3(5)6/h1-2,4H2,(H,5,6)"/>
                  <rdf:li rdf:resource="http://identifiers.org/kegg.compound/C00099"/>
                  <rdf:li rdf:resource="http://identifiers.org/chebi/CHEBI:16958"/>
                </rdf:Bag>
              </bqbiol:is>
            </rdf:Description>
          </rdf:RDF>
        </sbml:annotation>
      </sbml:species>
      <sbml:species boundaryCondition="false" constant="false" hasOnlySubstanceUnits="false" id="M_bALAe" name="beta-Alanine (extracellular)" compartment="e" fbc:chemicalFormula="C3H7NO2">
        <sbml:annotation>
          <rdf:RDF>
            <rdf:Description rdf:about="#bALAe">
              <bqbiol:is>
                <rdf:Bag>
                  <rdf:li rdf:resource="http://identifiers.org/inchi/InChI=1S/C3H7NO2/c4-2-1-3(5)6/h1-2,4H2,(H,5,6)"/>
                  <rdf:li rdf:resource="http://identifiers.org/kegg.compound/C00099"/>
                  <rdf:li rdf:resource="http://identifiers.org/chebi/CHEBI:16958"/>
                </rdf:Bag>
              </bqbiol:is>
            </rdf:Description>
          </rdf:RDF>
        </sbml:annotation>
      </sbml:species>
      <sbml:species boundaryCondition="false" constant="false" hasOnlySubstanceUnits="false" id="M_BAMN" name="Benzylamine" compartment="c" fbc:chemicalFormula="C7H9N">
        <sbml:annotation>
          <rdf:RDF>
            <rdf:Description rdf:about="#BAMN">
              <bqbiol:is>
                <rdf:Bag>
                  <rdf:li rdf:resource="http://identifiers.org/chebi/CHEBI:40538"/>
                  <rdf:li rdf:resource="http://identifiers.org/kegg.compound/C15562"/>
                  <rdf:li rdf:resource="http://identifiers.org/inchi/InChI=1S/C7H9N/c8-6-7-4-2-1-3-5-7/h1-5H,6,8H2"/>
                </rdf:Bag>
              </bqbiol:is>
            </rdf:Description>
          </rdf:RDF>
        </sbml:annotation>
      </sbml:species>
      <sbml:species boundaryCondition="false" constant="false" hasOnlySubstanceUnits="false" id="M_BAMNe" name="Benzylamine (extracellular)" compartment="e" fbc:chemicalFormula="C7H9N">
        <sbml:annotation>
          <rdf:RDF>
            <rdf:Description rdf:about="#BAMNe">
              <bqbiol:is>
                <rdf:Bag>
                  <rdf:li rdf:resource="http://identifiers.org/chebi/CHEBI:40538"/>
                  <rdf:li rdf:resource="http://identifiers.org/kegg.compound/C15562"/>
                  <rdf:li rdf:resource="http://identifiers.org/inchi/InChI=1S/C7H9N/c8-6-7-4-2-1-3-5-7/h1-5H,6,8H2"/>
                </rdf:Bag>
              </bqbiol:is>
            </rdf:Description>
          </rdf:RDF>
        </sbml:annotation>
      </sbml:species>
      <sbml:species boundaryCondition="false" constant="false" hasOnlySubstanceUnits="false" id="M_BASP" name="4-Phospho-L-aspartate" compartment="c" fbc:chemicalFormula="C4H8NO7P">
        <sbml:annotation>
          <rdf:RDF>
            <rdf:Description rdf:about="#BASP">
              <bqbiol:is>
                <rdf:Bag>
                  <rdf:li rdf:resource="http://identifiers.org/chebi/CHEBI:15836"/>
                  <rdf:li rdf:resource="http://identifiers.org/inchi/InChI=1S/C4H8NO7P/c5-2(4(7)8)1-3(6)12-13(9,10)11/h2H,1,5H2,(H,7,8)(H2,9,10,11)/t2-/m0/s1"/>
                  <rdf:li rdf:resource="http://identifiers.org/kegg.compound/C03082"/>
                </rdf:Bag>
              </bqbiol:is>
            </rdf:Description>
          </rdf:RDF>
        </sbml:annotation>
      </sbml:species>
      <sbml:species boundaryCondition="false" constant="false" hasOnlySubstanceUnits="false" id="M_BCCP" name="Biotin-carboxyl-carrier protein" compartment="c" fbc:chemicalFormula="C17H27N5O4SR2">
        <sbml:annotation>
          <rdf:RDF>
            <rdf:Description rdf:about="#BCCP">
              <bqbiol:is>
                <rdf:Bag>
                  <rdf:li rdf:resource="http://identifiers.org/kegg.compound/C06250"/>
                </rdf:Bag>
              </bqbiol:is>
            </rdf:Description>
          </rdf:RDF>
        </sbml:annotation>
      </sbml:species>
      <sbml:species boundaryCondition="false" constant="false" hasOnlySubstanceUnits="false" id="M_bDG6P" name="beta-D-Glucose 6-phosphate" compartment="c" fbc:chemicalFormula="C6H13O9P">
        <sbml:annotation>
          <rdf:RDF>
            <rdf:Description rdf:about="#bDG6P">
              <bqbiol:is>
                <rdf:Bag>
                  <rdf:li rdf:resource="http://identifiers.org/inchi/InChI=1S/C6H13O9P/c7-3-2(1-14-16(11,12)13)15-6(10)5(9)4(3)8/h2-10H,1H2,(H2,11,12,13)/t2-,3-,4+,5-,6-/m1/s1"/>
                  <rdf:li rdf:resource="http://identifiers.org/kegg.compound/C01172"/>
                  <rdf:li rdf:resource="http://identifiers.org/chebi/CHEBI:17719"/>
                </rdf:Bag>
              </bqbiol:is>
            </rdf:Description>
          </rdf:RDF>
        </sbml:annotation>
      </sbml:species>
      <sbml:species boundaryCondition="false" constant="false" hasOnlySubstanceUnits="false" id="M_bDGLC" name="beta-D-Glucose" compartment="c" fbc:chemicalFormula="C6H12O6">
        <sbml:annotation>
          <rdf:RDF>
            <rdf:Description rdf:about="#bDGLC">
              <bqbiol:is>
                <rdf:Bag>
                  <rdf:li rdf:resource="http://identifiers.org/inchi/InChI=1S/C6H12O6/c7-1-2-3(8)4(9)5(10)6(11)12-2/h2-11H,1H2/t2-,3-,4+,5-,6-/m1/s1"/>
                  <rdf:li rdf:resource="http://identifiers.org/chebi/CHEBI:15903"/>
                  <rdf:li rdf:resource="http://identifiers.org/kegg.compound/C00221"/>
                </rdf:Bag>
              </bqbiol:is>
            </rdf:Description>
          </rdf:RDF>
        </sbml:annotation>
      </sbml:species>
      <sbml:species boundaryCondition="false" constant="false" hasOnlySubstanceUnits="false" id="M_bDGLCe" name="beta-D-Glucose (extracellular)" compartment="e" fbc:chemicalFormula="C6H12O6">
        <sbml:annotation>
          <rdf:RDF>
            <rdf:Description rdf:about="#bDGLCe">
              <bqbiol:is>
                <rdf:Bag>
                  <rdf:li rdf:resource="http://identifiers.org/inchi/InChI=1S/C6H12O6/c7-1-2-3(8)4(9)5(10)6(11)12-2/h2-11H,1H2/t2-,3-,4+,5-,6-/m1/s1"/>
                  <rdf:li rdf:resource="http://identifiers.org/chebi/CHEBI:15903"/>
                  <rdf:li rdf:resource="http://identifiers.org/kegg.compound/C00221"/>
                </rdf:Bag>
              </bqbiol:is>
            </rdf:Description>
          </rdf:RDF>
        </sbml:annotation>
      </sbml:species>
      <sbml:species boundaryCondition="false" constant="false" hasOnlySubstanceUnits="false" id="M_BFOR" name="Benzoylformate" compartment="c" fbc:chemicalFormula="C8H6O3">
        <sbml:annotation>
          <rdf:RDF>
            <rdf:Description rdf:about="#BFOR">
              <bqbiol:is>
                <rdf:Bag>
                  <rdf:li rdf:resource="http://identifiers.org/kegg.compound/C02137"/>
                  <rdf:li rdf:resource="http://identifiers.org/chebi/CHEBI:18280"/>
                  <rdf:li rdf:resource="http://identifiers.org/inchi/InChI=1S/C8H6O3/c9-7(8(10)11)6-4-2-1-3-5-6/h1-5H,(H,10,11)"/>
                </rdf:Bag>
              </bqbiol:is>
            </rdf:Description>
          </rdf:RDF>
        </sbml:annotation>
      </sbml:species>
      <sbml:species boundaryCondition="false" constant="false" hasOnlySubstanceUnits="false" id="M_bFRU" name="beta-D-Fructose" compartment="c" fbc:chemicalFormula="C6H12O6">
        <sbml:annotation>
          <rdf:RDF>
            <rdf:Description rdf:about="#bFRU">
              <bqbiol:is>
                <rdf:Bag>
                  <rdf:li rdf:resource="http://identifiers.org/kegg.compound/C02336"/>
                  <rdf:li rdf:resource="http://identifiers.org/inchi/InChI=1S/C6H12O6/c7-1-3-4(9)5(10)6(11,2-8)12-3/h3-5,7-11H,1-2H2/t3-,4-,5+,6-/m1/s1"/>
                  <rdf:li rdf:resource="http://identifiers.org/chebi/CHEBI:28645"/>
                </rdf:Bag>
              </bqbiol:is>
            </rdf:Description>
          </rdf:RDF>
        </sbml:annotation>
      </sbml:species>
      <sbml:species boundaryCondition="false" constant="false" hasOnlySubstanceUnits="false" id="M_bGLAC" name="beta-D-Galactose" compartment="c" fbc:chemicalFormula="C6H12O6">
        <sbml:annotation>
          <rdf:RDF>
            <rdf:Description rdf:about="#bGLAC">
              <bqbiol:is>
                <rdf:Bag>
                  <rdf:li rdf:resource="http://identifiers.org/kegg.compound/C00962"/>
                  <rdf:li rdf:resource="http://identifiers.org/chebi/CHEBI:27667"/>
                  <rdf:li rdf:resource="http://identifiers.org/inchi/InChI=1S/C6H12O6/c7-1-2-3(8)4(9)5(10)6(11)12-2/h2-11H,1H2/t2-,3+,4+,5-,6-/m1/s1"/>
                </rdf:Bag>
              </bqbiol:is>
            </rdf:Description>
          </rdf:RDF>
        </sbml:annotation>
      </sbml:species>
      <sbml:species boundaryCondition="false" constant="false" hasOnlySubstanceUnits="false" id="M_bLARAB" name="beta-L-Arabinose" compartment="c" fbc:chemicalFormula="C5H10O5">
        <sbml:annotation>
          <rdf:RDF>
            <rdf:Description rdf:about="#bLARAB">
              <bqbiol:is>
                <rdf:Bag>
                  <rdf:li rdf:resource="http://identifiers.org/inchi/InChI=1S/C5H10O5/c6-2-1-10-5(9)4(8)3(2)7/h2-9H,1H2/t2-,3-,4+,5-/m0/s1"/>
                  <rdf:li rdf:resource="http://identifiers.org/kegg.compound/C02479"/>
                  <rdf:li rdf:resource="http://identifiers.org/chebi/CHEBI:40886"/>
                </rdf:Bag>
              </bqbiol:is>
            </rdf:Description>
          </rdf:RDF>
        </sbml:annotation>
      </sbml:species>
      <sbml:species boundaryCondition="false" constant="false" hasOnlySubstanceUnits="false" id="M_BN" name="Benzonitrile" compartment="c" fbc:chemicalFormula="C7H5N">
        <sbml:annotation>
          <rdf:RDF>
            <rdf:Description rdf:about="#BN">
              <bqbiol:is>
                <rdf:Bag>
                  <rdf:li rdf:resource="http://identifiers.org/inchi/InChI=1S/C7H5N/c8-6-7-4-2-1-3-5-7/h1-5H"/>
                  <rdf:li rdf:resource="http://identifiers.org/chebi/CHEBI:27991"/>
                  <rdf:li rdf:resource="http://identifiers.org/kegg.compound/C09814"/>
                </rdf:Bag>
              </bqbiol:is>
            </rdf:Description>
          </rdf:RDF>
        </sbml:annotation>
      </sbml:species>
      <sbml:species boundaryCondition="false" constant="false" hasOnlySubstanceUnits="false" id="M_BNe" name="Benzonitrile (extracellular)" compartment="e" fbc:chemicalFormula="C7H5N">
        <sbml:annotation>
          <rdf:RDF>
            <rdf:Description rdf:about="#BNe">
              <bqbiol:is>
                <rdf:Bag>
                  <rdf:li rdf:resource="http://identifiers.org/inchi/InChI=1S/C7H5N/c8-6-7-4-2-1-3-5-7/h1-5H"/>
                  <rdf:li rdf:resource="http://identifiers.org/chebi/CHEBI:27991"/>
                  <rdf:li rdf:resource="http://identifiers.org/kegg.compound/C09814"/>
                </rdf:Bag>
              </bqbiol:is>
            </rdf:Description>
          </rdf:RDF>
        </sbml:annotation>
      </sbml:species>
      <sbml:species boundaryCondition="false" constant="false" hasOnlySubstanceUnits="false" id="M_BT" name="Biotin" compartment="c" fbc:chemicalFormula="C10H16N2O3S">
        <sbml:annotation>
          <rdf:RDF>
            <rdf:Description rdf:about="#BT">
              <bqbiol:is>
                <rdf:Bag>
                  <rdf:li rdf:resource="http://identifiers.org/inchi/InChI=1S/C10H16N2O3S/c13-8(14)4-2-1-3-7-9-6(5-16-7)11-10(15)12-9/h6-7,9H,1-5H2,(H,13,14)(H2,11,12,15)/t6-,7-,9-/m0/s1"/>
                  <rdf:li rdf:resource="http://identifiers.org/kegg.compound/C00120"/>
                  <rdf:li rdf:resource="http://identifiers.org/chebi/CHEBI:15956"/>
                </rdf:Bag>
              </bqbiol:is>
            </rdf:Description>
          </rdf:RDF>
        </sbml:annotation>
      </sbml:species>
      <sbml:species boundaryCondition="false" constant="false" hasOnlySubstanceUnits="false" id="M_BTe" name="Biotin" compartment="e" fbc:chemicalFormula="C10H16N2O3S">
        <sbml:annotation>
          <rdf:RDF>
            <rdf:Description rdf:about="#BTe">
              <bqbiol:is>
                <rdf:Bag>
                  <rdf:li rdf:resource="http://identifiers.org/inchi/InChI=1S/C10H16N2O3S/c13-8(14)4-2-1-3-7-9-6(5-16-7)11-10(15)12-9/h6-7,9H,1-5H2,(H,13,14)(H2,11,12,15)/t6-,7-,9-/m0/s1"/>
                  <rdf:li rdf:resource="http://identifiers.org/kegg.compound/C00120"/>
                  <rdf:li rdf:resource="http://identifiers.org/chebi/CHEBI:15956"/>
                </rdf:Bag>
              </bqbiol:is>
            </rdf:Description>
          </rdf:RDF>
        </sbml:annotation>
      </sbml:species>
      <sbml:species boundaryCondition="false" constant="false" hasOnlySubstanceUnits="false" id="M_BTOL" name="Benzene-1,2,4-triol" compartment="c" fbc:chemicalFormula="C6H6O3">
        <sbml:annotation>
          <rdf:RDF>
            <rdf:Description rdf:about="#BTOL">
              <bqbiol:is>
                <rdf:Bag>
                  <rdf:li rdf:resource="http://identifiers.org/kegg.compound/C02814"/>
                  <rdf:li rdf:resource="http://identifiers.org/inchi/InChI=1S/C6H6O3/c7-4-1-2-5(8)6(9)3-4/h1-3,7-9H"/>
                  <rdf:li rdf:resource="http://identifiers.org/chebi/CHEBI:16971"/>
                </rdf:Bag>
              </bqbiol:is>
            </rdf:Description>
          </rdf:RDF>
        </sbml:annotation>
      </sbml:species>
      <sbml:species boundaryCondition="false" constant="false" hasOnlySubstanceUnits="false" id="M_BUTAL" name="Butanal" compartment="c" fbc:chemicalFormula="C4H8O">
        <sbml:annotation>
          <rdf:RDF>
            <rdf:Description rdf:about="#BUTAL">
              <bqbiol:is>
                <rdf:Bag>
                  <rdf:li rdf:resource="http://identifiers.org/chebi/CHEBI:15743"/>
                  <rdf:li rdf:resource="http://identifiers.org/inchi/InChI=1S/C4H8O/c1-2-3-4-5/h4H,2-3H2,1H3"/>
                  <rdf:li rdf:resource="http://identifiers.org/kegg.compound/C01412"/>
                </rdf:Bag>
              </bqbiol:is>
            </rdf:Description>
          </rdf:RDF>
        </sbml:annotation>
      </sbml:species>
      <sbml:species boundaryCondition="false" constant="false" hasOnlySubstanceUnits="false" id="M_BUTN" name="Butylamine" compartment="c" fbc:chemicalFormula="C4H11N">
        <sbml:annotation>
          <rdf:RDF>
            <rdf:Description rdf:about="#BUTN">
              <bqbiol:is>
                <rdf:Bag>
                  <rdf:li rdf:resource="http://identifiers.org/inchi/InChI=1S/C4H11N/c1-3-4(2)5/h4H,3,5H2,1-2H3"/>
                  <rdf:li rdf:resource="http://identifiers.org/chebi/CHEBI:74526"/>
                  <rdf:li rdf:resource="http://identifiers.org/kegg.compound/C18706"/>
                </rdf:Bag>
              </bqbiol:is>
            </rdf:Description>
          </rdf:RDF>
        </sbml:annotation>
      </sbml:species>
      <sbml:species boundaryCondition="false" constant="false" hasOnlySubstanceUnits="false" id="M_BUTNe" name="Butylamine (extracellular)" compartment="e" fbc:chemicalFormula="C4H11N">
        <sbml:annotation>
          <rdf:RDF>
            <rdf:Description rdf:about="#BUTNe">
              <bqbiol:is>
                <rdf:Bag>
                  <rdf:li rdf:resource="http://identifiers.org/inchi/InChI=1S/C4H11N/c1-3-4(2)5/h4H,3,5H2,1-2H3"/>
                  <rdf:li rdf:resource="http://identifiers.org/chebi/CHEBI:74526"/>
                  <rdf:li rdf:resource="http://identifiers.org/kegg.compound/C18706"/>
                </rdf:Bag>
              </bqbiol:is>
            </rdf:Description>
          </rdf:RDF>
        </sbml:annotation>
      </sbml:species>
      <sbml:species boundaryCondition="false" constant="false" hasOnlySubstanceUnits="false" id="M_C100" name="Decanoate" compartment="c" fbc:chemicalFormula="C10H20O2">
        <sbml:annotation>
          <rdf:RDF>
            <rdf:Description rdf:about="#C100">
              <bqbiol:is>
                <rdf:Bag>
                  <rdf:li rdf:resource="http://identifiers.org/inchi/InChI=1S/C10H20O2/c1-2-3-4-5-6-7-8-9-10(11)12/h2-9H2,1H3,(H,11,12)"/>
                  <rdf:li rdf:resource="http://identifiers.org/chebi/CHEBI:30813"/>
                  <rdf:li rdf:resource="http://identifiers.org/kegg.compound/C01571"/>
                </rdf:Bag>
              </bqbiol:is>
            </rdf:Description>
          </rdf:RDF>
        </sbml:annotation>
      </sbml:species>
      <sbml:species boundaryCondition="false" constant="false" hasOnlySubstanceUnits="false" id="M_C100ACP" name="Decanoyl-[acyl-carrier protein]" compartment="c" fbc:chemicalFormula="C10H19OSR">
        <sbml:annotation>
          <rdf:RDF>
            <rdf:Description rdf:about="#C100ACP">
              <bqbiol:is>
                <rdf:Bag>
                  <rdf:li rdf:resource="http://identifiers.org/chebi/CHEBI:4349"/>
                  <rdf:li rdf:resource="http://identifiers.org/kegg.compound/C05755"/>
                </rdf:Bag>
              </bqbiol:is>
            </rdf:Description>
          </rdf:RDF>
        </sbml:annotation>
      </sbml:species>
      <sbml:species boundaryCondition="false" constant="false" hasOnlySubstanceUnits="false" id="M_C100COA" name="Decanoyl-CoA" compartment="c" fbc:chemicalFormula="C31H54N7O17P3S">
        <sbml:annotation>
          <rdf:RDF>
            <rdf:Description rdf:about="#C100COA">
              <bqbiol:is>
                <rdf:Bag>
                  <rdf:li rdf:resource="http://identifiers.org/inchi/InChI=1S/C31H54N7O17P3S/c1-4-5-6-7-8-9-10-11-22(40)59-15-14-33-21(39)12-13-34-29(43)26(42)31(2,3)17-52-58(49,50)55-57(47,48)51-16-20-25(54-56(44,45)46)24(41)30(53-20)38-19-37-23-27(32)35-18-36-28(23)38/h18-20,24-26,30,41-42H,4-17H2,1-3H3,(H,33,39)(H,34,43)(H,47,48)(H,49,50)(H2,32,35,36)(H2,44,45,46)/t20-,24-,25-,26+,30-/m1/s1"/>
                  <rdf:li rdf:resource="http://identifiers.org/kegg.compound/C05274"/>
                  <rdf:li rdf:resource="http://identifiers.org/chebi/CHEBI:28493"/>
                </rdf:Bag>
              </bqbiol:is>
            </rdf:Description>
          </rdf:RDF>
        </sbml:annotation>
      </sbml:species>
      <sbml:species boundaryCondition="false" constant="false" hasOnlySubstanceUnits="false" id="M_C100COAm" name="Decanoyl-CoA" compartment="m" fbc:chemicalFormula="C31H54N7O17P3S">
        <sbml:annotation>
          <rdf:RDF>
            <rdf:Description rdf:about="#C100COAm">
              <bqbiol:is>
                <rdf:Bag>
                  <rdf:li rdf:resource="http://identifiers.org/inchi/InChI=1S/C31H54N7O17P3S/c1-4-5-6-7-8-9-10-11-22(40)59-15-14-33-21(39)12-13-34-29(43)26(42)31(2,3)17-52-58(49,50)55-57(47,48)51-16-20-25(54-56(44,45)46)24(41)30(53-20)38-19-37-23-27(32)35-18-36-28(23)38/h18-20,24-26,30,41-42H,4-17H2,1-3H3,(H,33,39)(H,34,43)(H,47,48)(H,49,50)(H2,32,35,36)(H2,44,45,46)/t20-,24-,25-,26+,30-/m1/s1"/>
                  <rdf:li rdf:resource="http://identifiers.org/kegg.compound/C05274"/>
                  <rdf:li rdf:resource="http://identifiers.org/chebi/CHEBI:28493"/>
                </rdf:Bag>
              </bqbiol:is>
            </rdf:Description>
          </rdf:RDF>
        </sbml:annotation>
      </sbml:species>
      <sbml:species boundaryCondition="false" constant="false" hasOnlySubstanceUnits="false" id="M_C100e" name="Decanoate (extracellular)" compartment="e" fbc:chemicalFormula="C10H20O2">
        <sbml:annotation>
          <rdf:RDF>
            <rdf:Description rdf:about="#C100e">
              <bqbiol:is>
                <rdf:Bag>
                  <rdf:li rdf:resource="http://identifiers.org/inchi/InChI=1S/C10H20O2/c1-2-3-4-5-6-7-8-9-10(11)12/h2-9H2,1H3,(H,11,12)"/>
                  <rdf:li rdf:resource="http://identifiers.org/chebi/CHEBI:30813"/>
                  <rdf:li rdf:resource="http://identifiers.org/kegg.compound/C01571"/>
                </rdf:Bag>
              </bqbiol:is>
            </rdf:Description>
          </rdf:RDF>
        </sbml:annotation>
      </sbml:species>
      <sbml:species boundaryCondition="false" constant="false" hasOnlySubstanceUnits="false" id="M_C10DACP" name="Dec-2-enoyl-[acyl-carrier protein]" compartment="c" fbc:chemicalFormula="C10H17OSR">
        <sbml:annotation>
          <rdf:RDF>
            <rdf:Description rdf:about="#C10DACP">
              <bqbiol:is>
                <rdf:Bag>
                  <rdf:li rdf:resource="http://identifiers.org/chebi/CHEBI:10724"/>
                  <rdf:li rdf:resource="http://identifiers.org/kegg.compound/C05754"/>
                </rdf:Bag>
              </bqbiol:is>
            </rdf:Description>
          </rdf:RDF>
        </sbml:annotation>
      </sbml:species>
      <sbml:species boundaryCondition="false" constant="false" hasOnlySubstanceUnits="false" id="M_C10DCOAm" name="Dec-2-enoyl-CoA" compartment="m" fbc:chemicalFormula="C31H52N7O17P3S">
        <sbml:annotation>
          <rdf:RDF>
            <rdf:Description rdf:about="#C10DCOAm">
              <bqbiol:is>
                <rdf:Bag>
                  <rdf:li rdf:resource="http://identifiers.org/kegg.compound/C05275"/>
                  <rdf:li rdf:resource="http://identifiers.org/chebi/CHEBI:10723"/>
                </rdf:Bag>
              </bqbiol:is>
            </rdf:Description>
          </rdf:RDF>
        </sbml:annotation>
      </sbml:species>
      <sbml:species boundaryCondition="false" constant="false" hasOnlySubstanceUnits="false" id="M_C10HACP" name="3-hydroxydecanoyl-[acyl-carrier protein]" compartment="c" fbc:chemicalFormula="C10H19O2SR">
        <sbml:annotation>
          <rdf:RDF>
            <rdf:Description rdf:about="#C10HACP">
              <bqbiol:is>
                <rdf:Bag>
                  <rdf:li rdf:resource="http://identifiers.org/kegg.compound/C04619"/>
                </rdf:Bag>
              </bqbiol:is>
            </rdf:Description>
          </rdf:RDF>
        </sbml:annotation>
      </sbml:species>
      <sbml:species boundaryCondition="false" constant="false" hasOnlySubstanceUnits="false" id="M_C10HCOAm" name="3-hydroxydecanoyl-CoA" compartment="m" fbc:chemicalFormula="C31H54N7O18P3S">
        <sbml:annotation>
          <rdf:RDF>
            <rdf:Description rdf:about="#C10HCOAm">
              <bqbiol:is>
                <rdf:Bag>
                  <rdf:li rdf:resource="http://identifiers.org/kegg.compound/C05264"/>
                  <rdf:li rdf:resource="http://identifiers.org/chebi/CHEBI:28325"/>
                </rdf:Bag>
              </bqbiol:is>
            </rdf:Description>
          </rdf:RDF>
        </sbml:annotation>
      </sbml:species>
      <sbml:species boundaryCondition="false" constant="false" hasOnlySubstanceUnits="false" id="M_C10OACP" name="3-oxodecanoyl-[acyl-carrier protein]" compartment="c" fbc:chemicalFormula="C10H17O2SR">
        <sbml:annotation>
          <rdf:RDF>
            <rdf:Description rdf:about="#C10OACP">
              <bqbiol:is>
                <rdf:Bag>
                  <rdf:li rdf:resource="http://identifiers.org/kegg.compound/C05753"/>
                  <rdf:li rdf:resource="http://identifiers.org/chebi/CHEBI:1634"/>
                </rdf:Bag>
              </bqbiol:is>
            </rdf:Description>
          </rdf:RDF>
        </sbml:annotation>
      </sbml:species>
      <sbml:species boundaryCondition="false" constant="false" hasOnlySubstanceUnits="false" id="M_C10OCOAm" name="3-oxodecanoyl-CoA" compartment="m" fbc:chemicalFormula="C31H52N7O18P3S">
        <sbml:annotation>
          <rdf:RDF>
            <rdf:Description rdf:about="#C10OCOAm">
              <bqbiol:is>
                <rdf:Bag>
                  <rdf:li rdf:resource="http://identifiers.org/chebi/CHEBI:28528"/>
                  <rdf:li rdf:resource="http://identifiers.org/kegg.compound/C05265"/>
                </rdf:Bag>
              </bqbiol:is>
            </rdf:Description>
          </rdf:RDF>
        </sbml:annotation>
      </sbml:species>
      <sbml:species boundaryCondition="false" constant="false" hasOnlySubstanceUnits="false" id="M_C110ACP" name="Undecanoyl-[acyl-carrier protein]" compartment="c" fbc:chemicalFormula="C11H21OSR"/>
      <sbml:species boundaryCondition="false" constant="false" hasOnlySubstanceUnits="false" id="M_C110COAm" name="Undecanoyl-CoA" compartment="m" fbc:chemicalFormula="C32H56N7O17P3S">
        <sbml:annotation>
          <rdf:RDF>
            <rdf:Description rdf:about="#C110COAm">
              <bqbiol:is>
                <rdf:Bag>
                  <rdf:li rdf:resource="http://identifiers.org/chebi/CHEBI:78176"/>
                </rdf:Bag>
              </bqbiol:is>
            </rdf:Description>
          </rdf:RDF>
        </sbml:annotation>
      </sbml:species>
      <sbml:species boundaryCondition="false" constant="false" hasOnlySubstanceUnits="false" id="M_C11DACP" name="Undec-2-enoyl-[acyl-carrier protein]" compartment="c" fbc:chemicalFormula="C11H19OSR"/>
      <sbml:species boundaryCondition="false" constant="false" hasOnlySubstanceUnits="false" id="M_C11DCOAm" name="Undec-2-enoyl-CoA" compartment="m" fbc:chemicalFormula="C32H54N7O17P3S">
        <sbml:annotation>
          <rdf:RDF>
            <rdf:Description rdf:about="#C11DCOAm">
              <bqbiol:is>
                <rdf:Bag>
                  <rdf:li rdf:resource="http://identifiers.org/chebi/CHEBI:78177"/>
                </rdf:Bag>
              </bqbiol:is>
            </rdf:Description>
          </rdf:RDF>
        </sbml:annotation>
      </sbml:species>
      <sbml:species boundaryCondition="false" constant="false" hasOnlySubstanceUnits="false" id="M_C11HACP" name="3-hydroxyundecanoyl-[acyl-carrier protein]" compartment="c" fbc:chemicalFormula="C11H21O2SR"/>
      <sbml:species boundaryCondition="false" constant="false" hasOnlySubstanceUnits="false" id="M_C11HCOAm" name="3-hydroxyundecanoyl-CoA" compartment="m" fbc:chemicalFormula="C32H56N7O18P3S"/>
      <sbml:species boundaryCondition="false" constant="false" hasOnlySubstanceUnits="false" id="M_C11OACP" name="3-oxoundecanoyl-[acyl-carrier protein]" compartment="c" fbc:chemicalFormula="C11H19O2SR"/>
      <sbml:species boundaryCondition="false" constant="false" hasOnlySubstanceUnits="false" id="M_C11OCOAm" name="3-oxoundecanoyl-CoA" compartment="m" fbc:chemicalFormula="C32H54N7O18P3S"/>
      <sbml:species boundaryCondition="false" constant="false" hasOnlySubstanceUnits="false" id="M_C120" name="Dodecanoate" compartment="c" fbc:chemicalFormula="C12H24O2">
        <sbml:annotation>
          <rdf:RDF>
            <rdf:Description rdf:about="#C120">
              <bqbiol:is>
                <rdf:Bag>
                  <rdf:li rdf:resource="http://identifiers.org/chebi/CHEBI:30805"/>
                  <rdf:li rdf:resource="http://identifiers.org/kegg.compound/C02679"/>
                  <rdf:li rdf:resource="http://identifiers.org/inchi/InChI=1S/C12H24O2/c1-2-3-4-5-6-7-8-9-10-11-12(13)14/h2-11H2,1H3,(H,13,14)"/>
                </rdf:Bag>
              </bqbiol:is>
            </rdf:Description>
          </rdf:RDF>
        </sbml:annotation>
      </sbml:species>
      <sbml:species boundaryCondition="false" constant="false" hasOnlySubstanceUnits="false" id="M_C120ACP" name="Dodecanoyl-[acyl-carrier protein]" compartment="c" fbc:chemicalFormula="C12H23OSR">
        <sbml:annotation>
          <rdf:RDF>
            <rdf:Description rdf:about="#C120ACP">
              <bqbiol:is>
                <rdf:Bag>
                  <rdf:li rdf:resource="http://identifiers.org/kegg.compound/C05223"/>
                </rdf:Bag>
              </bqbiol:is>
            </rdf:Description>
          </rdf:RDF>
        </sbml:annotation>
      </sbml:species>
      <sbml:species boundaryCondition="false" constant="false" hasOnlySubstanceUnits="false" id="M_C120CAR" name="Dodecanoyl-carnitine" compartment="c" fbc:chemicalFormula="C19H37NO4">
        <sbml:annotation>
          <rdf:RDF>
            <rdf:Description rdf:about="#C120CAR">
              <bqbiol:is>
                <rdf:Bag>
                  <rdf:li rdf:resource="http://identifiers.org/chebi/CHEBI:73054"/>
                  <rdf:li rdf:resource="http://identifiers.org/inchi/InChI=1S/C19H37NO4/c1-5-6-7-8-9-10-11-12-13-14-19(23)24-17(15-18(21)22)16-20(2,3)4/h17H,5-16H2,1-4H3"/>
                </rdf:Bag>
              </bqbiol:is>
            </rdf:Description>
          </rdf:RDF>
        </sbml:annotation>
      </sbml:species>
      <sbml:species boundaryCondition="false" constant="false" hasOnlySubstanceUnits="false" id="M_C120CARm" name="Dodecanoyl-carnitine" compartment="m" fbc:chemicalFormula="C19H37NO4">
        <sbml:annotation>
          <rdf:RDF>
            <rdf:Description rdf:about="#C120CARm">
              <bqbiol:is>
                <rdf:Bag>
                  <rdf:li rdf:resource="http://identifiers.org/chebi/CHEBI:73054"/>
                  <rdf:li rdf:resource="http://identifiers.org/inchi/InChI=1S/C19H37NO4/c1-5-6-7-8-9-10-11-12-13-14-19(23)24-17(15-18(21)22)16-20(2,3)4/h17H,5-16H2,1-4H3"/>
                </rdf:Bag>
              </bqbiol:is>
            </rdf:Description>
          </rdf:RDF>
        </sbml:annotation>
      </sbml:species>
      <sbml:species boundaryCondition="false" constant="false" hasOnlySubstanceUnits="false" id="M_C120COA" name="Dodecanoyl-CoA" compartment="c" fbc:chemicalFormula="C33H58N7O17P3S">
        <sbml:annotation>
          <rdf:RDF>
            <rdf:Description rdf:about="#C120COA">
              <bqbiol:is>
                <rdf:Bag>
                  <rdf:li rdf:resource="http://identifiers.org/kegg.compound/C01832"/>
                  <rdf:li rdf:resource="http://identifiers.org/inchi/InChI=1S/C33H58N7O17P3S/c1-4-5-6-7-8-9-10-11-12-13-24(42)61-17-16-35-23(41)14-15-36-31(45)28(44)33(2,3)19-54-60(51,52)57-59(49,50)53-18-22-27(56-58(46,47)48)26(43)32(55-22)40-21-39-25-29(34)37-20-38-30(25)40/h20-22,26-28,32,43-44H,4-19H2,1-3H3,(H,35,41)(H,36,45)(H,49,50)(H,51,52)(H2,34,37,38)(H2,46,47,48)/t22-,26-,27-,28+,32-/m1/s1"/>
                  <rdf:li rdf:resource="http://identifiers.org/chebi/CHEBI:15521"/>
                </rdf:Bag>
              </bqbiol:is>
            </rdf:Description>
          </rdf:RDF>
        </sbml:annotation>
      </sbml:species>
      <sbml:species boundaryCondition="false" constant="false" hasOnlySubstanceUnits="false" id="M_C120COAm" name="Dodecanoyl-CoA" compartment="m" fbc:chemicalFormula="C33H58N7O17P3S">
        <sbml:annotation>
          <rdf:RDF>
            <rdf:Description rdf:about="#C120COAm">
              <bqbiol:is>
                <rdf:Bag>
                  <rdf:li rdf:resource="http://identifiers.org/kegg.compound/C01832"/>
                  <rdf:li rdf:resource="http://identifiers.org/inchi/InChI=1S/C33H58N7O17P3S/c1-4-5-6-7-8-9-10-11-12-13-24(42)61-17-16-35-23(41)14-15-36-31(45)28(44)33(2,3)19-54-60(51,52)57-59(49,50)53-18-22-27(56-58(46,47)48)26(43)32(55-22)40-21-39-25-29(34)37-20-38-30(25)40/h20-22,26-28,32,43-44H,4-19H2,1-3H3,(H,35,41)(H,36,45)(H,49,50)(H,51,52)(H2,34,37,38)(H2,46,47,48)/t22-,26-,27-,28+,32-/m1/s1"/>
                  <rdf:li rdf:resource="http://identifiers.org/chebi/CHEBI:15521"/>
                </rdf:Bag>
              </bqbiol:is>
            </rdf:Description>
          </rdf:RDF>
        </sbml:annotation>
      </sbml:species>
      <sbml:species boundaryCondition="false" constant="false" hasOnlySubstanceUnits="false" id="M_C120e" name="Dodecanoate (extracellular)" compartment="e" fbc:chemicalFormula="C12H24O2">
        <sbml:annotation>
          <rdf:RDF>
            <rdf:Description rdf:about="#C120e">
              <bqbiol:is>
                <rdf:Bag>
                  <rdf:li rdf:resource="http://identifiers.org/chebi/CHEBI:30805"/>
                  <rdf:li rdf:resource="http://identifiers.org/kegg.compound/C02679"/>
                  <rdf:li rdf:resource="http://identifiers.org/inchi/InChI=1S/C12H24O2/c1-2-3-4-5-6-7-8-9-10-11-12(13)14/h2-11H2,1H3,(H,13,14)"/>
                </rdf:Bag>
              </bqbiol:is>
            </rdf:Description>
          </rdf:RDF>
        </sbml:annotation>
      </sbml:species>
      <sbml:species boundaryCondition="false" constant="false" hasOnlySubstanceUnits="false" id="M_C12DACP" name="Dodec-2-enoyl-[acyl-carrier protein]" compartment="c" fbc:chemicalFormula="C12H21OSR"/>
      <sbml:species boundaryCondition="false" constant="false" hasOnlySubstanceUnits="false" id="M_C12DCOAm" name="Dodec-2-enoyl-CoA" compartment="m" fbc:chemicalFormula="C33H56N7O17P3S">
        <sbml:annotation>
          <rdf:RDF>
            <rdf:Description rdf:about="#C12DCOAm">
              <bqbiol:is>
                <rdf:Bag>
                  <rdf:li rdf:resource="http://identifiers.org/kegg.compound/C03221"/>
                  <rdf:li rdf:resource="http://identifiers.org/chebi/CHEBI:15471"/>
                </rdf:Bag>
              </bqbiol:is>
            </rdf:Description>
          </rdf:RDF>
        </sbml:annotation>
      </sbml:species>
      <sbml:species boundaryCondition="false" constant="false" hasOnlySubstanceUnits="false" id="M_C12HACP" name="3-hydroxydodecanoyl-[acyl-carrier protein]" compartment="c" fbc:chemicalFormula="C12H23O2SR"/>
      <sbml:species boundaryCondition="false" constant="false" hasOnlySubstanceUnits="false" id="M_C12HCOAm" name="3-hydroxydodecanoyl-CoA" compartment="m" fbc:chemicalFormula="C33H58N7O18P3S"/>
      <sbml:species boundaryCondition="false" constant="false" hasOnlySubstanceUnits="false" id="M_C12OACP" name="3-oxododecanoyl-[acyl-carrier protein]" compartment="c" fbc:chemicalFormula="C12H21O2SR"/>
      <sbml:species boundaryCondition="false" constant="false" hasOnlySubstanceUnits="false" id="M_C12OCOAm" name="3-oxododecanoyl-CoA" compartment="m" fbc:chemicalFormula="C33H56N7O18P3S">
        <sbml:annotation>
          <rdf:RDF>
            <rdf:Description rdf:about="#C12OCOAm">
              <bqbiol:is>
                <rdf:Bag>
                  <rdf:li rdf:resource="http://identifiers.org/chebi/CHEBI:27868"/>
                </rdf:Bag>
              </bqbiol:is>
            </rdf:Description>
          </rdf:RDF>
        </sbml:annotation>
      </sbml:species>
      <sbml:species boundaryCondition="false" constant="false" hasOnlySubstanceUnits="false" id="M_C130ACP" name="Tridecanoyl-[acyl-carrier protein]" compartment="c" fbc:chemicalFormula="C13H25OSR"/>
      <sbml:species boundaryCondition="false" constant="false" hasOnlySubstanceUnits="false" id="M_C130COAm" name="Tridecanoyl-CoA" compartment="m" fbc:chemicalFormula="C34H60N7O17P3S">
        <sbml:annotation>
          <rdf:RDF>
            <rdf:Description rdf:about="#C130COAm">
              <bqbiol:is>
                <rdf:Bag>
                  <rdf:li rdf:resource="http://identifiers.org/chebi/CHEBI:85029"/>
                </rdf:Bag>
              </bqbiol:is>
            </rdf:Description>
          </rdf:RDF>
        </sbml:annotation>
      </sbml:species>
      <sbml:species boundaryCondition="false" constant="false" hasOnlySubstanceUnits="false" id="M_C13DACP" name="Tridec-2-enoyl-[acyl-carrier protein]" compartment="c" fbc:chemicalFormula="C13H23OSR"/>
      <sbml:species boundaryCondition="false" constant="false" hasOnlySubstanceUnits="false" id="M_C13DCOAm" name="Tridec-2-enoyl-CoA" compartment="m" fbc:chemicalFormula="C34H58N7O17P3S"/>
      <sbml:species boundaryCondition="false" constant="false" hasOnlySubstanceUnits="false" id="M_C13HACP" name="3-hydroxytridecanoyl-[acyl-carrier protein]" compartment="c" fbc:chemicalFormula="C13H25O2SR"/>
      <sbml:species boundaryCondition="false" constant="false" hasOnlySubstanceUnits="false" id="M_C13HCOAm" name="3-hydroxytridecanoyl-CoA" compartment="m" fbc:chemicalFormula="C34H60N7O18P3S"/>
      <sbml:species boundaryCondition="false" constant="false" hasOnlySubstanceUnits="false" id="M_C13OACP" name="3-oxotridecanoyl-[acyl-carrier protein]" compartment="c" fbc:chemicalFormula="C13H23O2SR"/>
      <sbml:species boundaryCondition="false" constant="false" hasOnlySubstanceUnits="false" id="M_C13OCOAm" name="3-oxotridecanoyl-CoA" compartment="m" fbc:chemicalFormula="C34H58N7O18P3S"/>
      <sbml:species boundaryCondition="false" constant="false" hasOnlySubstanceUnits="false" id="M_C140" name="Myristic acid" compartment="c" fbc:chemicalFormula="C14H28O2">
        <sbml:annotation>
          <rdf:RDF>
            <rdf:Description rdf:about="#C140">
              <bqbiol:is>
                <rdf:Bag>
                  <rdf:li rdf:resource="http://identifiers.org/inchi/InChI=1S/C14H28O2/c1-2-3-4-5-6-7-8-9-10-11-12-13-14(15)16/h2-13H2,1H3,(H,15,16)"/>
                  <rdf:li rdf:resource="http://identifiers.org/chebi/CHEBI:28875"/>
                  <rdf:li rdf:resource="http://identifiers.org/kegg.compound/C06424"/>
                </rdf:Bag>
              </bqbiol:is>
            </rdf:Description>
          </rdf:RDF>
        </sbml:annotation>
      </sbml:species>
      <sbml:species boundaryCondition="false" constant="false" hasOnlySubstanceUnits="false" id="M_C140ACP" name="Tetradecanoyl-[acyl-carrier protein]" compartment="c" fbc:chemicalFormula="C14H27OSR">
        <sbml:annotation>
          <rdf:RDF>
            <rdf:Description rdf:about="#C140ACP">
              <bqbiol:is>
                <rdf:Bag>
                  <rdf:li rdf:resource="http://identifiers.org/chebi/CHEBI:50651"/>
                  <rdf:li rdf:resource="http://identifiers.org/kegg.compound/C05761"/>
                </rdf:Bag>
              </bqbiol:is>
            </rdf:Description>
          </rdf:RDF>
        </sbml:annotation>
      </sbml:species>
      <sbml:species boundaryCondition="false" constant="false" hasOnlySubstanceUnits="false" id="M_C140CAR" name="Tetradecanoyl-carnitine" compartment="c" fbc:chemicalFormula="C21H41NO4">
        <sbml:annotation>
          <rdf:RDF>
            <rdf:Description rdf:about="#C140CAR">
              <bqbiol:is>
                <rdf:Bag>
                  <rdf:li rdf:resource="http://identifiers.org/inchi/InChI=1S/C21H41NO4/c1-5-6-7-8-9-10-11-12-13-14-15-16-21(25)26-19(17-20(23)24)18-22(2,3)4/h19H,5-18H2,1-4H3/t19-/m1/s1"/>
                </rdf:Bag>
              </bqbiol:is>
            </rdf:Description>
          </rdf:RDF>
        </sbml:annotation>
      </sbml:species>
      <sbml:species boundaryCondition="false" constant="false" hasOnlySubstanceUnits="false" id="M_C140CARp" name="Tetradecanoyl-carnitine" compartment="p" fbc:chemicalFormula="C21H41NO4">
        <sbml:annotation>
          <rdf:RDF>
            <rdf:Description rdf:about="#C140CARp">
              <bqbiol:is>
                <rdf:Bag>
                  <rdf:li rdf:resource="http://identifiers.org/inchi/InChI=1S/C21H41NO4/c1-5-6-7-8-9-10-11-12-13-14-15-16-21(25)26-19(17-20(23)24)18-22(2,3)4/h19H,5-18H2,1-4H3/t19-/m1/s1"/>
                </rdf:Bag>
              </bqbiol:is>
            </rdf:Description>
          </rdf:RDF>
        </sbml:annotation>
      </sbml:species>
      <sbml:species boundaryCondition="false" constant="false" hasOnlySubstanceUnits="false" id="M_C140COA" name="Tetradecanoyl-CoA" compartment="c" fbc:chemicalFormula="C35H62N7O17P3S">
        <sbml:annotation>
          <rdf:RDF>
            <rdf:Description rdf:about="#C140COA">
              <bqbiol:is>
                <rdf:Bag>
                  <rdf:li rdf:resource="http://identifiers.org/chebi/CHEBI:15532"/>
                  <rdf:li rdf:resource="http://identifiers.org/kegg.compound/C02593"/>
                  <rdf:li rdf:resource="http://identifiers.org/inchi/InChI=1S/C35H62N7O17P3S/c1-4-5-6-7-8-9-10-11-12-13-14-15-26(44)63-19-18-37-25(43)16-17-38-33(47)30(46)35(2,3)21-56-62(53,54)59-61(51,52)55-20-24-29(58-60(48,49)50)28(45)34(57-24)42-23-41-27-31(36)39-22-40-32(27)42/h22-24,28-30,34,45-46H,4-21H2,1-3H3,(H,37,43)(H,38,47)(H,51,52)(H,53,54)(H2,36,39,40)(H2,48,49,50)/t24-,28-,29-,30+,34-/m1/s1"/>
                </rdf:Bag>
              </bqbiol:is>
            </rdf:Description>
          </rdf:RDF>
        </sbml:annotation>
      </sbml:species>
      <sbml:species boundaryCondition="false" constant="false" hasOnlySubstanceUnits="false" id="M_C140COAp" name="Tetradecanoyl-CoA" compartment="p" fbc:chemicalFormula="C35H62N7O17P3S">
        <sbml:annotation>
          <rdf:RDF>
            <rdf:Description rdf:about="#C140COAp">
              <bqbiol:is>
                <rdf:Bag>
                  <rdf:li rdf:resource="http://identifiers.org/chebi/CHEBI:15532"/>
                  <rdf:li rdf:resource="http://identifiers.org/kegg.compound/C02593"/>
                  <rdf:li rdf:resource="http://identifiers.org/inchi/InChI=1S/C35H62N7O17P3S/c1-4-5-6-7-8-9-10-11-12-13-14-15-26(44)63-19-18-37-25(43)16-17-38-33(47)30(46)35(2,3)21-56-62(53,54)59-61(51,52)55-20-24-29(58-60(48,49)50)28(45)34(57-24)42-23-41-27-31(36)39-22-40-32(27)42/h22-24,28-30,34,45-46H,4-21H2,1-3H3,(H,37,43)(H,38,47)(H,51,52)(H,53,54)(H2,36,39,40)(H2,48,49,50)/t24-,28-,29-,30+,34-/m1/s1"/>
                </rdf:Bag>
              </bqbiol:is>
            </rdf:Description>
          </rdf:RDF>
        </sbml:annotation>
      </sbml:species>
      <sbml:species boundaryCondition="false" constant="false" hasOnlySubstanceUnits="false" id="M_C140e" name="Tetradecanoate (extracellular)" compartment="e" fbc:chemicalFormula="C14H28O2">
        <sbml:annotation>
          <rdf:RDF>
            <rdf:Description rdf:about="#C140e">
              <bqbiol:is>
                <rdf:Bag>
                  <rdf:li rdf:resource="http://identifiers.org/inchi/InChI=1S/C14H28O2/c1-2-3-4-5-6-7-8-9-10-11-12-13-14(15)16/h2-13H2,1H3,(H,15,16)"/>
                  <rdf:li rdf:resource="http://identifiers.org/chebi/CHEBI:28875"/>
                  <rdf:li rdf:resource="http://identifiers.org/kegg.compound/C06424"/>
                </rdf:Bag>
              </bqbiol:is>
            </rdf:Description>
          </rdf:RDF>
        </sbml:annotation>
      </sbml:species>
      <sbml:species boundaryCondition="false" constant="false" hasOnlySubstanceUnits="false" id="M_C141" name="Tetradecenoate" compartment="c" fbc:chemicalFormula="C14H26O2"/>
      <sbml:species boundaryCondition="false" constant="false" hasOnlySubstanceUnits="false" id="M_C141ACP" name="Tetradecenoyl-[acyl-carrier protein]" compartment="c" fbc:chemicalFormula="C14H25OSR"/>
      <sbml:species boundaryCondition="false" constant="false" hasOnlySubstanceUnits="false" id="M_C141CAR" name="Tetradecenoyl-carnitine" compartment="c" fbc:chemicalFormula="C21H39NO4"/>
      <sbml:species boundaryCondition="false" constant="false" hasOnlySubstanceUnits="false" id="M_C141CARp" name="Tetradecenoyl-carnitine" compartment="p" fbc:chemicalFormula="C21H39NO4"/>
      <sbml:species boundaryCondition="false" constant="false" hasOnlySubstanceUnits="false" id="M_C141COA" name="Tetradecenoyl-CoA" compartment="c" fbc:chemicalFormula="C35H60N7O17P3S"/>
      <sbml:species boundaryCondition="false" constant="false" hasOnlySubstanceUnits="false" id="M_C141COAp" name="Tetradecenoyl-CoA" compartment="p" fbc:chemicalFormula="C35H60N7O17P3S"/>
      <sbml:species boundaryCondition="false" constant="false" hasOnlySubstanceUnits="false" id="M_C141e" name="Tetradecenoate (extracellular)" compartment="e" fbc:chemicalFormula="C14H26O2"/>
      <sbml:species boundaryCondition="false" constant="false" hasOnlySubstanceUnits="false" id="M_C14DACP" name="Tetradec-2-enoyl-[acyl-carrier protein]" compartment="c" fbc:chemicalFormula="C14H23OSR"/>
      <sbml:species boundaryCondition="false" constant="false" hasOnlySubstanceUnits="false" id="M_C14DCOAm" name="Tetradec-2-enoyl-CoA" compartment="m" fbc:chemicalFormula="C35H60N7O17P3S"/>
      <sbml:species boundaryCondition="false" constant="false" hasOnlySubstanceUnits="false" id="M_C14HACP" name="3-hydroxytetradecanoyl-[acyl-carrier protein]" compartment="c" fbc:chemicalFormula="C14H27O2SR"/>
      <sbml:species boundaryCondition="false" constant="false" hasOnlySubstanceUnits="false" id="M_C14HCOAm" name="3-hydroxytetradecanoyl-CoA" compartment="m" fbc:chemicalFormula="C35H62N7O18P3S"/>
      <sbml:species boundaryCondition="false" constant="false" hasOnlySubstanceUnits="false" id="M_C14OACP" name="3-oxotetradecanoyl-[acyl-carrier protein]" compartment="c" fbc:chemicalFormula="C14H26O2SR"/>
      <sbml:species boundaryCondition="false" constant="false" hasOnlySubstanceUnits="false" id="M_C14OCOAm" name="3-oxotetradecanoyl-CoA" compartment="m" fbc:chemicalFormula="C35H60N7O18P3S">
        <sbml:annotation>
          <rdf:RDF>
            <rdf:Description rdf:about="#C14OCOAm">
              <bqbiol:is>
                <rdf:Bag>
                  <rdf:li rdf:resource="http://identifiers.org/chebi/CHEBI:28726"/>
                </rdf:Bag>
              </bqbiol:is>
            </rdf:Description>
          </rdf:RDF>
        </sbml:annotation>
      </sbml:species>
      <sbml:species boundaryCondition="false" constant="false" hasOnlySubstanceUnits="false" id="M_C150" name="Pentadecanoate" compartment="c" fbc:chemicalFormula="C15H30O2">
        <sbml:annotation>
          <rdf:RDF>
            <rdf:Description rdf:about="#C150">
              <bqbiol:is>
                <rdf:Bag>
                  <rdf:li rdf:resource="http://identifiers.org/chebi/CHEBI:42504"/>
                  <rdf:li rdf:resource="http://identifiers.org/kegg.compound/C16537"/>
                  <rdf:li rdf:resource="http://identifiers.org/inchi/InChI=1S/C15H30O2/c1-2-3-4-5-6-7-8-9-10-11-12-13-14-15(16)17/h2-14H2,1H3,(H,16,17)"/>
                </rdf:Bag>
              </bqbiol:is>
            </rdf:Description>
          </rdf:RDF>
        </sbml:annotation>
      </sbml:species>
      <sbml:species boundaryCondition="false" constant="false" hasOnlySubstanceUnits="false" id="M_C150ACP" name="Pentadecanoic acid-[acyl-carrier protein]" compartment="c" fbc:chemicalFormula="C15H29OSR"/>
      <sbml:species boundaryCondition="false" constant="false" hasOnlySubstanceUnits="false" id="M_C150CAR" name="Pentadecanoyl-carnitine" compartment="c" fbc:chemicalFormula="C22H43NO4">
        <sbml:annotation>
          <rdf:RDF>
            <rdf:Description rdf:about="#C150CAR">
              <bqbiol:is>
                <rdf:Bag>
                  <rdf:li rdf:resource="http://identifiers.org/inchi/InChI=1S/C22H43NO4/c1-5-6-7-8-9-10-11-12-13-14-15-16-17-22(26)27-20(18-21(24)25)19-23(2,3)4/h20H,5-19H2,1-4H3"/>
                </rdf:Bag>
              </bqbiol:is>
            </rdf:Description>
          </rdf:RDF>
        </sbml:annotation>
      </sbml:species>
      <sbml:species boundaryCondition="false" constant="false" hasOnlySubstanceUnits="false" id="M_C150CARp" name="Pentadecanoyl-carnitine" compartment="p" fbc:chemicalFormula="C22H43NO4">
        <sbml:annotation>
          <rdf:RDF>
            <rdf:Description rdf:about="#C150CARp">
              <bqbiol:is>
                <rdf:Bag>
                  <rdf:li rdf:resource="http://identifiers.org/inchi/InChI=1S/C22H43NO4/c1-5-6-7-8-9-10-11-12-13-14-15-16-17-22(26)27-20(18-21(24)25)19-23(2,3)4/h20H,5-19H2,1-4H3"/>
                </rdf:Bag>
              </bqbiol:is>
            </rdf:Description>
          </rdf:RDF>
        </sbml:annotation>
      </sbml:species>
      <sbml:species boundaryCondition="false" constant="false" hasOnlySubstanceUnits="false" id="M_C150COA" name="Pentadecanoyl-CoA" compartment="c" fbc:chemicalFormula="C36H64N7O17P3S">
        <sbml:annotation>
          <rdf:RDF>
            <rdf:Description rdf:about="#C150COA">
              <bqbiol:is>
                <rdf:Bag>
                  <rdf:li rdf:resource="http://identifiers.org/inchi/InChI=1S/C36H64N7O17P3S/c1-4-5-6-7-8-9-10-11-12-13-14-15-16-27(45)64-20-19-38-26(44)17-18-39-34(48)31(47)36(2,3)22-57-63(54,55)60-62(52,53)56-21-25-30(59-61(49,50)51)29(46)35(58-25)43-24-42-28-32(37)40-23-41-33(28)43/h23-25,29-31,35,46-47H,4-22H2,1-3H3,(H,38,44)(H,39,48)(H,52,53)(H,54,55)(H2,37,40,41)(H2,49,50,51)/t25-,29-,30-,31+,35-/m1/s1"/>
                  <rdf:li rdf:resource="http://identifiers.org/chebi/CHEBI:74574"/>
                </rdf:Bag>
              </bqbiol:is>
            </rdf:Description>
          </rdf:RDF>
        </sbml:annotation>
      </sbml:species>
      <sbml:species boundaryCondition="false" constant="false" hasOnlySubstanceUnits="false" id="M_C150COAp" name="Pentadecanoyl-CoA" compartment="p" fbc:chemicalFormula="C36H64N7O17P3S">
        <sbml:annotation>
          <rdf:RDF>
            <rdf:Description rdf:about="#C150COAp">
              <bqbiol:is>
                <rdf:Bag>
                  <rdf:li rdf:resource="http://identifiers.org/inchi/InChI=1S/C36H64N7O17P3S/c1-4-5-6-7-8-9-10-11-12-13-14-15-16-27(45)64-20-19-38-26(44)17-18-39-34(48)31(47)36(2,3)22-57-63(54,55)60-62(52,53)56-21-25-30(59-61(49,50)51)29(46)35(58-25)43-24-42-28-32(37)40-23-41-33(28)43/h23-25,29-31,35,46-47H,4-22H2,1-3H3,(H,38,44)(H,39,48)(H,52,53)(H,54,55)(H2,37,40,41)(H2,49,50,51)/t25-,29-,30-,31+,35-/m1/s1"/>
                  <rdf:li rdf:resource="http://identifiers.org/chebi/CHEBI:74574"/>
                </rdf:Bag>
              </bqbiol:is>
            </rdf:Description>
          </rdf:RDF>
        </sbml:annotation>
      </sbml:species>
      <sbml:species boundaryCondition="false" constant="false" hasOnlySubstanceUnits="false" id="M_C150e" name="Pentadecanoate (extracellular)" compartment="e" fbc:chemicalFormula="C15H30O2">
        <sbml:annotation>
          <rdf:RDF>
            <rdf:Description rdf:about="#C150e">
              <bqbiol:is>
                <rdf:Bag>
                  <rdf:li rdf:resource="http://identifiers.org/chebi/CHEBI:42504"/>
                  <rdf:li rdf:resource="http://identifiers.org/kegg.compound/C16537"/>
                  <rdf:li rdf:resource="http://identifiers.org/inchi/InChI=1S/C15H30O2/c1-2-3-4-5-6-7-8-9-10-11-12-13-14-15(16)17/h2-14H2,1H3,(H,16,17)"/>
                </rdf:Bag>
              </bqbiol:is>
            </rdf:Description>
          </rdf:RDF>
        </sbml:annotation>
      </sbml:species>
      <sbml:species boundaryCondition="false" constant="false" hasOnlySubstanceUnits="false" id="M_C15DACP" name="Pentadec-2-enoyl-[acyl-carrier protein]" compartment="c" fbc:chemicalFormula="C15H27OSR"/>
      <sbml:species boundaryCondition="false" constant="false" hasOnlySubstanceUnits="false" id="M_C15DCOAm" name="Pentadec-2-enoyl-CoA" compartment="m" fbc:chemicalFormula="C36H62N7O17P3S">
        <sbml:annotation>
          <rdf:RDF>
            <rdf:Description rdf:about="#C15DCOAm">
              <bqbiol:is>
                <rdf:Bag>
                  <rdf:li rdf:resource="http://identifiers.org/chebi/CHEBI:77630"/>
                </rdf:Bag>
              </bqbiol:is>
            </rdf:Description>
          </rdf:RDF>
        </sbml:annotation>
      </sbml:species>
      <sbml:species boundaryCondition="false" constant="false" hasOnlySubstanceUnits="false" id="M_C15HACP" name="3-hydroxypentadecanoyl-[acyl-carrier protein]" compartment="c" fbc:chemicalFormula="C15H29O2SR"/>
      <sbml:species boundaryCondition="false" constant="false" hasOnlySubstanceUnits="false" id="M_C15HCOAm" name="3-hydroxypentadecanoyl-CoA" compartment="m" fbc:chemicalFormula="C36H64N7O18P3S"/>
      <sbml:species boundaryCondition="false" constant="false" hasOnlySubstanceUnits="false" id="M_C15OACP" name="3-oxopentadecanoyl-[acyl-carrier protein]" compartment="c" fbc:chemicalFormula="C15H27O2SR"/>
      <sbml:species boundaryCondition="false" constant="false" hasOnlySubstanceUnits="false" id="M_C15OCOAm" name="3-oxopentadecanoyl-CoA" compartment="m" fbc:chemicalFormula="C36H62N7O18P3S"/>
      <sbml:species boundaryCondition="false" constant="false" hasOnlySubstanceUnits="false" id="M_C160" name="Palmitate" compartment="c" fbc:chemicalFormula="C16H32O2">
        <sbml:annotation>
          <rdf:RDF>
            <rdf:Description rdf:about="#C160">
              <bqbiol:is>
                <rdf:Bag>
                  <rdf:li rdf:resource="http://identifiers.org/inchi/InChI=1S/C16H32O2/c1-2-3-4-5-6-7-8-9-10-11-12-13-14-15-16(17)18/h2-15H2,1H3,(H,17,18)"/>
                  <rdf:li rdf:resource="http://identifiers.org/kegg.compound/C00249"/>
                  <rdf:li rdf:resource="http://identifiers.org/chebi/CHEBI:15756"/>
                </rdf:Bag>
              </bqbiol:is>
            </rdf:Description>
          </rdf:RDF>
        </sbml:annotation>
      </sbml:species>
      <sbml:species boundaryCondition="false" constant="false" hasOnlySubstanceUnits="false" id="M_C160ACP" name="Hexadecanoyl-[acyl-carrier protein]" compartment="c" fbc:chemicalFormula="C16H31OSR">
        <sbml:annotation>
          <rdf:RDF>
            <rdf:Description rdf:about="#C160ACP">
              <bqbiol:is>
                <rdf:Bag>
                  <rdf:li rdf:resource="http://identifiers.org/kegg.compound/C05764"/>
                  <rdf:li rdf:resource="http://identifiers.org/chebi/CHEBI:5697"/>
                </rdf:Bag>
              </bqbiol:is>
            </rdf:Description>
          </rdf:RDF>
        </sbml:annotation>
      </sbml:species>
      <sbml:species boundaryCondition="false" constant="false" hasOnlySubstanceUnits="false" id="M_C160CAR" name="Hexadecanoyl-carnitine" compartment="c" fbc:chemicalFormula="C23H45NO4">
        <sbml:annotation>
          <rdf:RDF>
            <rdf:Description rdf:about="#C160CAR">
              <bqbiol:is>
                <rdf:Bag>
                  <rdf:li rdf:resource="http://identifiers.org/kegg.compound/C02990"/>
                  <rdf:li rdf:resource="http://identifiers.org/chebi/CHEBI:17490"/>
                  <rdf:li rdf:resource="http://identifiers.org/inchi/InChI=1S/C23H45NO4/c1-5-6-7-8-9-10-11-12-13-14-15-16-17-18-23(27)28-21(19-22(25)26)20-24(2,3)4/h21H,5-20H2,1-4H3/t21-/m1/s1"/>
                </rdf:Bag>
              </bqbiol:is>
            </rdf:Description>
          </rdf:RDF>
        </sbml:annotation>
      </sbml:species>
      <sbml:species boundaryCondition="false" constant="false" hasOnlySubstanceUnits="false" id="M_C160CARp" name="Hexadecanoyl-carnitine" compartment="p" fbc:chemicalFormula="C23H45NO4">
        <sbml:annotation>
          <rdf:RDF>
            <rdf:Description rdf:about="#C160CARp">
              <bqbiol:is>
                <rdf:Bag>
                  <rdf:li rdf:resource="http://identifiers.org/kegg.compound/C02990"/>
                  <rdf:li rdf:resource="http://identifiers.org/chebi/CHEBI:17490"/>
                  <rdf:li rdf:resource="http://identifiers.org/inchi/InChI=1S/C23H45NO4/c1-5-6-7-8-9-10-11-12-13-14-15-16-17-18-23(27)28-21(19-22(25)26)20-24(2,3)4/h21H,5-20H2,1-4H3/t21-/m1/s1"/>
                </rdf:Bag>
              </bqbiol:is>
            </rdf:Description>
          </rdf:RDF>
        </sbml:annotation>
      </sbml:species>
      <sbml:species boundaryCondition="false" constant="false" hasOnlySubstanceUnits="false" id="M_C160COA" name="Hexadecanoyl-CoA" compartment="c" fbc:chemicalFormula="C37H66N7O17P3S">
        <sbml:annotation>
          <rdf:RDF>
            <rdf:Description rdf:about="#C160COA">
              <bqbiol:is>
                <rdf:Bag>
                  <rdf:li rdf:resource="http://identifiers.org/chebi/CHEBI:15525"/>
                  <rdf:li rdf:resource="http://identifiers.org/kegg.compound/C00154"/>
                  <rdf:li rdf:resource="http://identifiers.org/inchi/InChI=1S/C37H66N7O17P3S/c1-4-5-6-7-8-9-10-11-12-13-14-15-16-17-28(46)65-21-20-39-27(45)18-19-40-35(49)32(48)37(2,3)23-58-64(55,56)61-63(53,54)57-22-26-31(60-62(50,51)52)30(47)36(59-26)44-25-43-29-33(38)41-24-42-34(29)44/h24-26,30-32,36,47-48H,4-23H2,1-3H3,(H,39,45)(H,40,49)(H,53,54)(H,55,56)(H2,38,41,42)(H2,50,51,52)/t26-,30-,31-,32+,36-/m1/s1"/>
                </rdf:Bag>
              </bqbiol:is>
            </rdf:Description>
          </rdf:RDF>
        </sbml:annotation>
      </sbml:species>
      <sbml:species boundaryCondition="false" constant="false" hasOnlySubstanceUnits="false" id="M_C160COAp" name="Hexadecanoyl-CoA" compartment="p" fbc:chemicalFormula="C37H66N7O17P3S">
        <sbml:annotation>
          <rdf:RDF>
            <rdf:Description rdf:about="#C160COAp">
              <bqbiol:is>
                <rdf:Bag>
                  <rdf:li rdf:resource="http://identifiers.org/chebi/CHEBI:15525"/>
                  <rdf:li rdf:resource="http://identifiers.org/kegg.compound/C00154"/>
                  <rdf:li rdf:resource="http://identifiers.org/inchi/InChI=1S/C37H66N7O17P3S/c1-4-5-6-7-8-9-10-11-12-13-14-15-16-17-28(46)65-21-20-39-27(45)18-19-40-35(49)32(48)37(2,3)23-58-64(55,56)61-63(53,54)57-22-26-31(60-62(50,51)52)30(47)36(59-26)44-25-43-29-33(38)41-24-42-34(29)44/h24-26,30-32,36,47-48H,4-23H2,1-3H3,(H,39,45)(H,40,49)(H,53,54)(H,55,56)(H2,38,41,42)(H2,50,51,52)/t26-,30-,31-,32+,36-/m1/s1"/>
                </rdf:Bag>
              </bqbiol:is>
            </rdf:Description>
          </rdf:RDF>
        </sbml:annotation>
      </sbml:species>
      <sbml:species boundaryCondition="false" constant="false" hasOnlySubstanceUnits="false" id="M_C160e" name="Hexadecanoate (extracellular)" compartment="e" fbc:chemicalFormula="C16H32O2">
        <sbml:annotation>
          <rdf:RDF>
            <rdf:Description rdf:about="#C160e">
              <bqbiol:is>
                <rdf:Bag>
                  <rdf:li rdf:resource="http://identifiers.org/inchi/InChI=1S/C16H32O2/c1-2-3-4-5-6-7-8-9-10-11-12-13-14-15-16(17)18/h2-15H2,1H3,(H,17,18)"/>
                  <rdf:li rdf:resource="http://identifiers.org/kegg.compound/C00249"/>
                  <rdf:li rdf:resource="http://identifiers.org/chebi/CHEBI:15756"/>
                </rdf:Bag>
              </bqbiol:is>
            </rdf:Description>
          </rdf:RDF>
        </sbml:annotation>
      </sbml:species>
      <sbml:species boundaryCondition="false" constant="false" hasOnlySubstanceUnits="false" id="M_C161" name="Hexadecenoate; Palmitoleic acid" compartment="c" fbc:chemicalFormula="C16H30O2">
        <sbml:annotation>
          <rdf:RDF>
            <rdf:Description rdf:about="#C161">
              <bqbiol:is>
                <rdf:Bag>
                  <rdf:li rdf:resource="http://identifiers.org/chebi/CHEBI:28716"/>
                </rdf:Bag>
              </bqbiol:is>
            </rdf:Description>
          </rdf:RDF>
        </sbml:annotation>
      </sbml:species>
      <sbml:species boundaryCondition="false" constant="false" hasOnlySubstanceUnits="false" id="M_C161ACP" name="Palmitoyl-[acyl-carrier protein]" compartment="c" fbc:chemicalFormula="C16H29OSR"/>
      <sbml:species boundaryCondition="false" constant="false" hasOnlySubstanceUnits="false" id="M_C161CAR" name="Hexadecenoyl-carnitine" compartment="c" fbc:chemicalFormula="C23H43NO4"/>
      <sbml:species boundaryCondition="false" constant="false" hasOnlySubstanceUnits="false" id="M_C161CARp" name="Hexadecenoyl-carnitine" compartment="p" fbc:chemicalFormula="C23H43NO4"/>
      <sbml:species boundaryCondition="false" constant="false" hasOnlySubstanceUnits="false" id="M_C161COA" name="Hexadecenoyl-CoA" compartment="c" fbc:chemicalFormula="C37H64N7O17P3S"/>
      <sbml:species boundaryCondition="false" constant="false" hasOnlySubstanceUnits="false" id="M_C161COAp" name="Hexadecenoyl-CoA" compartment="p" fbc:chemicalFormula="C37H64N7O17P3S"/>
      <sbml:species boundaryCondition="false" constant="false" hasOnlySubstanceUnits="false" id="M_C161e" name="Hexadecenoate (extracellular)" compartment="e" fbc:chemicalFormula="C16H30O2"/>
      <sbml:species boundaryCondition="false" constant="false" hasOnlySubstanceUnits="false" id="M_C162" name="Hexadecadienoate" compartment="c" fbc:chemicalFormula="C16H28O2"/>
      <sbml:species boundaryCondition="false" constant="false" hasOnlySubstanceUnits="false" id="M_C162ACP" name="Hexadecadienoyl-[acyl-carrier protein]" compartment="c" fbc:chemicalFormula="C16H27OSR"/>
      <sbml:species boundaryCondition="false" constant="false" hasOnlySubstanceUnits="false" id="M_C162CAR" name="Hexadecadienoyl-carnitine" compartment="c" fbc:chemicalFormula="C23H41NO4"/>
      <sbml:species boundaryCondition="false" constant="false" hasOnlySubstanceUnits="false" id="M_C162CARp" name="Hexadecadienoyl-carnitine" compartment="p" fbc:chemicalFormula="C23H41NO4"/>
      <sbml:species boundaryCondition="false" constant="false" hasOnlySubstanceUnits="false" id="M_C162COA" name="Hexadecadienoyl-CoA" compartment="c" fbc:chemicalFormula="C37H62N7O17P3S"/>
      <sbml:species boundaryCondition="false" constant="false" hasOnlySubstanceUnits="false" id="M_C162COAp" name="Hexadecadienoyl-CoA" compartment="p" fbc:chemicalFormula="C37H62N7O17P3S"/>
      <sbml:species boundaryCondition="false" constant="false" hasOnlySubstanceUnits="false" id="M_C162e" name="Hexadecadienoate (extracellular)" compartment="e" fbc:chemicalFormula="C16H28O2"/>
      <sbml:species boundaryCondition="false" constant="false" hasOnlySubstanceUnits="false" id="M_C16DACP" name="Hexadec-2-enoyl-[acyl-carrier protein]" compartment="c" fbc:chemicalFormula="C16H29OSR"/>
      <sbml:species boundaryCondition="false" constant="false" hasOnlySubstanceUnits="false" id="M_C16DCOAm" name="Hexadec-2-enoyl-CoA" compartment="m" fbc:chemicalFormula="C37H64N7O17P3S">
        <sbml:annotation>
          <rdf:RDF>
            <rdf:Description rdf:about="#C16DCOAm">
              <bqbiol:is>
                <rdf:Bag>
                  <rdf:li rdf:resource="http://identifiers.org/kegg.compound/C05272"/>
                  <rdf:li rdf:resource="http://identifiers.org/chebi/CHEBI:28935"/>
                </rdf:Bag>
              </bqbiol:is>
            </rdf:Description>
          </rdf:RDF>
        </sbml:annotation>
      </sbml:species>
      <sbml:species boundaryCondition="false" constant="false" hasOnlySubstanceUnits="false" id="M_C16HACP" name="3-hydroxyhexadecanoyl-[acyl-carrier protein]" compartment="c" fbc:chemicalFormula="C16H31O2SR"/>
      <sbml:species boundaryCondition="false" constant="false" hasOnlySubstanceUnits="false" id="M_C16HCOAm" name="3-hydroxyhexadecanoyl-CoA" compartment="m" fbc:chemicalFormula="C37H66N7O18P3S"/>
      <sbml:species boundaryCondition="false" constant="false" hasOnlySubstanceUnits="false" id="M_C16OACP" name="3-oxohexadecanoyl-[acyl-carrier protein]" compartment="c" fbc:chemicalFormula="C16H29O2SR"/>
      <sbml:species boundaryCondition="false" constant="false" hasOnlySubstanceUnits="false" id="M_C16OCOAm" name="3-oxohexadecanoyl-CoA" compartment="m" fbc:chemicalFormula="C37H64N7O18P3S">
        <sbml:annotation>
          <rdf:RDF>
            <rdf:Description rdf:about="#C16OCOAm">
              <bqbiol:is>
                <rdf:Bag>
                  <rdf:li rdf:resource="http://identifiers.org/chebi/CHEBI:15491"/>
                </rdf:Bag>
              </bqbiol:is>
            </rdf:Description>
          </rdf:RDF>
        </sbml:annotation>
      </sbml:species>
      <sbml:species boundaryCondition="false" constant="false" hasOnlySubstanceUnits="false" id="M_C170" name="Heptadecanoate" compartment="c" fbc:chemicalFormula="C17H34O2">
        <sbml:annotation>
          <rdf:RDF>
            <rdf:Description rdf:about="#C170">
              <bqbiol:is>
                <rdf:Bag>
                  <rdf:li rdf:resource="http://identifiers.org/chebi/CHEBI:32365"/>
                  <rdf:li rdf:resource="http://identifiers.org/inchi/InChI=1S/C17H34O2/c1-2-3-4-5-6-7-8-9-10-11-12-13-14-15-16-17(18)19/h2-16H2,1H3,(H,18,19)"/>
                </rdf:Bag>
              </bqbiol:is>
            </rdf:Description>
          </rdf:RDF>
        </sbml:annotation>
      </sbml:species>
      <sbml:species boundaryCondition="false" constant="false" hasOnlySubstanceUnits="false" id="M_C170ACP" name="Heptadecanoic acid-[acyl-carrier protein]" compartment="c" fbc:chemicalFormula="C17H33OSR"/>
      <sbml:species boundaryCondition="false" constant="false" hasOnlySubstanceUnits="false" id="M_C170CAR" name="Heptadecanoyl-carnitine" compartment="c" fbc:chemicalFormula="C24H47NO4">
        <sbml:annotation>
          <rdf:RDF>
            <rdf:Description rdf:about="#C170CAR">
              <bqbiol:is>
                <rdf:Bag>
                  <rdf:li rdf:resource="http://identifiers.org/inchi/InChI=1S/C24H47NO4/c1-5-6-7-8-9-10-11-12-13-14-15-16-17-18-19-24(28)29-22(20-23(26)27)21-25(2,3)4/h22H,5-21H2,1-4H3"/>
                </rdf:Bag>
              </bqbiol:is>
            </rdf:Description>
          </rdf:RDF>
        </sbml:annotation>
      </sbml:species>
      <sbml:species boundaryCondition="false" constant="false" hasOnlySubstanceUnits="false" id="M_C170CARp" name="Heptadecanoyl-carnitine" compartment="p" fbc:chemicalFormula="C24H47NO4">
        <sbml:annotation>
          <rdf:RDF>
            <rdf:Description rdf:about="#C170CARp">
              <bqbiol:is>
                <rdf:Bag>
                  <rdf:li rdf:resource="http://identifiers.org/inchi/InChI=1S/C24H47NO4/c1-5-6-7-8-9-10-11-12-13-14-15-16-17-18-19-24(28)29-22(20-23(26)27)21-25(2,3)4/h22H,5-21H2,1-4H3"/>
                </rdf:Bag>
              </bqbiol:is>
            </rdf:Description>
          </rdf:RDF>
        </sbml:annotation>
      </sbml:species>
      <sbml:species boundaryCondition="false" constant="false" hasOnlySubstanceUnits="false" id="M_C170COA" name="Heptadecanoyl-CoA" compartment="c" fbc:chemicalFormula="C38H68N7O17P3S">
        <sbml:annotation>
          <rdf:RDF>
            <rdf:Description rdf:about="#C170COA">
              <bqbiol:is>
                <rdf:Bag>
                  <rdf:li rdf:resource="http://identifiers.org/inchi/InChI=1S/C38H68N7O17P3S/c1-4-5-6-7-8-9-10-11-12-13-14-15-16-17-18-29(47)66-22-21-40-28(46)19-20-41-36(50)33(49)38(2,3)24-59-65(56,57)62-64(54,55)58-23-27-32(61-63(51,52)53)31(48)37(60-27)45-26-44-30-34(39)42-25-43-35(30)45/h25-27,31-33,37,48-49H,4-24H2,1-3H3,(H,40,46)(H,41,50)(H,54,55)(H,56,57)(H2,39,42,43)(H2,51,52,53)/t27-,31-,32-,33+,37-/m1/s1"/>
                  <rdf:li rdf:resource="http://identifiers.org/chebi/CHEBI:74397"/>
                </rdf:Bag>
              </bqbiol:is>
            </rdf:Description>
          </rdf:RDF>
        </sbml:annotation>
      </sbml:species>
      <sbml:species boundaryCondition="false" constant="false" hasOnlySubstanceUnits="false" id="M_C170COAp" name="Heptadecanoyl-CoA" compartment="p" fbc:chemicalFormula="C38H68N7O17P3S">
        <sbml:annotation>
          <rdf:RDF>
            <rdf:Description rdf:about="#C170COAp">
              <bqbiol:is>
                <rdf:Bag>
                  <rdf:li rdf:resource="http://identifiers.org/inchi/InChI=1S/C38H68N7O17P3S/c1-4-5-6-7-8-9-10-11-12-13-14-15-16-17-18-29(47)66-22-21-40-28(46)19-20-41-36(50)33(49)38(2,3)24-59-65(56,57)62-64(54,55)58-23-27-32(61-63(51,52)53)31(48)37(60-27)45-26-44-30-34(39)42-25-43-35(30)45/h25-27,31-33,37,48-49H,4-24H2,1-3H3,(H,40,46)(H,41,50)(H,54,55)(H,56,57)(H2,39,42,43)(H2,51,52,53)/t27-,31-,32-,33+,37-/m1/s1"/>
                  <rdf:li rdf:resource="http://identifiers.org/chebi/CHEBI:74397"/>
                </rdf:Bag>
              </bqbiol:is>
            </rdf:Description>
          </rdf:RDF>
        </sbml:annotation>
      </sbml:species>
      <sbml:species boundaryCondition="false" constant="false" hasOnlySubstanceUnits="false" id="M_C170e" name="Heptadecanoate (extracellular)" compartment="e" fbc:chemicalFormula="C17H34O2">
        <sbml:annotation>
          <rdf:RDF>
            <rdf:Description rdf:about="#C170e">
              <bqbiol:is>
                <rdf:Bag>
                  <rdf:li rdf:resource="http://identifiers.org/chebi/CHEBI:32365"/>
                  <rdf:li rdf:resource="http://identifiers.org/inchi/InChI=1S/C17H34O2/c1-2-3-4-5-6-7-8-9-10-11-12-13-14-15-16-17(18)19/h2-16H2,1H3,(H,18,19)"/>
                </rdf:Bag>
              </bqbiol:is>
            </rdf:Description>
          </rdf:RDF>
        </sbml:annotation>
      </sbml:species>
      <sbml:species boundaryCondition="false" constant="false" hasOnlySubstanceUnits="false" id="M_C171" name="Heptadecenoate" compartment="c" fbc:chemicalFormula="C17H32O2"/>
      <sbml:species boundaryCondition="false" constant="false" hasOnlySubstanceUnits="false" id="M_C171ACP" name="Heptadecenoyl-[acyl-carrier protein]" compartment="c" fbc:chemicalFormula="C17H31OSR"/>
      <sbml:species boundaryCondition="false" constant="false" hasOnlySubstanceUnits="false" id="M_C171CAR" name="Heptadecenoyl-carnitine" compartment="c" fbc:chemicalFormula="C24H45NO4"/>
      <sbml:species boundaryCondition="false" constant="false" hasOnlySubstanceUnits="false" id="M_C171CARp" name="Heptadecenoyl-carnitine" compartment="p" fbc:chemicalFormula="C24H45NO4"/>
      <sbml:species boundaryCondition="false" constant="false" hasOnlySubstanceUnits="false" id="M_C171COA" name="Heptadecenoyl-CoA" compartment="c" fbc:chemicalFormula="C38H66N7O17P3S"/>
      <sbml:species boundaryCondition="false" constant="false" hasOnlySubstanceUnits="false" id="M_C171COAp" name="Heptadecenoyl-CoA" compartment="p" fbc:chemicalFormula="C38H66N7O17P3S"/>
      <sbml:species boundaryCondition="false" constant="false" hasOnlySubstanceUnits="false" id="M_C171e" name="Heptadecenoate (extracellular)" compartment="e" fbc:chemicalFormula="C17H32O2"/>
      <sbml:species boundaryCondition="false" constant="false" hasOnlySubstanceUnits="false" id="M_C17DACP" name="Heptadec-2-enoyl-[acyl-carrier protein]" compartment="c" fbc:chemicalFormula="C17H31OSR"/>
      <sbml:species boundaryCondition="false" constant="false" hasOnlySubstanceUnits="false" id="M_C17DCOAm" name="Heptadec-2-enoyl-CoA" compartment="m" fbc:chemicalFormula="C38H66N7O17P3S">
        <sbml:annotation>
          <rdf:RDF>
            <rdf:Description rdf:about="#C17DCOAm">
              <bqbiol:is>
                <rdf:Bag>
                  <rdf:li rdf:resource="http://identifiers.org/chebi/CHEBI:78179"/>
                </rdf:Bag>
              </bqbiol:is>
            </rdf:Description>
          </rdf:RDF>
        </sbml:annotation>
      </sbml:species>
      <sbml:species boundaryCondition="false" constant="false" hasOnlySubstanceUnits="false" id="M_C17HACP" name="3-hydroxyheptadecanoyl-[acyl-carrier protein]" compartment="c" fbc:chemicalFormula="C17H33O2SR"/>
      <sbml:species boundaryCondition="false" constant="false" hasOnlySubstanceUnits="false" id="M_C17HCOAm" name="3-hydroxyheptadecanoyl-CoA" compartment="m" fbc:chemicalFormula="C38H68N7O18P3S"/>
      <sbml:species boundaryCondition="false" constant="false" hasOnlySubstanceUnits="false" id="M_C17OACP" name="3-oxoheptadecanoyl-[acyl-carrier protein]" compartment="c" fbc:chemicalFormula="C17H31O2SR"/>
      <sbml:species boundaryCondition="false" constant="false" hasOnlySubstanceUnits="false" id="M_C17OCOAm" name="3-oxoheptadecanoyl-CoA" compartment="m" fbc:chemicalFormula="C38H66N7O18P3S"/>
      <sbml:species boundaryCondition="false" constant="false" hasOnlySubstanceUnits="false" id="M_C180" name="Stearate" compartment="c" fbc:chemicalFormula="C18H36O2">
        <sbml:annotation>
          <rdf:RDF>
            <rdf:Description rdf:about="#C180">
              <bqbiol:is>
                <rdf:Bag>
                  <rdf:li rdf:resource="http://identifiers.org/chebi/CHEBI:28842"/>
                  <rdf:li rdf:resource="http://identifiers.org/kegg.compound/C01530"/>
                  <rdf:li rdf:resource="http://identifiers.org/inchi/InChI=1S/C18H36O2/c1-2-3-4-5-6-7-8-9-10-11-12-13-14-15-16-17-18(19)20/h2-17H2,1H3,(H,19,20)"/>
                </rdf:Bag>
              </bqbiol:is>
            </rdf:Description>
          </rdf:RDF>
        </sbml:annotation>
      </sbml:species>
      <sbml:species boundaryCondition="false" constant="false" hasOnlySubstanceUnits="false" id="M_C180ACP" name="Octadecanoyl-[acyl-carrier protein]" compartment="c" fbc:chemicalFormula="C18H35OSR">
        <sbml:annotation>
          <rdf:RDF>
            <rdf:Description rdf:about="#C180ACP">
              <bqbiol:is>
                <rdf:Bag>
                  <rdf:li rdf:resource="http://identifiers.org/kegg.compound/C04088"/>
                </rdf:Bag>
              </bqbiol:is>
            </rdf:Description>
          </rdf:RDF>
        </sbml:annotation>
      </sbml:species>
      <sbml:species boundaryCondition="false" constant="false" hasOnlySubstanceUnits="false" id="M_C180CAR" name="Octadecanoyl-carnitine" compartment="c" fbc:chemicalFormula="C25H49NO4">
        <sbml:annotation>
          <rdf:RDF>
            <rdf:Description rdf:about="#C180CAR">
              <bqbiol:is>
                <rdf:Bag>
                  <rdf:li rdf:resource="http://identifiers.org/inchi/InChI=1S/C25H49NO4/c1-5-6-7-8-9-10-11-12-13-14-15-16-17-18-19-20-25(29)30-23(21-24(27)28)22-26(2,3)4/h23H,5-22H2,1-4H3"/>
                </rdf:Bag>
              </bqbiol:is>
            </rdf:Description>
          </rdf:RDF>
        </sbml:annotation>
      </sbml:species>
      <sbml:species boundaryCondition="false" constant="false" hasOnlySubstanceUnits="false" id="M_C180CARp" name="Octadecanoyl-carnitine" compartment="p" fbc:chemicalFormula="C25H49NO4">
        <sbml:annotation>
          <rdf:RDF>
            <rdf:Description rdf:about="#C180CARp">
              <bqbiol:is>
                <rdf:Bag>
                  <rdf:li rdf:resource="http://identifiers.org/inchi/InChI=1S/C25H49NO4/c1-5-6-7-8-9-10-11-12-13-14-15-16-17-18-19-20-25(29)30-23(21-24(27)28)22-26(2,3)4/h23H,5-22H2,1-4H3"/>
                </rdf:Bag>
              </bqbiol:is>
            </rdf:Description>
          </rdf:RDF>
        </sbml:annotation>
      </sbml:species>
      <sbml:species boundaryCondition="false" constant="false" hasOnlySubstanceUnits="false" id="M_C180COA" name="Octadecanoyl-CoA" compartment="c" fbc:chemicalFormula="C39H70N7O17P3S">
        <sbml:annotation>
          <rdf:RDF>
            <rdf:Description rdf:about="#C180COA">
              <bqbiol:is>
                <rdf:Bag>
                  <rdf:li rdf:resource="http://identifiers.org/kegg.compound/C00412"/>
                  <rdf:li rdf:resource="http://identifiers.org/inchi/InChI=1S/C39H70N7O17P3S/c1-4-5-6-7-8-9-10-11-12-13-14-15-16-17-18-19-30(48)67-23-22-41-29(47)20-21-42-37(51)34(50)39(2,3)25-60-66(57,58)63-65(55,56)59-24-28-33(62-64(52,53)54)32(49)38(61-28)46-27-45-31-35(40)43-26-44-36(31)46/h26-28,32-34,38,49-50H,4-25H2,1-3H3,(H,41,47)(H,42,51)(H,55,56)(H,57,58)(H2,40,43,44)(H2,52,53,54)/t28-,32-,33-,34+,38-/m1/s1"/>
                  <rdf:li rdf:resource="http://identifiers.org/chebi/CHEBI:15541"/>
                </rdf:Bag>
              </bqbiol:is>
            </rdf:Description>
          </rdf:RDF>
        </sbml:annotation>
      </sbml:species>
      <sbml:species boundaryCondition="false" constant="false" hasOnlySubstanceUnits="false" id="M_C180COAp" name="Octadecanoyl-CoA" compartment="p" fbc:chemicalFormula="C39H70N7O17P3S">
        <sbml:annotation>
          <rdf:RDF>
            <rdf:Description rdf:about="#C180COAp">
              <bqbiol:is>
                <rdf:Bag>
                  <rdf:li rdf:resource="http://identifiers.org/kegg.compound/C00412"/>
                  <rdf:li rdf:resource="http://identifiers.org/inchi/InChI=1S/C39H70N7O17P3S/c1-4-5-6-7-8-9-10-11-12-13-14-15-16-17-18-19-30(48)67-23-22-41-29(47)20-21-42-37(51)34(50)39(2,3)25-60-66(57,58)63-65(55,56)59-24-28-33(62-64(52,53)54)32(49)38(61-28)46-27-45-31-35(40)43-26-44-36(31)46/h26-28,32-34,38,49-50H,4-25H2,1-3H3,(H,41,47)(H,42,51)(H,55,56)(H,57,58)(H2,40,43,44)(H2,52,53,54)/t28-,32-,33-,34+,38-/m1/s1"/>
                  <rdf:li rdf:resource="http://identifiers.org/chebi/CHEBI:15541"/>
                </rdf:Bag>
              </bqbiol:is>
            </rdf:Description>
          </rdf:RDF>
        </sbml:annotation>
      </sbml:species>
      <sbml:species boundaryCondition="false" constant="false" hasOnlySubstanceUnits="false" id="M_C180e" name="Octadecanoate (extracellular)" compartment="e" fbc:chemicalFormula="C18H36O2">
        <sbml:annotation>
          <rdf:RDF>
            <rdf:Description rdf:about="#C180e">
              <bqbiol:is>
                <rdf:Bag>
                  <rdf:li rdf:resource="http://identifiers.org/chebi/CHEBI:28842"/>
                  <rdf:li rdf:resource="http://identifiers.org/kegg.compound/C01530"/>
                  <rdf:li rdf:resource="http://identifiers.org/inchi/InChI=1S/C18H36O2/c1-2-3-4-5-6-7-8-9-10-11-12-13-14-15-16-17-18(19)20/h2-17H2,1H3,(H,19,20)"/>
                </rdf:Bag>
              </bqbiol:is>
            </rdf:Description>
          </rdf:RDF>
        </sbml:annotation>
      </sbml:species>
      <sbml:species boundaryCondition="false" constant="false" hasOnlySubstanceUnits="false" id="M_C181" name="Octadecenoate; Oleic acid" compartment="c" fbc:chemicalFormula="C18H34O2">
        <sbml:annotation>
          <rdf:RDF>
            <rdf:Description rdf:about="#C181">
              <bqbiol:is>
                <rdf:Bag>
                  <rdf:li rdf:resource="http://identifiers.org/chebi/CHEBI:16196"/>
                </rdf:Bag>
              </bqbiol:is>
            </rdf:Description>
          </rdf:RDF>
        </sbml:annotation>
      </sbml:species>
      <sbml:species boundaryCondition="false" constant="false" hasOnlySubstanceUnits="false" id="M_C181ACP" name="Octadecenoyl-[acyl-carrier protein]" compartment="c" fbc:chemicalFormula="C18H33OSR">
        <sbml:annotation>
          <rdf:RDF>
            <rdf:Description rdf:about="#C181ACP">
              <bqbiol:is>
                <rdf:Bag>
                  <rdf:li rdf:resource="http://identifiers.org/kegg.compound/C01203"/>
                </rdf:Bag>
              </bqbiol:is>
            </rdf:Description>
          </rdf:RDF>
        </sbml:annotation>
      </sbml:species>
      <sbml:species boundaryCondition="false" constant="false" hasOnlySubstanceUnits="false" id="M_C181CAR" name="Octadecenoyl-carnitine" compartment="c" fbc:chemicalFormula="C25H47NO4"/>
      <sbml:species boundaryCondition="false" constant="false" hasOnlySubstanceUnits="false" id="M_C181CARp" name="Octadecenoyl-carnitine" compartment="p" fbc:chemicalFormula="C25H47NO4"/>
      <sbml:species boundaryCondition="false" constant="false" hasOnlySubstanceUnits="false" id="M_C181COA" name="Octadecenoyl-CoA" compartment="c" fbc:chemicalFormula="C39H68N7O17P3S">
        <sbml:annotation>
          <rdf:RDF>
            <rdf:Description rdf:about="#C181COA">
              <bqbiol:is>
                <rdf:Bag>
                  <rdf:li rdf:resource="http://identifiers.org/chebi/CHEBI:15534"/>
                  <rdf:li rdf:resource="http://identifiers.org/kegg.compound/C00510"/>
                </rdf:Bag>
              </bqbiol:is>
            </rdf:Description>
          </rdf:RDF>
        </sbml:annotation>
      </sbml:species>
      <sbml:species boundaryCondition="false" constant="false" hasOnlySubstanceUnits="false" id="M_C181COAp" name="Octadecenoyl-CoA" compartment="p" fbc:chemicalFormula="C39H68N7O17P3S">
        <sbml:annotation>
          <rdf:RDF>
            <rdf:Description rdf:about="#C181COAp">
              <bqbiol:is>
                <rdf:Bag>
                  <rdf:li rdf:resource="http://identifiers.org/chebi/CHEBI:15534"/>
                  <rdf:li rdf:resource="http://identifiers.org/kegg.compound/C00510"/>
                </rdf:Bag>
              </bqbiol:is>
            </rdf:Description>
          </rdf:RDF>
        </sbml:annotation>
      </sbml:species>
      <sbml:species boundaryCondition="false" constant="false" hasOnlySubstanceUnits="false" id="M_C181e" name="Octadecenoate (extracellular)" compartment="e" fbc:chemicalFormula="C18H34O2"/>
      <sbml:species boundaryCondition="false" constant="false" hasOnlySubstanceUnits="false" id="M_C182" name="Octadecadienoate; Linoleic acid" compartment="c" fbc:chemicalFormula="C18H31O2">
        <sbml:annotation>
          <rdf:RDF>
            <rdf:Description rdf:about="#C182">
              <bqbiol:is>
                <rdf:Bag>
                  <rdf:li rdf:resource="http://identifiers.org/chebi/CHEBI:75108"/>
                </rdf:Bag>
              </bqbiol:is>
            </rdf:Description>
          </rdf:RDF>
        </sbml:annotation>
      </sbml:species>
      <sbml:species boundaryCondition="false" constant="false" hasOnlySubstanceUnits="false" id="M_C182ACP" name="Octadecadienoyl-[acyl-carrier protein]" compartment="c" fbc:chemicalFormula="C18H31OSR"/>
      <sbml:species boundaryCondition="false" constant="false" hasOnlySubstanceUnits="false" id="M_C182CAR" name="Octadecadienoyl-carnitine" compartment="c" fbc:chemicalFormula="C25H45NO4"/>
      <sbml:species boundaryCondition="false" constant="false" hasOnlySubstanceUnits="false" id="M_C182CARp" name="Octadecadienoyl-carnitine" compartment="p" fbc:chemicalFormula="C25H45NO4"/>
      <sbml:species boundaryCondition="false" constant="false" hasOnlySubstanceUnits="false" id="M_C182COA" name="Octadecadienoyl-CoA" compartment="c" fbc:chemicalFormula="C39H66N7O17P3S">
        <sbml:annotation>
          <rdf:RDF>
            <rdf:Description rdf:about="#C182COA">
              <bqbiol:is>
                <rdf:Bag>
                  <rdf:li rdf:resource="http://identifiers.org/chebi/CHEBI:15530"/>
                  <rdf:li rdf:resource="http://identifiers.org/kegg.compound/C02050"/>
                </rdf:Bag>
              </bqbiol:is>
            </rdf:Description>
          </rdf:RDF>
        </sbml:annotation>
      </sbml:species>
      <sbml:species boundaryCondition="false" constant="false" hasOnlySubstanceUnits="false" id="M_C182COAp" name="Octadecadienoyl-CoA" compartment="p" fbc:chemicalFormula="C39H66N7O17P3S">
        <sbml:annotation>
          <rdf:RDF>
            <rdf:Description rdf:about="#C182COAp">
              <bqbiol:is>
                <rdf:Bag>
                  <rdf:li rdf:resource="http://identifiers.org/chebi/CHEBI:15530"/>
                  <rdf:li rdf:resource="http://identifiers.org/kegg.compound/C02050"/>
                </rdf:Bag>
              </bqbiol:is>
            </rdf:Description>
          </rdf:RDF>
        </sbml:annotation>
      </sbml:species>
      <sbml:species boundaryCondition="false" constant="false" hasOnlySubstanceUnits="false" id="M_C182e" name="Octadecadienoate (extracellular)" compartment="e" fbc:chemicalFormula="C18H31O2">
        <sbml:annotation>
          <rdf:RDF>
            <rdf:Description rdf:about="#C182e">
              <bqbiol:is>
                <rdf:Bag>
                  <rdf:li rdf:resource="http://identifiers.org/chebi/CHEBI:25626"/>
                </rdf:Bag>
              </bqbiol:is>
            </rdf:Description>
          </rdf:RDF>
        </sbml:annotation>
      </sbml:species>
      <sbml:species boundaryCondition="false" constant="false" hasOnlySubstanceUnits="false" id="M_C183" name="Octadecatrienoate; α-linolenic acid" compartment="c" fbc:chemicalFormula="C18H29O2">
        <sbml:annotation>
          <rdf:RDF>
            <rdf:Description rdf:about="#C183">
              <bqbiol:is>
                <rdf:Bag>
                  <rdf:li rdf:resource="http://identifiers.org/chebi/CHEBI:27432"/>
                </rdf:Bag>
              </bqbiol:is>
            </rdf:Description>
          </rdf:RDF>
        </sbml:annotation>
      </sbml:species>
      <sbml:species boundaryCondition="false" constant="false" hasOnlySubstanceUnits="false" id="M_C183ACP" name="Octadecatrienoic acid-[acyl-carrier protein]" compartment="c" fbc:chemicalFormula="C18H29OSR"/>
      <sbml:species boundaryCondition="false" constant="false" hasOnlySubstanceUnits="false" id="M_C183CAR" name="Octadecatrienoyl-carnitine" compartment="c" fbc:chemicalFormula="C25H43NO4"/>
      <sbml:species boundaryCondition="false" constant="false" hasOnlySubstanceUnits="false" id="M_C183CARp" name="Octadecatrienoyl-carnitine" compartment="p" fbc:chemicalFormula="C25H43NO4"/>
      <sbml:species boundaryCondition="false" constant="false" hasOnlySubstanceUnits="false" id="M_C183COA" name="Octadecatrienoyl-CoA" compartment="c" fbc:chemicalFormula="C39H64N7O17P3S">
        <sbml:annotation>
          <rdf:RDF>
            <rdf:Description rdf:about="#C183COA">
              <bqbiol:is>
                <rdf:Bag>
                  <rdf:li rdf:resource="http://identifiers.org/chebi/CHEBI:51985"/>
                  <rdf:li rdf:resource="http://identifiers.org/kegg.compound/C16162"/>
                </rdf:Bag>
              </bqbiol:is>
            </rdf:Description>
          </rdf:RDF>
        </sbml:annotation>
      </sbml:species>
      <sbml:species boundaryCondition="false" constant="false" hasOnlySubstanceUnits="false" id="M_C183COAp" name="Octadecatrienoyl-CoA" compartment="p" fbc:chemicalFormula="C39H64N7O17P3S">
        <sbml:annotation>
          <rdf:RDF>
            <rdf:Description rdf:about="#C183COAp">
              <bqbiol:is>
                <rdf:Bag>
                  <rdf:li rdf:resource="http://identifiers.org/chebi/CHEBI:51985"/>
                  <rdf:li rdf:resource="http://identifiers.org/kegg.compound/C16162"/>
                </rdf:Bag>
              </bqbiol:is>
            </rdf:Description>
          </rdf:RDF>
        </sbml:annotation>
      </sbml:species>
      <sbml:species boundaryCondition="false" constant="false" hasOnlySubstanceUnits="false" id="M_C183e" name="Octadecatrienoate (extracellular)" compartment="e" fbc:chemicalFormula="C18H29O2">
        <sbml:annotation>
          <rdf:RDF>
            <rdf:Description rdf:about="#C183e">
              <bqbiol:is>
                <rdf:Bag>
                  <rdf:li rdf:resource="http://identifiers.org/chebi/CHEBI:36434"/>
                </rdf:Bag>
              </bqbiol:is>
            </rdf:Description>
          </rdf:RDF>
        </sbml:annotation>
      </sbml:species>
      <sbml:species boundaryCondition="false" constant="false" hasOnlySubstanceUnits="false" id="M_C18DACP" name="Octadec-2-enoyl-[acyl-carrier protein]" compartment="c" fbc:chemicalFormula="C18H33OSR">
        <sbml:annotation>
          <rdf:RDF>
            <rdf:Description rdf:about="#C18DACP">
              <bqbiol:is>
                <rdf:Bag>
                  <rdf:li rdf:resource="http://identifiers.org/chebi/CHEBI:80388"/>
                  <rdf:li rdf:resource="http://identifiers.org/kegg.compound/C16221"/>
                </rdf:Bag>
              </bqbiol:is>
            </rdf:Description>
          </rdf:RDF>
        </sbml:annotation>
      </sbml:species>
      <sbml:species boundaryCondition="false" constant="false" hasOnlySubstanceUnits="false" id="M_C18DCOAm" name="Octadec-2-enoyl-CoA" compartment="m" fbc:chemicalFormula="C39H68N7O17P3S">
        <sbml:annotation>
          <rdf:RDF>
            <rdf:Description rdf:about="#C18DCOAm">
              <bqbiol:is>
                <rdf:Bag>
                  <rdf:li rdf:resource="http://identifiers.org/kegg.compound/C16218"/>
                  <rdf:li rdf:resource="http://identifiers.org/chebi/CHEBI:50570"/>
                </rdf:Bag>
              </bqbiol:is>
            </rdf:Description>
          </rdf:RDF>
        </sbml:annotation>
      </sbml:species>
      <sbml:species boundaryCondition="false" constant="false" hasOnlySubstanceUnits="false" id="M_C18DHSPH" name="3-Dehydrosphinganine" compartment="c" fbc:chemicalFormula="C18H37NO2">
        <sbml:annotation>
          <rdf:RDF>
            <rdf:Description rdf:about="#C18DHSPH">
              <bqbiol:is>
                <rdf:Bag>
                  <rdf:li rdf:resource="http://identifiers.org/chebi/CHEBI:17862"/>
                  <rdf:li rdf:resource="http://identifiers.org/kegg.compound/C02934"/>
                  <rdf:li rdf:resource="http://identifiers.org/inchi/InChI=1S/C18H37NO2/c1-2-3-4-5-6-7-8-9-10-11-12-13-14-15-18(21)17(19)16-20/h17,20H,2-16,19H2,1H3/t17-/m0/s1"/>
                </rdf:Bag>
              </bqbiol:is>
            </rdf:Description>
          </rdf:RDF>
        </sbml:annotation>
      </sbml:species>
      <sbml:species boundaryCondition="false" constant="false" hasOnlySubstanceUnits="false" id="M_C18HACP" name="3-hydroxyoctadecanoyl-[acyl-carrier protein]" compartment="c" fbc:chemicalFormula="C18H35O2SR"/>
      <sbml:species boundaryCondition="false" constant="false" hasOnlySubstanceUnits="false" id="M_C18HCOAm" name="3-hydroxyoctadecanoyl-CoA" compartment="m" fbc:chemicalFormula="C39H70N7O18P3S">
        <sbml:annotation>
          <rdf:RDF>
            <rdf:Description rdf:about="#C18HCOAm">
              <bqbiol:is>
                <rdf:Bag>
                  <rdf:li rdf:resource="http://identifiers.org/chebi/CHEBI:50583"/>
                  <rdf:li rdf:resource="http://identifiers.org/kegg.compound/C16217"/>
                </rdf:Bag>
              </bqbiol:is>
            </rdf:Description>
          </rdf:RDF>
        </sbml:annotation>
      </sbml:species>
      <sbml:species boundaryCondition="false" constant="false" hasOnlySubstanceUnits="false" id="M_C18OACP" name="3-oxooctadecanoyl-[acyl-carrier protein]" compartment="c" fbc:chemicalFormula="C18H33O2SR"/>
      <sbml:species boundaryCondition="false" constant="false" hasOnlySubstanceUnits="false" id="M_C18OCOAm" name="3-oxooctadecanoyl-CoA" compartment="m" fbc:chemicalFormula="C39H68N7O18P3S">
        <sbml:annotation>
          <rdf:RDF>
            <rdf:Description rdf:about="#C18OCOAm">
              <bqbiol:is>
                <rdf:Bag>
                  <rdf:li rdf:resource="http://identifiers.org/chebi/CHEBI:50571"/>
                  <rdf:li rdf:resource="http://identifiers.org/kegg.compound/C16216"/>
                </rdf:Bag>
              </bqbiol:is>
            </rdf:Description>
          </rdf:RDF>
        </sbml:annotation>
      </sbml:species>
      <sbml:species boundaryCondition="false" constant="false" hasOnlySubstanceUnits="false" id="M_C18PSPH" name="Phytosphingosine(C18)" compartment="c" fbc:chemicalFormula="C18H39NO3">
        <sbml:annotation>
          <rdf:RDF>
            <rdf:Description rdf:about="#C18PSPH">
              <bqbiol:is>
                <rdf:Bag>
                  <rdf:li rdf:resource="http://identifiers.org/chebi/CHEBI:46961"/>
                  <rdf:li rdf:resource="http://identifiers.org/kegg.compound/C12144"/>
                  <rdf:li rdf:resource="http://identifiers.org/inchi/InChI=1S/C18H39NO3/c1-2-3-4-5-6-7-8-9-10-11-12-13-14-17(21)18(22)16(19)15-20/h16-18,20-22H,2-15,19H2,1H3/t16-,17+,18-/m0/s1"/>
                </rdf:Bag>
              </bqbiol:is>
            </rdf:Description>
          </rdf:RDF>
        </sbml:annotation>
      </sbml:species>
      <sbml:species boundaryCondition="false" constant="false" hasOnlySubstanceUnits="false" id="M_C18SPH" name="Sphinganine(C18)" compartment="c" fbc:chemicalFormula="C18H39NO2">
        <sbml:annotation>
          <rdf:RDF>
            <rdf:Description rdf:about="#C18SPH">
              <bqbiol:is>
                <rdf:Bag>
                  <rdf:li rdf:resource="http://identifiers.org/inchi/InChI=1S/C18H39NO2/c1-2-3-4-5-6-7-8-9-10-11-12-13-14-15-18(21)17(19)16-20/h17-18,20-21H,2-16,19H2,1H3/t17-,18+/m0/s1"/>
                  <rdf:li rdf:resource="http://identifiers.org/kegg.compound/C00836"/>
                  <rdf:li rdf:resource="http://identifiers.org/chebi/CHEBI:16566"/>
                </rdf:Bag>
              </bqbiol:is>
            </rdf:Description>
          </rdf:RDF>
        </sbml:annotation>
      </sbml:species>
      <sbml:species boundaryCondition="false" constant="false" hasOnlySubstanceUnits="false" id="M_C190" name="Nonadecanoate" compartment="c" fbc:chemicalFormula="C19H38O2">
        <sbml:annotation>
          <rdf:RDF>
            <rdf:Description rdf:about="#C190">
              <bqbiol:is>
                <rdf:Bag>
                  <rdf:li rdf:resource="http://identifiers.org/kegg.compound/C16535"/>
                  <rdf:li rdf:resource="http://identifiers.org/chebi/CHEBI:39246"/>
                  <rdf:li rdf:resource="http://identifiers.org/inchi/InChI=1S/C19H38O2/c1-2-3-4-5-6-7-8-9-10-11-12-13-14-15-16-17-18-19(20)21/h2-18H2,1H3,(H,20,21)"/>
                </rdf:Bag>
              </bqbiol:is>
            </rdf:Description>
          </rdf:RDF>
        </sbml:annotation>
      </sbml:species>
      <sbml:species boundaryCondition="false" constant="false" hasOnlySubstanceUnits="false" id="M_C190ACP" name="Nonadecanoyl-[acyl-carrier protein]" compartment="c" fbc:chemicalFormula="C19H37OSR"/>
      <sbml:species boundaryCondition="false" constant="false" hasOnlySubstanceUnits="false" id="M_C190CAR" name="Nonadecanoyl-carnitine" compartment="c" fbc:chemicalFormula="C26H51NO4"/>
      <sbml:species boundaryCondition="false" constant="false" hasOnlySubstanceUnits="false" id="M_C190CARp" name="Nonadecanoyl-carnitine" compartment="p" fbc:chemicalFormula="C26H51NO4"/>
      <sbml:species boundaryCondition="false" constant="false" hasOnlySubstanceUnits="false" id="M_C190COA" name="Nonadecanoyl-CoA" compartment="c" fbc:chemicalFormula="C40H72N7O17P3S">
        <sbml:annotation>
          <rdf:RDF>
            <rdf:Description rdf:about="#C190COA">
              <bqbiol:is>
                <rdf:Bag>
                  <rdf:li rdf:resource="http://identifiers.org/chebi/CHEBI:75332"/>
                  <rdf:li rdf:resource="http://identifiers.org/inchi/InChI=1S/C40H72N7O17P3S/c1-4-5-6-7-8-9-10-11-12-13-14-15-16-17-18-19-20-31(49)68-24-23-42-30(48)21-22-43-38(52)35(51)40(2,3)26-61-67(58,59)64-66(56,57)60-25-29-34(63-65(53,54)55)33(50)39(62-29)47-28-46-32-36(41)44-27-45-37(32)47/h27-29,33-35,39,50-51H,4-26H2,1-3H3,(H,42,48)(H,43,52)(H,56,57)(H,58,59)(H2,41,44,45)(H2,53,54,55)/t29-,33-,34-,35+,39-/m1/s1"/>
                </rdf:Bag>
              </bqbiol:is>
            </rdf:Description>
          </rdf:RDF>
        </sbml:annotation>
      </sbml:species>
      <sbml:species boundaryCondition="false" constant="false" hasOnlySubstanceUnits="false" id="M_C190COAp" name="Nonadecanoyl-CoA" compartment="p" fbc:chemicalFormula="C40H72N7O17P3S">
        <sbml:annotation>
          <rdf:RDF>
            <rdf:Description rdf:about="#C190COAp">
              <bqbiol:is>
                <rdf:Bag>
                  <rdf:li rdf:resource="http://identifiers.org/chebi/CHEBI:75332"/>
                  <rdf:li rdf:resource="http://identifiers.org/inchi/InChI=1S/C40H72N7O17P3S/c1-4-5-6-7-8-9-10-11-12-13-14-15-16-17-18-19-20-31(49)68-24-23-42-30(48)21-22-43-38(52)35(51)40(2,3)26-61-67(58,59)64-66(56,57)60-25-29-34(63-65(53,54)55)33(50)39(62-29)47-28-46-32-36(41)44-27-45-37(32)47/h27-29,33-35,39,50-51H,4-26H2,1-3H3,(H,42,48)(H,43,52)(H,56,57)(H,58,59)(H2,41,44,45)(H2,53,54,55)/t29-,33-,34-,35+,39-/m1/s1"/>
                </rdf:Bag>
              </bqbiol:is>
            </rdf:Description>
          </rdf:RDF>
        </sbml:annotation>
      </sbml:species>
      <sbml:species boundaryCondition="false" constant="false" hasOnlySubstanceUnits="false" id="M_C190e" name="Nonadecanoate (extracellular)" compartment="e" fbc:chemicalFormula="C19H38O2">
        <sbml:annotation>
          <rdf:RDF>
            <rdf:Description rdf:about="#C190e">
              <bqbiol:is>
                <rdf:Bag>
                  <rdf:li rdf:resource="http://identifiers.org/kegg.compound/C16535"/>
                  <rdf:li rdf:resource="http://identifiers.org/chebi/CHEBI:39246"/>
                  <rdf:li rdf:resource="http://identifiers.org/inchi/InChI=1S/C19H38O2/c1-2-3-4-5-6-7-8-9-10-11-12-13-14-15-16-17-18-19(20)21/h2-18H2,1H3,(H,20,21)"/>
                </rdf:Bag>
              </bqbiol:is>
            </rdf:Description>
          </rdf:RDF>
        </sbml:annotation>
      </sbml:species>
      <sbml:species boundaryCondition="false" constant="false" hasOnlySubstanceUnits="false" id="M_C191" name="Nonadecenoate" compartment="c" fbc:chemicalFormula="C19H36O2"/>
      <sbml:species boundaryCondition="false" constant="false" hasOnlySubstanceUnits="false" id="M_C191ACP" name="Nonadecenoyl-[acyl-carrier protein]" compartment="c" fbc:chemicalFormula="C19H35OSR"/>
      <sbml:species boundaryCondition="false" constant="false" hasOnlySubstanceUnits="false" id="M_C191CAR" name="Nonadecenoyl-carnitine" compartment="c" fbc:chemicalFormula="C26H49NO4"/>
      <sbml:species boundaryCondition="false" constant="false" hasOnlySubstanceUnits="false" id="M_C191CARp" name="Nonadecenoyl-carnitine" compartment="p" fbc:chemicalFormula="C26H49NO4"/>
      <sbml:species boundaryCondition="false" constant="false" hasOnlySubstanceUnits="false" id="M_C191COA" name="Nonadecenoyl-CoA" compartment="c" fbc:chemicalFormula="C40H70N7O17P3S"/>
      <sbml:species boundaryCondition="false" constant="false" hasOnlySubstanceUnits="false" id="M_C191COAp" name="Nonadecenoyl-CoA" compartment="p" fbc:chemicalFormula="C40H70N7O17P3S"/>
      <sbml:species boundaryCondition="false" constant="false" hasOnlySubstanceUnits="false" id="M_C191DHSPH" name="3-dehydrosphinganine(C19:1)" compartment="c" fbc:chemicalFormula="C19H37NO2"/>
      <sbml:species boundaryCondition="false" constant="false" hasOnlySubstanceUnits="false" id="M_C191e" name="Nonadecenoate (extracellular)" compartment="e" fbc:chemicalFormula="C19H36O2"/>
      <sbml:species boundaryCondition="false" constant="false" hasOnlySubstanceUnits="false" id="M_C191SPH" name="Sphinganine(C19:1)" compartment="c" fbc:chemicalFormula="C19H39NO2"/>
      <sbml:species boundaryCondition="false" constant="false" hasOnlySubstanceUnits="false" id="M_C192" name="Nonadecadienoate" compartment="c" fbc:chemicalFormula="C19H34O2"/>
      <sbml:species boundaryCondition="false" constant="false" hasOnlySubstanceUnits="false" id="M_C192ACP" name="Nonadecadienoyl-[acyl-carrier protein]" compartment="c" fbc:chemicalFormula="C19H33OSR"/>
      <sbml:species boundaryCondition="false" constant="false" hasOnlySubstanceUnits="false" id="M_C192CAR" name="Nonadecadienoyl-carnitine" compartment="c" fbc:chemicalFormula="C26H47NO4"/>
      <sbml:species boundaryCondition="false" constant="false" hasOnlySubstanceUnits="false" id="M_C192CARp" name="Nonadecadienoyl-carnitine" compartment="p" fbc:chemicalFormula="C26H47NO4"/>
      <sbml:species boundaryCondition="false" constant="false" hasOnlySubstanceUnits="false" id="M_C192COA" name="Nonadecadienoyl-CoA" compartment="c" fbc:chemicalFormula="C40H68N7O17P3S"/>
      <sbml:species boundaryCondition="false" constant="false" hasOnlySubstanceUnits="false" id="M_C192COAp" name="Nonadecadienoyl-CoA" compartment="p" fbc:chemicalFormula="C40H68N7O17P3S"/>
      <sbml:species boundaryCondition="false" constant="false" hasOnlySubstanceUnits="false" id="M_C192e" name="Nonadecadienoate (extracellular)" compartment="e" fbc:chemicalFormula="C19H34O2"/>
      <sbml:species boundaryCondition="false" constant="false" hasOnlySubstanceUnits="false" id="M_C19DACP" name="Nonadec-2-enoyl-[acyl-carrier protein]" compartment="c" fbc:chemicalFormula="C19H35OSR"/>
      <sbml:species boundaryCondition="false" constant="false" hasOnlySubstanceUnits="false" id="M_C19HACP" name="3-hydroxynonadecanoyl-[acyl-carrier protein]" compartment="c" fbc:chemicalFormula="C19H37O2SR"/>
      <sbml:species boundaryCondition="false" constant="false" hasOnlySubstanceUnits="false" id="M_C19HCOAp" name="3-hydroxynonadecanoyl-CoA" compartment="p" fbc:chemicalFormula="C40H72N7O18P3S"/>
      <sbml:species boundaryCondition="false" constant="false" hasOnlySubstanceUnits="false" id="M_C19OACP" name="3-oxononadecanoyl-[acyl-carrier protein]" compartment="c" fbc:chemicalFormula="C19H35O2SR"/>
      <sbml:species boundaryCondition="false" constant="false" hasOnlySubstanceUnits="false" id="M_C200" name="Eicosanoate" compartment="c" fbc:chemicalFormula="C20H40O2">
        <sbml:annotation>
          <rdf:RDF>
            <rdf:Description rdf:about="#C200">
              <bqbiol:is>
                <rdf:Bag>
                  <rdf:li rdf:resource="http://identifiers.org/chebi/CHEBI:28822"/>
                  <rdf:li rdf:resource="http://identifiers.org/kegg.compound/C06425"/>
                  <rdf:li rdf:resource="http://identifiers.org/inchi/InChI=1S/C20H40O2/c1-2-3-4-5-6-7-8-9-10-11-12-13-14-15-16-17-18-19-20(21)22/h2-19H2,1H3,(H,21,22)"/>
                </rdf:Bag>
              </bqbiol:is>
            </rdf:Description>
          </rdf:RDF>
        </sbml:annotation>
      </sbml:species>
      <sbml:species boundaryCondition="false" constant="false" hasOnlySubstanceUnits="false" id="M_C200ACP" name="Eicosanoyl-[acyl-carrier protein]" compartment="c" fbc:chemicalFormula="C20H39OSR"/>
      <sbml:species boundaryCondition="false" constant="false" hasOnlySubstanceUnits="false" id="M_C200CAR" name="Eicosanoyl-carnitine" compartment="c" fbc:chemicalFormula="C27H53NO4">
        <sbml:annotation>
          <rdf:RDF>
            <rdf:Description rdf:about="#C200CAR">
              <bqbiol:is>
                <rdf:Bag>
                  <rdf:li rdf:resource="http://identifiers.org/inchi/InChI=1S/C27H53NO4/c1-5-6-7-8-9-10-11-12-13-14-15-16-17-18-19-20-21-22-27(31)32-25(23-26(29)30)24-28(2,3)4/h25H,5-24H2,1-4H3"/>
                </rdf:Bag>
              </bqbiol:is>
            </rdf:Description>
          </rdf:RDF>
        </sbml:annotation>
      </sbml:species>
      <sbml:species boundaryCondition="false" constant="false" hasOnlySubstanceUnits="false" id="M_C200CARp" name="Eicosanoyl-carnitine" compartment="p" fbc:chemicalFormula="C27H53NO4">
        <sbml:annotation>
          <rdf:RDF>
            <rdf:Description rdf:about="#C200CARp">
              <bqbiol:is>
                <rdf:Bag>
                  <rdf:li rdf:resource="http://identifiers.org/inchi/InChI=1S/C27H53NO4/c1-5-6-7-8-9-10-11-12-13-14-15-16-17-18-19-20-21-22-27(31)32-25(23-26(29)30)24-28(2,3)4/h25H,5-24H2,1-4H3"/>
                </rdf:Bag>
              </bqbiol:is>
            </rdf:Description>
          </rdf:RDF>
        </sbml:annotation>
      </sbml:species>
      <sbml:species boundaryCondition="false" constant="false" hasOnlySubstanceUnits="false" id="M_C200COA" name="Eicosanoyl-CoA" compartment="c" fbc:chemicalFormula="C41H74N7O17P3S">
        <sbml:annotation>
          <rdf:RDF>
            <rdf:Description rdf:about="#C200COA">
              <bqbiol:is>
                <rdf:Bag>
                  <rdf:li rdf:resource="http://identifiers.org/inchi/InChI=1S/C41H74N7O17P3S/c1-4-5-6-7-8-9-10-11-12-13-14-15-16-17-18-19-20-21-32(50)69-25-24-43-31(49)22-23-44-39(53)36(52)41(2,3)27-62-68(59,60)65-67(57,58)61-26-30-35(64-66(54,55)56)34(51)40(63-30)48-29-47-33-37(42)45-28-46-38(33)48/h28-30,34-36,40,51-52H,4-27H2,1-3H3,(H,43,49)(H,44,53)(H,57,58)(H,59,60)(H2,42,45,46)(H2,54,55,56)/t30-,34-,35-,36+,40-/m1/s1"/>
                  <rdf:li rdf:resource="http://identifiers.org/kegg.compound/C02041"/>
                  <rdf:li rdf:resource="http://identifiers.org/chebi/CHEBI:15527"/>
                </rdf:Bag>
              </bqbiol:is>
            </rdf:Description>
          </rdf:RDF>
        </sbml:annotation>
      </sbml:species>
      <sbml:species boundaryCondition="false" constant="false" hasOnlySubstanceUnits="false" id="M_C200COAp" name="Eicosanoyl-CoA" compartment="p" fbc:chemicalFormula="C41H74N7O17P3S">
        <sbml:annotation>
          <rdf:RDF>
            <rdf:Description rdf:about="#C200COAp">
              <bqbiol:is>
                <rdf:Bag>
                  <rdf:li rdf:resource="http://identifiers.org/inchi/InChI=1S/C41H74N7O17P3S/c1-4-5-6-7-8-9-10-11-12-13-14-15-16-17-18-19-20-21-32(50)69-25-24-43-31(49)22-23-44-39(53)36(52)41(2,3)27-62-68(59,60)65-67(57,58)61-26-30-35(64-66(54,55)56)34(51)40(63-30)48-29-47-33-37(42)45-28-46-38(33)48/h28-30,34-36,40,51-52H,4-27H2,1-3H3,(H,43,49)(H,44,53)(H,57,58)(H,59,60)(H2,42,45,46)(H2,54,55,56)/t30-,34-,35-,36+,40-/m1/s1"/>
                  <rdf:li rdf:resource="http://identifiers.org/kegg.compound/C02041"/>
                  <rdf:li rdf:resource="http://identifiers.org/chebi/CHEBI:15527"/>
                </rdf:Bag>
              </bqbiol:is>
            </rdf:Description>
          </rdf:RDF>
        </sbml:annotation>
      </sbml:species>
      <sbml:species boundaryCondition="false" constant="false" hasOnlySubstanceUnits="false" id="M_C200e" name="Eicosanoate (extracellular)" compartment="e" fbc:chemicalFormula="C20H40O2">
        <sbml:annotation>
          <rdf:RDF>
            <rdf:Description rdf:about="#C200e">
              <bqbiol:is>
                <rdf:Bag>
                  <rdf:li rdf:resource="http://identifiers.org/chebi/CHEBI:28822"/>
                  <rdf:li rdf:resource="http://identifiers.org/kegg.compound/C06425"/>
                  <rdf:li rdf:resource="http://identifiers.org/inchi/InChI=1S/C20H40O2/c1-2-3-4-5-6-7-8-9-10-11-12-13-14-15-16-17-18-19-20(21)22/h2-19H2,1H3,(H,21,22)"/>
                </rdf:Bag>
              </bqbiol:is>
            </rdf:Description>
          </rdf:RDF>
        </sbml:annotation>
      </sbml:species>
      <sbml:species boundaryCondition="false" constant="false" hasOnlySubstanceUnits="false" id="M_C20DACP" name="Eicos-2-enoyl-[acyl-carrier protein]" compartment="c" fbc:chemicalFormula="C20H37OSR"/>
      <sbml:species boundaryCondition="false" constant="false" hasOnlySubstanceUnits="false" id="M_C20DHSPH" name="3-dehydrosphinganine(C20)" compartment="c" fbc:chemicalFormula="C20H41NO2">
        <sbml:annotation>
          <rdf:RDF>
            <rdf:Description rdf:about="#C20DHSPH">
              <bqbiol:is>
                <rdf:Bag>
                  <rdf:li rdf:resource="http://identifiers.org/chebi/CHEBI:65118"/>
                </rdf:Bag>
              </bqbiol:is>
            </rdf:Description>
          </rdf:RDF>
        </sbml:annotation>
      </sbml:species>
      <sbml:species boundaryCondition="false" constant="false" hasOnlySubstanceUnits="false" id="M_C20HACP" name="3-hydroxyeicosanoyl-[acyl-carrier protein]" compartment="c" fbc:chemicalFormula="C20H39O2SR"/>
      <sbml:species boundaryCondition="false" constant="false" hasOnlySubstanceUnits="false" id="M_C20HCOAp" name="3-hydroxyeicosanoyl-CoA" compartment="p" fbc:chemicalFormula="C41H74N7O18P3S">
        <sbml:annotation>
          <rdf:RDF>
            <rdf:Description rdf:about="#C20HCOAp">
              <bqbiol:is>
                <rdf:Bag>
                  <rdf:li rdf:resource="http://identifiers.org/chebi/CHEBI:52324"/>
                </rdf:Bag>
              </bqbiol:is>
            </rdf:Description>
          </rdf:RDF>
        </sbml:annotation>
      </sbml:species>
      <sbml:species boundaryCondition="false" constant="false" hasOnlySubstanceUnits="false" id="M_C20OACP" name="3-oxoeicosanoyl-[acyl-carrier protein]" compartment="c" fbc:chemicalFormula="C20H37O2SR"/>
      <sbml:species boundaryCondition="false" constant="false" hasOnlySubstanceUnits="false" id="M_C20PSPH" name="Phytosphingosine(C20)" compartment="c" fbc:chemicalFormula="C20H43NO3">
        <sbml:annotation>
          <rdf:RDF>
            <rdf:Description rdf:about="#C20PSPH">
              <bqbiol:is>
                <rdf:Bag>
                  <rdf:li rdf:resource="http://identifiers.org/chebi/CHEBI:64910"/>
                </rdf:Bag>
              </bqbiol:is>
            </rdf:Description>
          </rdf:RDF>
        </sbml:annotation>
      </sbml:species>
      <sbml:species boundaryCondition="false" constant="false" hasOnlySubstanceUnits="false" id="M_C20SPH" name="Sphinganine(C20)" compartment="c" fbc:chemicalFormula="C20H43NO2">
        <sbml:annotation>
          <rdf:RDF>
            <rdf:Description rdf:about="#C20SPH">
              <bqbiol:is>
                <rdf:Bag>
                  <rdf:li rdf:resource="http://identifiers.org/inchi/InChI=1S/C20H43NO2/c1-2-3-4-5-6-7-8-9-10-11-12-13-14-15-16-17-20(23)19(21)18-22/h19-20,22-23H,2-18,21H2,1H3/t19-,20+/m0/s1"/>
                  <rdf:li rdf:resource="http://identifiers.org/chebi/CHEBI:64905"/>
                </rdf:Bag>
              </bqbiol:is>
            </rdf:Description>
          </rdf:RDF>
        </sbml:annotation>
      </sbml:species>
      <sbml:species boundaryCondition="false" constant="false" hasOnlySubstanceUnits="false" id="M_C40" name="Butanoate" compartment="c" fbc:chemicalFormula="C4H8O2">
        <sbml:annotation>
          <rdf:RDF>
            <rdf:Description rdf:about="#C40">
              <bqbiol:is>
                <rdf:Bag>
                  <rdf:li rdf:resource="http://identifiers.org/chebi/CHEBI:30772"/>
                  <rdf:li rdf:resource="http://identifiers.org/kegg.compound/C00246"/>
                  <rdf:li rdf:resource="http://identifiers.org/inchi/InChI=1S/C4H8O2/c1-2-3-4(5)6/h2-3H2,1H3,(H,5,6)"/>
                </rdf:Bag>
              </bqbiol:is>
            </rdf:Description>
          </rdf:RDF>
        </sbml:annotation>
      </sbml:species>
      <sbml:species boundaryCondition="false" constant="false" hasOnlySubstanceUnits="false" id="M_C40ACP" name="Butanoyl-[acyl-carrier protein]" compartment="c" fbc:chemicalFormula="C4H7OSR">
        <sbml:annotation>
          <rdf:RDF>
            <rdf:Description rdf:about="#C40ACP">
              <bqbiol:is>
                <rdf:Bag>
                  <rdf:li rdf:resource="http://identifiers.org/kegg.compound/C05745"/>
                  <rdf:li rdf:resource="http://identifiers.org/chebi/CHEBI:3247"/>
                </rdf:Bag>
              </bqbiol:is>
            </rdf:Description>
          </rdf:RDF>
        </sbml:annotation>
      </sbml:species>
      <sbml:species boundaryCondition="false" constant="false" hasOnlySubstanceUnits="false" id="M_C40COA" name="Butanoyl-CoA" compartment="c" fbc:chemicalFormula="C25H42N7O17P3S">
        <sbml:annotation>
          <rdf:RDF>
            <rdf:Description rdf:about="#C40COA">
              <bqbiol:is>
                <rdf:Bag>
                  <rdf:li rdf:resource="http://identifiers.org/inchi/InChI=1S/C25H42N7O17P3S/c1-4-5-16(34)53-9-8-27-15(33)6-7-28-23(37)20(36)25(2,3)11-46-52(43,44)49-51(41,42)45-10-14-19(48-50(38,39)40)18(35)24(47-14)32-13-31-17-21(26)29-12-30-22(17)32/h12-14,18-20,24,35-36H,4-11H2,1-3H3,(H,27,33)(H,28,37)(H,41,42)(H,43,44)(H2,26,29,30)(H2,38,39,40)/t14-,18-,19-,20+,24-/m1/s1"/>
                  <rdf:li rdf:resource="http://identifiers.org/kegg.compound/C00136"/>
                  <rdf:li rdf:resource="http://identifiers.org/chebi/CHEBI:15517"/>
                </rdf:Bag>
              </bqbiol:is>
            </rdf:Description>
          </rdf:RDF>
        </sbml:annotation>
      </sbml:species>
      <sbml:species boundaryCondition="false" constant="false" hasOnlySubstanceUnits="false" id="M_C40COAm" name="Butanoyl-CoA" compartment="m" fbc:chemicalFormula="C25H42N7O17P3S">
        <sbml:annotation>
          <rdf:RDF>
            <rdf:Description rdf:about="#C40COAm">
              <bqbiol:is>
                <rdf:Bag>
                  <rdf:li rdf:resource="http://identifiers.org/inchi/InChI=1S/C25H42N7O17P3S/c1-4-5-16(34)53-9-8-27-15(33)6-7-28-23(37)20(36)25(2,3)11-46-52(43,44)49-51(41,42)45-10-14-19(48-50(38,39)40)18(35)24(47-14)32-13-31-17-21(26)29-12-30-22(17)32/h12-14,18-20,24,35-36H,4-11H2,1-3H3,(H,27,33)(H,28,37)(H,41,42)(H,43,44)(H2,26,29,30)(H2,38,39,40)/t14-,18-,19-,20+,24-/m1/s1"/>
                  <rdf:li rdf:resource="http://identifiers.org/kegg.compound/C00136"/>
                  <rdf:li rdf:resource="http://identifiers.org/chebi/CHEBI:15517"/>
                </rdf:Bag>
              </bqbiol:is>
            </rdf:Description>
          </rdf:RDF>
        </sbml:annotation>
      </sbml:species>
      <sbml:species boundaryCondition="false" constant="false" hasOnlySubstanceUnits="false" id="M_C40e" name="Butanoate (extracellular)" compartment="e" fbc:chemicalFormula="C4H8O2">
        <sbml:annotation>
          <rdf:RDF>
            <rdf:Description rdf:about="#C40e">
              <bqbiol:is>
                <rdf:Bag>
                  <rdf:li rdf:resource="http://identifiers.org/chebi/CHEBI:30772"/>
                  <rdf:li rdf:resource="http://identifiers.org/kegg.compound/C00246"/>
                  <rdf:li rdf:resource="http://identifiers.org/inchi/InChI=1S/C4H8O2/c1-2-3-4(5)6/h2-3H2,1H3,(H,5,6)"/>
                </rdf:Bag>
              </bqbiol:is>
            </rdf:Description>
          </rdf:RDF>
        </sbml:annotation>
      </sbml:species>
      <sbml:species boundaryCondition="false" constant="false" hasOnlySubstanceUnits="false" id="M_C4DACP" name="But-2-enoyl-[acyl-carrier protein]" compartment="c" fbc:chemicalFormula="C4H5OSR"/>
      <sbml:species boundaryCondition="false" constant="false" hasOnlySubstanceUnits="false" id="M_C4DCOAm" name="But-2-enoyl-CoA" compartment="m" fbc:chemicalFormula="C25H40N7O17P3S">
        <sbml:annotation>
          <rdf:RDF>
            <rdf:Description rdf:about="#C4DCOAm">
              <bqbiol:is>
                <rdf:Bag>
                  <rdf:li rdf:resource="http://identifiers.org/chebi/CHEBI:22961"/>
                </rdf:Bag>
              </bqbiol:is>
            </rdf:Description>
          </rdf:RDF>
        </sbml:annotation>
      </sbml:species>
      <sbml:species boundaryCondition="false" constant="false" hasOnlySubstanceUnits="false" id="M_C4HACP" name="3-hydroxybutanoyl-[acyl-carrier protein]" compartment="c" fbc:chemicalFormula="C4H7O2SR"/>
      <sbml:species boundaryCondition="false" constant="false" hasOnlySubstanceUnits="false" id="M_C4HCOAm" name="3-hydroxybutanoyl-CoA" compartment="m" fbc:chemicalFormula="C25H42N7O18P3S">
        <sbml:annotation>
          <rdf:RDF>
            <rdf:Description rdf:about="#C4HCOAm">
              <bqbiol:is>
                <rdf:Bag>
                  <rdf:li rdf:resource="http://identifiers.org/chebi/CHEBI:37050"/>
                  <rdf:li rdf:resource="http://identifiers.org/kegg.compound/C05116"/>
                </rdf:Bag>
              </bqbiol:is>
            </rdf:Description>
          </rdf:RDF>
        </sbml:annotation>
      </sbml:species>
      <sbml:species boundaryCondition="false" constant="false" hasOnlySubstanceUnits="false" id="M_C50ACP" name="Pentanoyl-[acyl-carrier protein]" compartment="c" fbc:chemicalFormula="C5H9OSR"/>
      <sbml:species boundaryCondition="false" constant="false" hasOnlySubstanceUnits="false" id="M_C50COA" name="Pentanoyl-CoA" compartment="c" fbc:chemicalFormula="C26H44N7O17P3S">
        <sbml:annotation>
          <rdf:RDF>
            <rdf:Description rdf:about="#C50COA">
              <bqbiol:is>
                <rdf:Bag>
                  <rdf:li rdf:resource="http://identifiers.org/inchi/InChI=1S/C26H44N7O17P3S/c1-4-5-6-17(35)54-10-9-28-16(34)7-8-29-24(38)21(37)26(2,3)12-47-53(44,45)50-52(42,43)46-11-15-20(49-51(39,40)41)19(36)25(48-15)33-14-32-18-22(27)30-13-31-23(18)33/h13-15,19-21,25,36-37H,4-12H2,1-3H3,(H,28,34)(H,29,38)(H,42,43)(H,44,45)(H2,27,30,31)(H2,39,40,41)/t15-,19-,20-,21+,25-/m1/s1"/>
                  <rdf:li rdf:resource="http://identifiers.org/kegg.compound/C00888"/>
                  <rdf:li rdf:resource="http://identifiers.org/chebi/CHEBI:15536"/>
                </rdf:Bag>
              </bqbiol:is>
            </rdf:Description>
          </rdf:RDF>
        </sbml:annotation>
      </sbml:species>
      <sbml:species boundaryCondition="false" constant="false" hasOnlySubstanceUnits="false" id="M_C50COAm" name="Pentanoyl-CoA" compartment="m" fbc:chemicalFormula="C26H44N7O17P3S">
        <sbml:annotation>
          <rdf:RDF>
            <rdf:Description rdf:about="#C50COAm">
              <bqbiol:is>
                <rdf:Bag>
                  <rdf:li rdf:resource="http://identifiers.org/inchi/InChI=1S/C26H44N7O17P3S/c1-4-5-6-17(35)54-10-9-28-16(34)7-8-29-24(38)21(37)26(2,3)12-47-53(44,45)50-52(42,43)46-11-15-20(49-51(39,40)41)19(36)25(48-15)33-14-32-18-22(27)30-13-31-23(18)33/h13-15,19-21,25,36-37H,4-12H2,1-3H3,(H,28,34)(H,29,38)(H,42,43)(H,44,45)(H2,27,30,31)(H2,39,40,41)/t15-,19-,20-,21+,25-/m1/s1"/>
                  <rdf:li rdf:resource="http://identifiers.org/kegg.compound/C00888"/>
                  <rdf:li rdf:resource="http://identifiers.org/chebi/CHEBI:15536"/>
                </rdf:Bag>
              </bqbiol:is>
            </rdf:Description>
          </rdf:RDF>
        </sbml:annotation>
      </sbml:species>
      <sbml:species boundaryCondition="false" constant="false" hasOnlySubstanceUnits="false" id="M_C5DACP" name="Pent-2-enoyl-[acyl-carrier protein]" compartment="c" fbc:chemicalFormula="C5H7OSR"/>
      <sbml:species boundaryCondition="false" constant="false" hasOnlySubstanceUnits="false" id="M_C5DCOAm" name="Pent-2-enoyl-CoA" compartment="m" fbc:chemicalFormula="C26H42N7O17P3S">
        <sbml:annotation>
          <rdf:RDF>
            <rdf:Description rdf:about="#C5DCOAm">
              <bqbiol:is>
                <rdf:Bag>
                  <rdf:li rdf:resource="http://identifiers.org/chebi/CHEBI:27962"/>
                </rdf:Bag>
              </bqbiol:is>
            </rdf:Description>
          </rdf:RDF>
        </sbml:annotation>
      </sbml:species>
      <sbml:species boundaryCondition="false" constant="false" hasOnlySubstanceUnits="false" id="M_C5HACP" name="3-hydroxypentanoyl-[acyl-carrier protein]" compartment="c" fbc:chemicalFormula="C5H9O2SR"/>
      <sbml:species boundaryCondition="false" constant="false" hasOnlySubstanceUnits="false" id="M_C5HCOAm" name="3-hydroxypentanoyl-CoA" compartment="m" fbc:chemicalFormula="C26H44N7O18P3S"/>
      <sbml:species boundaryCondition="false" constant="false" hasOnlySubstanceUnits="false" id="M_C5OACP" name="3-oxopentanoyl-[acyl-carrier protein]" compartment="c" fbc:chemicalFormula="C5H7O2SR"/>
      <sbml:species boundaryCondition="false" constant="false" hasOnlySubstanceUnits="false" id="M_C5OCOAm" name="3-oxopentanoyl-CoA" compartment="m" fbc:chemicalFormula="C26H42N7O18P3S"/>
      <sbml:species boundaryCondition="false" constant="false" hasOnlySubstanceUnits="false" id="M_C60" name="Hexanoate" compartment="c" fbc:chemicalFormula="C6H12O2">
        <sbml:annotation>
          <rdf:RDF>
            <rdf:Description rdf:about="#C60">
              <bqbiol:is>
                <rdf:Bag>
                  <rdf:li rdf:resource="http://identifiers.org/chebi/CHEBI:30776"/>
                  <rdf:li rdf:resource="http://identifiers.org/kegg.compound/C01585"/>
                  <rdf:li rdf:resource="http://identifiers.org/inchi/InChI=1S/C6H12O2/c1-2-3-4-5-6(7)8/h2-5H2,1H3,(H,7,8)"/>
                </rdf:Bag>
              </bqbiol:is>
            </rdf:Description>
          </rdf:RDF>
        </sbml:annotation>
      </sbml:species>
      <sbml:species boundaryCondition="false" constant="false" hasOnlySubstanceUnits="false" id="M_C60ACP" name="Hexanoyl-[acyl-carrier protein]" compartment="c" fbc:chemicalFormula="C6H11OSR">
        <sbml:annotation>
          <rdf:RDF>
            <rdf:Description rdf:about="#C60ACP">
              <bqbiol:is>
                <rdf:Bag>
                  <rdf:li rdf:resource="http://identifiers.org/chebi/CHEBI:5704"/>
                  <rdf:li rdf:resource="http://identifiers.org/kegg.compound/C05749"/>
                </rdf:Bag>
              </bqbiol:is>
            </rdf:Description>
          </rdf:RDF>
        </sbml:annotation>
      </sbml:species>
      <sbml:species boundaryCondition="false" constant="false" hasOnlySubstanceUnits="false" id="M_C60COA" name="Hexanoyl-CoA" compartment="c" fbc:chemicalFormula="C27H46N7O17P3S">
        <sbml:annotation>
          <rdf:RDF>
            <rdf:Description rdf:about="#C60COA">
              <bqbiol:is>
                <rdf:Bag>
                  <rdf:li rdf:resource="http://identifiers.org/inchi/InChI=1S/C27H46N7O17P3S/c1-4-5-6-7-18(36)55-11-10-29-17(35)8-9-30-25(39)22(38)27(2,3)13-48-54(45,46)51-53(43,44)47-12-16-21(50-52(40,41)42)20(37)26(49-16)34-15-33-19-23(28)31-14-32-24(19)34/h14-16,20-22,26,37-38H,4-13H2,1-3H3,(H,29,35)(H,30,39)(H,43,44)(H,45,46)(H2,28,31,32)(H2,40,41,42)/t16-,20-,21-,22+,26-/m1/s1"/>
                  <rdf:li rdf:resource="http://identifiers.org/chebi/CHEBI:27540"/>
                  <rdf:li rdf:resource="http://identifiers.org/kegg.compound/C05270"/>
                </rdf:Bag>
              </bqbiol:is>
            </rdf:Description>
          </rdf:RDF>
        </sbml:annotation>
      </sbml:species>
      <sbml:species boundaryCondition="false" constant="false" hasOnlySubstanceUnits="false" id="M_C60COAm" name="Hexanoyl-CoA" compartment="m" fbc:chemicalFormula="C27H46N7O17P3S">
        <sbml:annotation>
          <rdf:RDF>
            <rdf:Description rdf:about="#C60COAm">
              <bqbiol:is>
                <rdf:Bag>
                  <rdf:li rdf:resource="http://identifiers.org/inchi/InChI=1S/C27H46N7O17P3S/c1-4-5-6-7-18(36)55-11-10-29-17(35)8-9-30-25(39)22(38)27(2,3)13-48-54(45,46)51-53(43,44)47-12-16-21(50-52(40,41)42)20(37)26(49-16)34-15-33-19-23(28)31-14-32-24(19)34/h14-16,20-22,26,37-38H,4-13H2,1-3H3,(H,29,35)(H,30,39)(H,43,44)(H,45,46)(H2,28,31,32)(H2,40,41,42)/t16-,20-,21-,22+,26-/m1/s1"/>
                  <rdf:li rdf:resource="http://identifiers.org/chebi/CHEBI:27540"/>
                  <rdf:li rdf:resource="http://identifiers.org/kegg.compound/C05270"/>
                </rdf:Bag>
              </bqbiol:is>
            </rdf:Description>
          </rdf:RDF>
        </sbml:annotation>
      </sbml:species>
      <sbml:species boundaryCondition="false" constant="false" hasOnlySubstanceUnits="false" id="M_C60e" name="Hexanoate (extracellular)" compartment="e" fbc:chemicalFormula="C6H12O2">
        <sbml:annotation>
          <rdf:RDF>
            <rdf:Description rdf:about="#C60e">
              <bqbiol:is>
                <rdf:Bag>
                  <rdf:li rdf:resource="http://identifiers.org/chebi/CHEBI:30776"/>
                  <rdf:li rdf:resource="http://identifiers.org/kegg.compound/C01585"/>
                  <rdf:li rdf:resource="http://identifiers.org/inchi/InChI=1S/C6H12O2/c1-2-3-4-5-6(7)8/h2-5H2,1H3,(H,7,8)"/>
                </rdf:Bag>
              </bqbiol:is>
            </rdf:Description>
          </rdf:RDF>
        </sbml:annotation>
      </sbml:species>
      <sbml:species boundaryCondition="false" constant="false" hasOnlySubstanceUnits="false" id="M_C6DACP" name="Hex-2-enoyl-[acyl-carrier protein]" compartment="c" fbc:chemicalFormula="C6H9OSR"/>
      <sbml:species boundaryCondition="false" constant="false" hasOnlySubstanceUnits="false" id="M_C6DCOAm" name="Hex-2-enoyl-CoA" compartment="m" fbc:chemicalFormula="C27H44N7O17P3S">
        <sbml:annotation>
          <rdf:RDF>
            <rdf:Description rdf:about="#C6DCOAm">
              <bqbiol:is>
                <rdf:Bag>
                  <rdf:li rdf:resource="http://identifiers.org/chebi/CHEBI:28706"/>
                  <rdf:li rdf:resource="http://identifiers.org/kegg.compound/C05271"/>
                </rdf:Bag>
              </bqbiol:is>
            </rdf:Description>
          </rdf:RDF>
        </sbml:annotation>
      </sbml:species>
      <sbml:species boundaryCondition="false" constant="false" hasOnlySubstanceUnits="false" id="M_C6HACP" name="3-hydroxyhexanoyl-[acyl-carrier protein]" compartment="c" fbc:chemicalFormula="C6H11O2SR">
        <sbml:annotation>
          <rdf:RDF>
            <rdf:Description rdf:about="#C6HACP">
              <bqbiol:is>
                <rdf:Bag>
                  <rdf:li rdf:resource="http://identifiers.org/kegg.compound/C05747"/>
                  <rdf:li rdf:resource="http://identifiers.org/chebi/CHEBI:326"/>
                </rdf:Bag>
              </bqbiol:is>
            </rdf:Description>
          </rdf:RDF>
        </sbml:annotation>
      </sbml:species>
      <sbml:species boundaryCondition="false" constant="false" hasOnlySubstanceUnits="false" id="M_C6HCOAm" name="3-hydroxyhexanoyl-CoA" compartment="m" fbc:chemicalFormula="C27H46N7O18P3S">
        <sbml:annotation>
          <rdf:RDF>
            <rdf:Description rdf:about="#C6HCOAm">
              <bqbiol:is>
                <rdf:Bag>
                  <rdf:li rdf:resource="http://identifiers.org/chebi/CHEBI:28276"/>
                  <rdf:li rdf:resource="http://identifiers.org/kegg.compound/C05268"/>
                </rdf:Bag>
              </bqbiol:is>
            </rdf:Description>
          </rdf:RDF>
        </sbml:annotation>
      </sbml:species>
      <sbml:species boundaryCondition="false" constant="false" hasOnlySubstanceUnits="false" id="M_C6OACP" name="3-oxohexanoyl-[acyl-carrier protein]" compartment="c" fbc:chemicalFormula="C6H9O2SR">
        <sbml:annotation>
          <rdf:RDF>
            <rdf:Description rdf:about="#C6OACP">
              <bqbiol:is>
                <rdf:Bag>
                  <rdf:li rdf:resource="http://identifiers.org/kegg.compound/C05746"/>
                  <rdf:li rdf:resource="http://identifiers.org/chebi/CHEBI:1642"/>
                </rdf:Bag>
              </bqbiol:is>
            </rdf:Description>
          </rdf:RDF>
        </sbml:annotation>
      </sbml:species>
      <sbml:species boundaryCondition="false" constant="false" hasOnlySubstanceUnits="false" id="M_C6OCOAm" name="3-oxohexanoyl-CoA" compartment="m" fbc:chemicalFormula="C27H44N7O18P3S">
        <sbml:annotation>
          <rdf:RDF>
            <rdf:Description rdf:about="#C6OCOAm">
              <bqbiol:is>
                <rdf:Bag>
                  <rdf:li rdf:resource="http://identifiers.org/chebi/CHEBI:27648"/>
                  <rdf:li rdf:resource="http://identifiers.org/kegg.compound/C05269"/>
                </rdf:Bag>
              </bqbiol:is>
            </rdf:Description>
          </rdf:RDF>
        </sbml:annotation>
      </sbml:species>
      <sbml:species boundaryCondition="false" constant="false" hasOnlySubstanceUnits="false" id="M_C70ACP" name="Heptanoyl-[acyl-carrier protein]" compartment="c" fbc:chemicalFormula="C7H13OSR"/>
      <sbml:species boundaryCondition="false" constant="false" hasOnlySubstanceUnits="false" id="M_C70COAm" name="Heptanoyl-CoA" compartment="m" fbc:chemicalFormula="C28H42N7O17P3S">
        <sbml:annotation>
          <rdf:RDF>
            <rdf:Description rdf:about="#C70COAm">
              <bqbiol:is>
                <rdf:Bag>
                  <rdf:li rdf:resource="http://identifiers.org/chebi/CHEBI:37283"/>
                </rdf:Bag>
              </bqbiol:is>
            </rdf:Description>
          </rdf:RDF>
        </sbml:annotation>
      </sbml:species>
      <sbml:species boundaryCondition="false" constant="false" hasOnlySubstanceUnits="false" id="M_C7DACP" name="Hept-2-enoyl-[acyl-carrier protein]" compartment="c" fbc:chemicalFormula="C7H11OSR"/>
      <sbml:species boundaryCondition="false" constant="false" hasOnlySubstanceUnits="false" id="M_C7DCOAm" name="Hept-2-enoyl-CoA" compartment="m" fbc:chemicalFormula="C28H40N7O17P3S"/>
      <sbml:species boundaryCondition="false" constant="false" hasOnlySubstanceUnits="false" id="M_C7HACP" name="3-hydroxyheptanoyl-[acyl-carrier protein]" compartment="c" fbc:chemicalFormula="C7H13O2SR"/>
      <sbml:species boundaryCondition="false" constant="false" hasOnlySubstanceUnits="false" id="M_C7HCOAm" name="3-hydroxyheptanoyl-CoA" compartment="m" fbc:chemicalFormula="C28H42N7O18P3S"/>
      <sbml:species boundaryCondition="false" constant="false" hasOnlySubstanceUnits="false" id="M_C7OACP" name="3-oxoheptanoyl-[acyl-carrier protein]" compartment="c" fbc:chemicalFormula="C7H11O2SR"/>
      <sbml:species boundaryCondition="false" constant="false" hasOnlySubstanceUnits="false" id="M_C7OCOAm" name="3-oxoheptanoyl-CoA" compartment="m" fbc:chemicalFormula="C28H40N7O18P3S"/>
      <sbml:species boundaryCondition="false" constant="false" hasOnlySubstanceUnits="false" id="M_C80" name="Octanoate" compartment="c" fbc:chemicalFormula="C8H15O2">
        <sbml:annotation>
          <rdf:RDF>
            <rdf:Description rdf:about="#C80">
              <bqbiol:is>
                <rdf:Bag>
                  <rdf:li rdf:resource="http://identifiers.org/chebi/CHEBI:25646"/>
                  <rdf:li rdf:resource="http://identifiers.org/inchi/InChI=1S/C8H16O2/c1-2-3-4-5-6-7-8(9)10/h2-7H2,1H3,(H,9,10)/p-1"/>
                </rdf:Bag>
              </bqbiol:is>
            </rdf:Description>
          </rdf:RDF>
        </sbml:annotation>
      </sbml:species>
      <sbml:species boundaryCondition="false" constant="false" hasOnlySubstanceUnits="false" id="M_C80ACP" name="Octanoyl-[acyl-carrier protein]" compartment="c" fbc:chemicalFormula="C8H15OSR">
        <sbml:annotation>
          <rdf:RDF>
            <rdf:Description rdf:about="#C80ACP">
              <bqbiol:is>
                <rdf:Bag>
                  <rdf:li rdf:resource="http://identifiers.org/kegg.compound/C05752"/>
                  <rdf:li rdf:resource="http://identifiers.org/chebi/CHEBI:7725"/>
                </rdf:Bag>
              </bqbiol:is>
            </rdf:Description>
          </rdf:RDF>
        </sbml:annotation>
      </sbml:species>
      <sbml:species boundaryCondition="false" constant="false" hasOnlySubstanceUnits="false" id="M_C80COA" name="Octanoyl-CoA" compartment="c" fbc:chemicalFormula="C29H50N7O17P3S">
        <sbml:annotation>
          <rdf:RDF>
            <rdf:Description rdf:about="#C80COA">
              <bqbiol:is>
                <rdf:Bag>
                  <rdf:li rdf:resource="http://identifiers.org/inchi/InChI=1S/C29H50N7O17P3S/c1-4-5-6-7-8-9-20(38)57-13-12-31-19(37)10-11-32-27(41)24(40)29(2,3)15-50-56(47,48)53-55(45,46)49-14-18-23(52-54(42,43)44)22(39)28(51-18)36-17-35-21-25(30)33-16-34-26(21)36/h16-18,22-24,28,39-40H,4-15H2,1-3H3,(H,31,37)(H,32,41)(H,45,46)(H,47,48)(H2,30,33,34)(H2,42,43,44)/t18-,22-,23-,24+,28-/m1/s1"/>
                  <rdf:li rdf:resource="http://identifiers.org/chebi/CHEBI:15533"/>
                  <rdf:li rdf:resource="http://identifiers.org/kegg.compound/C01944"/>
                </rdf:Bag>
              </bqbiol:is>
            </rdf:Description>
          </rdf:RDF>
        </sbml:annotation>
      </sbml:species>
      <sbml:species boundaryCondition="false" constant="false" hasOnlySubstanceUnits="false" id="M_C80COAm" name="Octanoyl-CoA" compartment="m" fbc:chemicalFormula="C29H50N7O17P3S">
        <sbml:annotation>
          <rdf:RDF>
            <rdf:Description rdf:about="#C80COAm">
              <bqbiol:is>
                <rdf:Bag>
                  <rdf:li rdf:resource="http://identifiers.org/inchi/InChI=1S/C29H50N7O17P3S/c1-4-5-6-7-8-9-20(38)57-13-12-31-19(37)10-11-32-27(41)24(40)29(2,3)15-50-56(47,48)53-55(45,46)49-14-18-23(52-54(42,43)44)22(39)28(51-18)36-17-35-21-25(30)33-16-34-26(21)36/h16-18,22-24,28,39-40H,4-15H2,1-3H3,(H,31,37)(H,32,41)(H,45,46)(H,47,48)(H2,30,33,34)(H2,42,43,44)/t18-,22-,23-,24+,28-/m1/s1"/>
                  <rdf:li rdf:resource="http://identifiers.org/chebi/CHEBI:15533"/>
                  <rdf:li rdf:resource="http://identifiers.org/kegg.compound/C01944"/>
                </rdf:Bag>
              </bqbiol:is>
            </rdf:Description>
          </rdf:RDF>
        </sbml:annotation>
      </sbml:species>
      <sbml:species boundaryCondition="false" constant="false" hasOnlySubstanceUnits="false" id="M_C80e" name="Octanoate (extracellular)" compartment="e" fbc:chemicalFormula="C8H15O2">
        <sbml:annotation>
          <rdf:RDF>
            <rdf:Description rdf:about="#C80e">
              <bqbiol:is>
                <rdf:Bag>
                  <rdf:li rdf:resource="http://identifiers.org/chebi/CHEBI:25646"/>
                  <rdf:li rdf:resource="http://identifiers.org/inchi/InChI=1S/C8H16O2/c1-2-3-4-5-6-7-8(9)10/h2-7H2,1H3,(H,9,10)/p-1"/>
                </rdf:Bag>
              </bqbiol:is>
            </rdf:Description>
          </rdf:RDF>
        </sbml:annotation>
      </sbml:species>
      <sbml:species boundaryCondition="false" constant="false" hasOnlySubstanceUnits="false" id="M_C8DACP" name="Oct-2-enoyl-[acyl-carrier protein]" compartment="c" fbc:chemicalFormula="C8H13OSR"/>
      <sbml:species boundaryCondition="false" constant="false" hasOnlySubstanceUnits="false" id="M_C8DCOAm" name="Oct-2-enoyl-CoA" compartment="m" fbc:chemicalFormula="C29H48N7O17P3S">
        <sbml:annotation>
          <rdf:RDF>
            <rdf:Description rdf:about="#C8DCOAm">
              <bqbiol:is>
                <rdf:Bag>
                  <rdf:li rdf:resource="http://identifiers.org/chebi/CHEBI:27537"/>
                  <rdf:li rdf:resource="http://identifiers.org/kegg.compound/C05276"/>
                </rdf:Bag>
              </bqbiol:is>
            </rdf:Description>
          </rdf:RDF>
        </sbml:annotation>
      </sbml:species>
      <sbml:species boundaryCondition="false" constant="false" hasOnlySubstanceUnits="false" id="M_C8HACP" name="3-hydroxyoctanoyl-[acyl-carrier protein]" compartment="c" fbc:chemicalFormula="C8H15O2SR">
        <sbml:annotation>
          <rdf:RDF>
            <rdf:Description rdf:about="#C8HACP">
              <bqbiol:is>
                <rdf:Bag>
                  <rdf:li rdf:resource="http://identifiers.org/kegg.compound/C04620"/>
                </rdf:Bag>
              </bqbiol:is>
            </rdf:Description>
          </rdf:RDF>
        </sbml:annotation>
      </sbml:species>
      <sbml:species boundaryCondition="false" constant="false" hasOnlySubstanceUnits="false" id="M_C8HCOAm" name="3-hydroxyoctanoyl-CoA" compartment="m" fbc:chemicalFormula="C29H50N7O18P3S">
        <sbml:annotation>
          <rdf:RDF>
            <rdf:Description rdf:about="#C8HCOAm">
              <bqbiol:is>
                <rdf:Bag>
                  <rdf:li rdf:resource="http://identifiers.org/chebi/CHEBI:28632"/>
                  <rdf:li rdf:resource="http://identifiers.org/kegg.compound/C05266"/>
                </rdf:Bag>
              </bqbiol:is>
            </rdf:Description>
          </rdf:RDF>
        </sbml:annotation>
      </sbml:species>
      <sbml:species boundaryCondition="false" constant="false" hasOnlySubstanceUnits="false" id="M_C8OACP" name="3-oxooctanoyl-[acyl-carrier protein]" compartment="c" fbc:chemicalFormula="C8H13O2SR">
        <sbml:annotation>
          <rdf:RDF>
            <rdf:Description rdf:about="#C8OACP">
              <bqbiol:is>
                <rdf:Bag>
                  <rdf:li rdf:resource="http://identifiers.org/kegg.compound/C05750"/>
                  <rdf:li rdf:resource="http://identifiers.org/chebi/CHEBI:1646"/>
                </rdf:Bag>
              </bqbiol:is>
            </rdf:Description>
          </rdf:RDF>
        </sbml:annotation>
      </sbml:species>
      <sbml:species boundaryCondition="false" constant="false" hasOnlySubstanceUnits="false" id="M_C8OCOAm" name="3-oxooctanoyl-CoA" compartment="m" fbc:chemicalFormula="C29H48N7O18P3S">
        <sbml:annotation>
          <rdf:RDF>
            <rdf:Description rdf:about="#C8OCOAm">
              <bqbiol:is>
                <rdf:Bag>
                  <rdf:li rdf:resource="http://identifiers.org/chebi/CHEBI:28264"/>
                  <rdf:li rdf:resource="http://identifiers.org/kegg.compound/C05267"/>
                </rdf:Bag>
              </bqbiol:is>
            </rdf:Description>
          </rdf:RDF>
        </sbml:annotation>
      </sbml:species>
      <sbml:species boundaryCondition="false" constant="false" hasOnlySubstanceUnits="false" id="M_C90ACP" name="Nonanoyl-[acyl-carrier protein]" compartment="c" fbc:chemicalFormula="C9H17OSR"/>
      <sbml:species boundaryCondition="false" constant="false" hasOnlySubstanceUnits="false" id="M_C90COAm" name="Nonanoyl-CoA (mitochondrial)" compartment="m" fbc:chemicalFormula="C30H52N7O17P3S">
        <sbml:annotation>
          <rdf:RDF>
            <rdf:Description rdf:about="#C90COAm">
              <bqbiol:is>
                <rdf:Bag>
                  <rdf:li rdf:resource="http://identifiers.org/chebi/CHEBI:27770"/>
                  <rdf:li rdf:resource="http://identifiers.org/kegg.compound/C01942"/>
                </rdf:Bag>
              </bqbiol:is>
            </rdf:Description>
          </rdf:RDF>
        </sbml:annotation>
      </sbml:species>
      <sbml:species boundaryCondition="false" constant="false" hasOnlySubstanceUnits="false" id="M_C9DACP" name="Non-2-enoyl-[acyl-carrier protein]" compartment="c" fbc:chemicalFormula="C9H15OSR"/>
      <sbml:species boundaryCondition="false" constant="false" hasOnlySubstanceUnits="false" id="M_C9DCOAm" name="Non-2-enoyl-CoA" compartment="m" fbc:chemicalFormula="C30H50N7O17P3S"/>
      <sbml:species boundaryCondition="false" constant="false" hasOnlySubstanceUnits="false" id="M_C9HACP" name="3-hydroxynonanoyl-[acyl-carrier protein]" compartment="c" fbc:chemicalFormula="C9H17O2SR"/>
      <sbml:species boundaryCondition="false" constant="false" hasOnlySubstanceUnits="false" id="M_C9HCOAm" name="3-hydroxynonanoyl-CoA" compartment="m" fbc:chemicalFormula="C30H52N7O18P3S"/>
      <sbml:species boundaryCondition="false" constant="false" hasOnlySubstanceUnits="false" id="M_C9OACP" name="3-oxononanoyl-[acyl-carrier protein]" compartment="c" fbc:chemicalFormula="C9H15O2SR"/>
      <sbml:species boundaryCondition="false" constant="false" hasOnlySubstanceUnits="false" id="M_C9OCOAm" name="3-oxononanoyl-CoA" compartment="m" fbc:chemicalFormula="C30H50N7O18P3S"/>
      <sbml:species boundaryCondition="false" constant="false" hasOnlySubstanceUnits="false" id="M_CAASP" name="N-Carbamoyl-L-aspartate" compartment="c" fbc:chemicalFormula="C5H8N2O5">
        <sbml:annotation>
          <rdf:RDF>
            <rdf:Description rdf:about="#CAASP">
              <bqbiol:is>
                <rdf:Bag>
                  <rdf:li rdf:resource="http://identifiers.org/kegg.compound/C00438"/>
                  <rdf:li rdf:resource="http://identifiers.org/inchi/InChI=1S/C5H8N2O5/c6-5(12)7-2(4(10)11)1-3(8)9/h2H,1H2,(H,8,9)(H,10,11)(H3,6,7,12)/t2-/m0/s1"/>
                  <rdf:li rdf:resource="http://identifiers.org/chebi/CHEBI:15859"/>
                </rdf:Bag>
              </bqbiol:is>
            </rdf:Description>
          </rdf:RDF>
        </sbml:annotation>
      </sbml:species>
      <sbml:species boundaryCondition="false" constant="false" hasOnlySubstanceUnits="false" id="M_CAIR" name="1-(5-Phospho-D-ribosyl)-5-amino-4-imidazolecarboxylate" compartment="c" fbc:chemicalFormula="C9H14N3O9P">
        <sbml:annotation>
          <rdf:RDF>
            <rdf:Description rdf:about="#CAIR">
              <bqbiol:is>
                <rdf:Bag>
                  <rdf:li rdf:resource="http://identifiers.org/chebi/CHEBI:28413"/>
                  <rdf:li rdf:resource="http://identifiers.org/inchi/InChI=1S/C9H14N3O9P/c10-7-4(9(15)16)11-2-12(7)8-6(14)5(13)3(21-8)1-20-22(17,18)19/h2-3,5-6,8,13-14H,1,10H2,(H,15,16)(H2,17,18,19)/t3-,5-,6-,8-/m1/s1"/>
                  <rdf:li rdf:resource="http://identifiers.org/kegg.compound/C04751"/>
                </rdf:Bag>
              </bqbiol:is>
            </rdf:Description>
          </rdf:RDF>
        </sbml:annotation>
      </sbml:species>
      <sbml:species boundaryCondition="false" constant="false" hasOnlySubstanceUnits="false" id="M_CALH" name="2-(3-Carboxy-3-aminopropyl)-L-histidine" compartment="c" fbc:chemicalFormula="C10H14N4O3">
        <sbml:annotation>
          <rdf:RDF>
            <rdf:Description rdf:about="#CALH">
              <bqbiol:is>
                <rdf:Bag>
                  <rdf:li rdf:resource="http://identifiers.org/kegg.compound/C04441"/>
                  <rdf:li rdf:resource="http://identifiers.org/chebi/CHEBI:73995"/>
                </rdf:Bag>
              </bqbiol:is>
            </rdf:Description>
          </rdf:RDF>
        </sbml:annotation>
      </sbml:species>
      <sbml:species boundaryCondition="false" constant="false" hasOnlySubstanceUnits="false" id="M_cAMP" name="3&apos;,5&apos;-Cyclic AMP" compartment="c" fbc:chemicalFormula="C10H12N5O6P">
        <sbml:annotation>
          <rdf:RDF>
            <rdf:Description rdf:about="#cAMP">
              <bqbiol:is>
                <rdf:Bag>
                  <rdf:li rdf:resource="http://identifiers.org/kegg.compound/C00575"/>
                  <rdf:li rdf:resource="http://identifiers.org/chebi/CHEBI:17489"/>
                  <rdf:li rdf:resource="http://identifiers.org/inchi/InChI=1S/C10H12N5O6P/c11-8-5-9(13-2-12-8)15(3-14-5)10-6(16)7-4(20-10)1-19-22(17,18)21-7/h2-4,6-7,10,16H,1H2,(H,17,18)(H2,11,12,13)/t4-,6-,7-,10-/m1/s1"/>
                </rdf:Bag>
              </bqbiol:is>
            </rdf:Description>
          </rdf:RDF>
        </sbml:annotation>
      </sbml:species>
      <sbml:species boundaryCondition="false" constant="false" hasOnlySubstanceUnits="false" id="M_cAMPe" name="3&apos;,5&apos;-Cyclic AMP (extracellular)" compartment="e" fbc:chemicalFormula="C10H12N5O6P">
        <sbml:annotation>
          <rdf:RDF>
            <rdf:Description rdf:about="#cAMPe">
              <bqbiol:is>
                <rdf:Bag>
                  <rdf:li rdf:resource="http://identifiers.org/kegg.compound/C00575"/>
                  <rdf:li rdf:resource="http://identifiers.org/chebi/CHEBI:17489"/>
                  <rdf:li rdf:resource="http://identifiers.org/inchi/InChI=1S/C10H12N5O6P/c11-8-5-9(13-2-12-8)15(3-14-5)10-6(16)7-4(20-10)1-19-22(17,18)21-7/h2-4,6-7,10,16H,1H2,(H,17,18)(H2,11,12,13)/t4-,6-,7-,10-/m1/s1"/>
                </rdf:Bag>
              </bqbiol:is>
            </rdf:Description>
          </rdf:RDF>
        </sbml:annotation>
      </sbml:species>
      <sbml:species boundaryCondition="false" constant="false" hasOnlySubstanceUnits="false" id="M_CAP" name="Carbamoyl phosphate" compartment="c" fbc:chemicalFormula="CH4NO5P">
        <sbml:annotation>
          <rdf:RDF>
            <rdf:Description rdf:about="#CAP">
              <bqbiol:is>
                <rdf:Bag>
                  <rdf:li rdf:resource="http://identifiers.org/kegg.compound/C00169"/>
                  <rdf:li rdf:resource="http://identifiers.org/chebi/CHEBI:17672"/>
                  <rdf:li rdf:resource="http://identifiers.org/inchi/InChI=1S/CH4NO5P/c2-1(3)7-8(4,5)6/h(H2,2,3)(H2,4,5,6)"/>
                </rdf:Bag>
              </bqbiol:is>
            </rdf:Description>
          </rdf:RDF>
        </sbml:annotation>
      </sbml:species>
      <sbml:species boundaryCondition="false" constant="false" hasOnlySubstanceUnits="false" id="M_CAPm" name="Carbamoyl phosphate (Mitochondrial)" compartment="m" fbc:chemicalFormula="CH4NO5P">
        <sbml:annotation>
          <rdf:RDF>
            <rdf:Description rdf:about="#CAPm">
              <bqbiol:is>
                <rdf:Bag>
                  <rdf:li rdf:resource="http://identifiers.org/kegg.compound/C00169"/>
                  <rdf:li rdf:resource="http://identifiers.org/chebi/CHEBI:17672"/>
                  <rdf:li rdf:resource="http://identifiers.org/inchi/InChI=1S/CH4NO5P/c2-1(3)7-8(4,5)6/h(H2,2,3)(H2,4,5,6)"/>
                </rdf:Bag>
              </bqbiol:is>
            </rdf:Description>
          </rdf:RDF>
        </sbml:annotation>
      </sbml:species>
      <sbml:species boundaryCondition="false" constant="false" hasOnlySubstanceUnits="false" id="M_CAR" name="Carnitine" compartment="c" fbc:chemicalFormula="C7H15NO3">
        <sbml:annotation>
          <rdf:RDF>
            <rdf:Description rdf:about="#CAR">
              <bqbiol:is>
                <rdf:Bag>
                  <rdf:li rdf:resource="http://identifiers.org/inchi/InChI=1S/C7H15NO3/c1-8(2,3)5-6(9)4-7(10)11/h6,9H,4-5H2,1-3H3/p+1"/>
                  <rdf:li rdf:resource="http://identifiers.org/kegg.compound/C00487"/>
                  <rdf:li rdf:resource="http://identifiers.org/chebi/CHEBI:3424"/>
                </rdf:Bag>
              </bqbiol:is>
            </rdf:Description>
          </rdf:RDF>
        </sbml:annotation>
      </sbml:species>
      <sbml:species boundaryCondition="false" constant="false" hasOnlySubstanceUnits="false" id="M_CARm" name="Carnitine" compartment="m" fbc:chemicalFormula="C7H15NO3">
        <sbml:annotation>
          <rdf:RDF>
            <rdf:Description rdf:about="#CARm">
              <bqbiol:is>
                <rdf:Bag>
                  <rdf:li rdf:resource="http://identifiers.org/inchi/InChI=1S/C7H15NO3/c1-8(2,3)5-6(9)4-7(10)11/h6,9H,4-5H2,1-3H3/p+1"/>
                  <rdf:li rdf:resource="http://identifiers.org/kegg.compound/C00487"/>
                  <rdf:li rdf:resource="http://identifiers.org/chebi/CHEBI:3424"/>
                </rdf:Bag>
              </bqbiol:is>
            </rdf:Description>
          </rdf:RDF>
        </sbml:annotation>
      </sbml:species>
      <sbml:species boundaryCondition="false" constant="false" hasOnlySubstanceUnits="false" id="M_CBCCP" name="Carboxybiotin-carboxyl-carrier protein" compartment="c" fbc:chemicalFormula="C18H26N5O6SR2">
        <sbml:annotation>
          <rdf:RDF>
            <rdf:Description rdf:about="#CBCCP">
              <bqbiol:is>
                <rdf:Bag>
                  <rdf:li rdf:resource="http://identifiers.org/kegg.compound/C04419"/>
                </rdf:Bag>
              </bqbiol:is>
            </rdf:Description>
          </rdf:RDF>
        </sbml:annotation>
      </sbml:species>
      <sbml:species boundaryCondition="false" constant="false" hasOnlySubstanceUnits="false" id="M_CCL" name="Catechol" compartment="c" fbc:chemicalFormula="C6H6O2">
        <sbml:annotation>
          <rdf:RDF>
            <rdf:Description rdf:about="#CCL">
              <bqbiol:is>
                <rdf:Bag>
                  <rdf:li rdf:resource="http://identifiers.org/chebi/CHEBI:18135"/>
                  <rdf:li rdf:resource="http://identifiers.org/inchi/InChI=1S/C6H6O2/c7-5-3-1-2-4-6(5)8/h1-4,7-8H"/>
                  <rdf:li rdf:resource="http://identifiers.org/kegg.compound/C00090"/>
                </rdf:Bag>
              </bqbiol:is>
            </rdf:Description>
          </rdf:RDF>
        </sbml:annotation>
      </sbml:species>
      <sbml:species boundaryCondition="false" constant="false" hasOnlySubstanceUnits="false" id="M_cCMP" name="3&apos;,5&apos;-Cyclic CMP" compartment="c" fbc:chemicalFormula="C9H12N3O7P">
        <sbml:annotation>
          <rdf:RDF>
            <rdf:Description rdf:about="#cCMP">
              <bqbiol:is>
                <rdf:Bag>
                  <rdf:li rdf:resource="http://identifiers.org/kegg.compound/C00941"/>
                  <rdf:li rdf:resource="http://identifiers.org/chebi/CHEBI:17065"/>
                  <rdf:li rdf:resource="http://identifiers.org/inchi/InChI=1S/C9H12N3O7P/c10-5-1-2-12(9(14)11-5)8-6(13)7-4(18-8)3-17-20(15,16)19-7/h1-2,4,6-8,13H,3H2,(H,15,16)(H2,10,11,14)/t4-,6-,7-,8-/m1/s1"/>
                </rdf:Bag>
              </bqbiol:is>
            </rdf:Description>
          </rdf:RDF>
        </sbml:annotation>
      </sbml:species>
      <sbml:species boundaryCondition="false" constant="false" hasOnlySubstanceUnits="false" id="M_CDA" name="3-dehydro-4-carboxyzymosterol" compartment="c" fbc:chemicalFormula="C28H42O3">
        <sbml:annotation>
          <rdf:RDF>
            <rdf:Description rdf:about="#CDA">
              <bqbiol:is>
                <rdf:Bag>
                  <rdf:li rdf:resource="http://identifiers.org/chebi/CHEBI:64966"/>
                </rdf:Bag>
              </bqbiol:is>
            </rdf:Description>
          </rdf:RDF>
        </sbml:annotation>
      </sbml:species>
      <sbml:species boundaryCondition="false" constant="false" hasOnlySubstanceUnits="false" id="M_cdAMP" name="3&apos;,5&apos;-Cyclic dAMP" compartment="c" fbc:chemicalFormula="C10H12N5O5P">
        <sbml:annotation>
          <rdf:RDF>
            <rdf:Description rdf:about="#cdAMP">
              <bqbiol:is>
                <rdf:Bag>
                  <rdf:li rdf:resource="http://identifiers.org/chebi/CHEBI:28074"/>
                  <rdf:li rdf:resource="http://identifiers.org/inchi/InChI=1S/C10H12N5O5P/c11-9-8-10(13-3-12-9)15(4-14-8)7-1-5-6(19-7)2-18-21(16,17)20-5/h3-7H,1-2H2,(H,16,17)(H2,11,12,13)/t5-,6+,7+/m0/s1"/>
                  <rdf:li rdf:resource="http://identifiers.org/kegg.compound/C00968"/>
                </rdf:Bag>
              </bqbiol:is>
            </rdf:Description>
          </rdf:RDF>
        </sbml:annotation>
      </sbml:species>
      <sbml:species boundaryCondition="false" constant="false" hasOnlySubstanceUnits="false" id="M_CDOL" name="4-methylcholesta-8,24-diene-3-ol" compartment="c" fbc:chemicalFormula="C28H46O">
        <sbml:annotation>
          <rdf:RDF>
            <rdf:Description rdf:about="#CDOL">
              <bqbiol:is>
                <rdf:Bag>
                  <rdf:li rdf:resource="http://identifiers.org/inchi/InChI=1S/C28H46O/c1-18(2)8-7-9-19(3)22-12-13-24-21-10-11-23-20(4)26(29)15-17-28(23,6)25(21)14-16-27(22,24)5/h8,19-20,22-24,26,29H,7,9-17H2,1-6H3"/>
                </rdf:Bag>
              </bqbiol:is>
            </rdf:Description>
          </rdf:RDF>
        </sbml:annotation>
      </sbml:species>
      <sbml:species boundaryCondition="false" constant="false" hasOnlySubstanceUnits="false" id="M_CDP" name="CDP" compartment="c" fbc:chemicalFormula="C9H15N3O11P2">
        <sbml:annotation>
          <rdf:RDF>
            <rdf:Description rdf:about="#CDP">
              <bqbiol:is>
                <rdf:Bag>
                  <rdf:li rdf:resource="http://identifiers.org/kegg.compound/C00112"/>
                  <rdf:li rdf:resource="http://identifiers.org/chebi/CHEBI:17239"/>
                  <rdf:li rdf:resource="http://identifiers.org/inchi/InChI=1S/C9H15N3O11P2/c10-5-1-2-12(9(15)11-5)8-7(14)6(13)4(22-8)3-21-25(19,20)23-24(16,17)18/h1-2,4,6-8,13-14H,3H2,(H,19,20)(H2,10,11,15)(H2,16,17,18)/t4-,6-,7-,8-/m1/s1"/>
                </rdf:Bag>
              </bqbiol:is>
            </rdf:Description>
          </rdf:RDF>
        </sbml:annotation>
      </sbml:species>
      <sbml:species boundaryCondition="false" constant="false" hasOnlySubstanceUnits="false" id="M_CDPDG" name="CDP-diacylglycerol" compartment="c" fbc:chemicalFormula="C14H19N3O15P2R2">
        <sbml:annotation>
          <rdf:RDF>
            <rdf:Description rdf:about="#CDPDG">
              <bqbiol:is>
                <rdf:Bag>
                  <rdf:li rdf:resource="http://identifiers.org/chebi/CHEBI:17962"/>
                  <rdf:li rdf:resource="http://identifiers.org/kegg.compound/C00269"/>
                </rdf:Bag>
              </bqbiol:is>
            </rdf:Description>
          </rdf:RDF>
        </sbml:annotation>
      </sbml:species>
      <sbml:species boundaryCondition="false" constant="false" hasOnlySubstanceUnits="false" id="M_CELLOBe" name="Cellobiose (extracellular)" compartment="e" fbc:chemicalFormula="C12H22O11">
        <sbml:annotation>
          <rdf:RDF>
            <rdf:Description rdf:about="#CELLOBe">
              <bqbiol:is>
                <rdf:Bag>
                  <rdf:li rdf:resource="http://identifiers.org/kegg.compound/C00185"/>
                  <rdf:li rdf:resource="http://identifiers.org/chebi/CHEBI:17057"/>
                  <rdf:li rdf:resource="http://identifiers.org/inchi/InChI=1S/C12H22O11/c13-1-3-5(15)6(16)9(19)12(22-3)23-10-4(2-14)21-11(20)8(18)7(10)17/h3-20H,1-2H2/t3-,4-,5-,6+,7-,8-,9-,10-,11"/>
                </rdf:Bag>
              </bqbiol:is>
            </rdf:Description>
          </rdf:RDF>
        </sbml:annotation>
      </sbml:species>
      <sbml:species boundaryCondition="false" constant="false" hasOnlySubstanceUnits="false" id="M_CELLWALL" name="Cellwall (1 g dry cellwall)" compartment="c"/>
      <sbml:species boundaryCondition="false" constant="false" hasOnlySubstanceUnits="false" id="M_CERB1" name="Cerebrin 1 (Mixture of C18 and C20 phytosphingosin)" compartment="c" fbc:chemicalFormula="C37H74NO4"/>
      <sbml:species boundaryCondition="false" constant="false" hasOnlySubstanceUnits="false" id="M_CERB1A" name="Cerebrin 1 (C18 phytosphingosin and C18:0 fatty acid)" compartment="c" fbc:chemicalFormula="C36H73NO4"/>
      <sbml:species boundaryCondition="false" constant="false" hasOnlySubstanceUnits="false" id="M_CERB1B" name="Cerebrin 1 (C18 phytosphingosin and C18:1 fatty acid)" compartment="c" fbc:chemicalFormula="C36H71NO4"/>
      <sbml:species boundaryCondition="false" constant="false" hasOnlySubstanceUnits="false" id="M_CERB1C" name="Cerebrin 1 (C20 phytosphingosin and C18:0 fatty acid)" compartment="c" fbc:chemicalFormula="C38H77NO4"/>
      <sbml:species boundaryCondition="false" constant="false" hasOnlySubstanceUnits="false" id="M_CERB1D" name="Cerebrin 1 (C20 phytosphingosin and C18:1 fatty acid)" compartment="c" fbc:chemicalFormula="C38H75NO4"/>
      <sbml:species boundaryCondition="false" constant="false" hasOnlySubstanceUnits="false" id="M_CERB2" name="Cerebrin 2 (Mixture of C18 and C20 sphingosin)" compartment="c" fbc:chemicalFormula="C37H74NO3"/>
      <sbml:species boundaryCondition="false" constant="false" hasOnlySubstanceUnits="false" id="M_CERB2A" name="Cerebrin 2 (C18 sphinganine and C18:0 fatty acid)" compartment="c" fbc:chemicalFormula="C36H73NO3"/>
      <sbml:species boundaryCondition="false" constant="false" hasOnlySubstanceUnits="false" id="M_CERB2B" name="Cerebrin 2 (C18 sphinganine and C18:1 fatty acid)" compartment="c" fbc:chemicalFormula="C36H71NO3"/>
      <sbml:species boundaryCondition="false" constant="false" hasOnlySubstanceUnits="false" id="M_CERB2C" name="Cerebrin 2 (C20 sphinganine and C18:0 fatty acid)" compartment="c" fbc:chemicalFormula="C38H77NO3"/>
      <sbml:species boundaryCondition="false" constant="false" hasOnlySubstanceUnits="false" id="M_CERB2D" name="Cerebrin 2 (C20 sphinganine and C18:1 fatty acid)" compartment="c" fbc:chemicalFormula="C38H75NO3"/>
      <sbml:species boundaryCondition="false" constant="false" hasOnlySubstanceUnits="false" id="M_CEREB1" name="Cerebroside 1" compartment="c" fbc:chemicalFormula="C37H73NO3">
        <sbml:annotation>
          <rdf:RDF>
            <rdf:Description rdf:about="#CEREB1">
              <bqbiol:is>
                <rdf:Bag>
                  <rdf:li rdf:resource="http://identifiers.org/inchi/InChI=1/C37H73NO3/c1-3-5-7-9-11-13-15-17-19-21-23-25-27-29-31-33-37(41)38-35(34-39)36(40)32-30-28-26-24-22-20-18-16-14-12-10-8-6-4-2/h30,32,35-36,39-40H,3-29,31,33-34H2,1-2H3,(H,38,41)/b32-30+"/>
                  <rdf:li rdf:resource="http://identifiers.org/chebi/CHEBI:23079"/>
                </rdf:Bag>
              </bqbiol:is>
            </rdf:Description>
          </rdf:RDF>
        </sbml:annotation>
      </sbml:species>
      <sbml:species boundaryCondition="false" constant="false" hasOnlySubstanceUnits="false" id="M_CEREB2" name="Cerebroside 2" compartment="c" fbc:chemicalFormula="C37H71NO3">
        <sbml:annotation>
          <rdf:RDF>
            <rdf:Description rdf:about="#CEREB2">
              <bqbiol:is>
                <rdf:Bag>
                  <rdf:li rdf:resource="http://identifiers.org/chebi/CHEBI:23079"/>
                </rdf:Bag>
              </bqbiol:is>
            </rdf:Description>
          </rdf:RDF>
        </sbml:annotation>
      </sbml:species>
      <sbml:species boundaryCondition="false" constant="false" hasOnlySubstanceUnits="false" id="M_cGMP" name="3&apos;,5&apos;-Cyclic GMP" compartment="c" fbc:chemicalFormula="C10H12N5O7P">
        <sbml:annotation>
          <rdf:RDF>
            <rdf:Description rdf:about="#cGMP">
              <bqbiol:is>
                <rdf:Bag>
                  <rdf:li rdf:resource="http://identifiers.org/chebi/CHEBI:16356"/>
                  <rdf:li rdf:resource="http://identifiers.org/kegg.compound/C00942"/>
                  <rdf:li rdf:resource="http://identifiers.org/inchi/InChI=1S/C10H12N5O7P/c11-10-13-7-4(8(17)14-10)12-2-15(7)9-5(16)6-3(21-9)1-20-23(18,19)22-6/h2-3,5-6,9,16H,1H2,(H,18,19)(H3,11,13,14,17)/t3-,5-,6-,9-/m1/s1"/>
                </rdf:Bag>
              </bqbiol:is>
            </rdf:Description>
          </rdf:RDF>
        </sbml:annotation>
      </sbml:species>
      <sbml:species boundaryCondition="false" constant="false" hasOnlySubstanceUnits="false" id="M_CHCOAp" name="6-Carboxyhexanoyl-CoA" compartment="p" fbc:chemicalFormula="C28H46N7O19P3S">
        <sbml:annotation>
          <rdf:RDF>
            <rdf:Description rdf:about="#CHCOAp">
              <bqbiol:is>
                <rdf:Bag>
                  <rdf:li rdf:resource="http://identifiers.org/kegg.compound/C01063"/>
                  <rdf:li rdf:resource="http://identifiers.org/chebi/CHEBI:15504"/>
                  <rdf:li rdf:resource="http://identifiers.org/inchi/InChI=1S/C28H46N7O19P3S/c1-28(2,23(41)26(42)31-9-8-17(36)30-10-11-58-19(39)7-5-3-4-6-18(37)38)13-51-57(48,49)54-56(46,47)50-12-16-22(53-55(43,44)45)21(40)27(52-16)35-15-34-20-24(29)32-14-33-25(20)35/h14-16,21-23,27,40-41H,3-13H2,1-2H3,(H,30,36)(H,31,42)(H,37,38)(H,46,47)(H,48,49)(H2,29,32,33)(H2,43,44,45)/t16-,21-,22-,23+,27-/m1/s1"/>
                </rdf:Bag>
              </bqbiol:is>
            </rdf:Description>
          </rdf:RDF>
        </sbml:annotation>
      </sbml:species>
      <sbml:species boundaryCondition="false" constant="false" hasOnlySubstanceUnits="false" id="M_CHIT" name="Chitin" compartment="c" fbc:chemicalFormula="C8H13NO5">
        <sbml:annotation>
          <rdf:RDF>
            <rdf:Description rdf:about="#CHIT">
              <bqbiol:is>
                <rdf:Bag>
                  <rdf:li rdf:resource="http://identifiers.org/kegg.compound/C00461"/>
                  <rdf:li rdf:resource="http://identifiers.org/chebi/CHEBI:17029"/>
                </rdf:Bag>
              </bqbiol:is>
            </rdf:Description>
          </rdf:RDF>
        </sbml:annotation>
      </sbml:species>
      <sbml:species boundaryCondition="false" constant="false" hasOnlySubstanceUnits="false" id="M_CHITO" name="Chitosan" compartment="c" fbc:chemicalFormula="C6H11NO4">
        <sbml:annotation>
          <rdf:RDF>
            <rdf:Description rdf:about="#CHITO">
              <bqbiol:is>
                <rdf:Bag>
                  <rdf:li rdf:resource="http://identifiers.org/kegg.compound/C00734"/>
                  <rdf:li rdf:resource="http://identifiers.org/chebi/CHEBI:16261"/>
                </rdf:Bag>
              </bqbiol:is>
            </rdf:Description>
          </rdf:RDF>
        </sbml:annotation>
      </sbml:species>
      <sbml:species boundaryCondition="false" constant="false" hasOnlySubstanceUnits="false" id="M_CHO" name="Choline" compartment="c" fbc:chemicalFormula="C5H14NO">
        <sbml:annotation>
          <rdf:RDF>
            <rdf:Description rdf:about="#CHO">
              <bqbiol:is>
                <rdf:Bag>
                  <rdf:li rdf:resource="http://identifiers.org/chebi/CHEBI:15354"/>
                  <rdf:li rdf:resource="http://identifiers.org/inchi/InChI=1S/C5H14NO/c1-6(2,3)4-5-7/h7H,4-5H2,1-3H3/q+1"/>
                  <rdf:li rdf:resource="http://identifiers.org/kegg.compound/C00114"/>
                </rdf:Bag>
              </bqbiol:is>
            </rdf:Description>
          </rdf:RDF>
        </sbml:annotation>
      </sbml:species>
      <sbml:species boundaryCondition="false" constant="false" hasOnlySubstanceUnits="false" id="M_CHOR" name="Chorismate" compartment="c" fbc:chemicalFormula="C10H10O6">
        <sbml:annotation>
          <rdf:RDF>
            <rdf:Description rdf:about="#CHOR">
              <bqbiol:is>
                <rdf:Bag>
                  <rdf:li rdf:resource="http://identifiers.org/kegg.compound/C00251"/>
                  <rdf:li rdf:resource="http://identifiers.org/inchi/InChI=1S/C10H10O6/c1-5(9(12)13)16-8-4-6(10(14)15)2-3-7(8)11/h2-4,7-8,11H,1H2,(H,12,13)(H,14,15)/t7-,8-/m1/s1"/>
                  <rdf:li rdf:resource="http://identifiers.org/chebi/CHEBI:17333"/>
                </rdf:Bag>
              </bqbiol:is>
            </rdf:Description>
          </rdf:RDF>
        </sbml:annotation>
      </sbml:species>
      <sbml:species boundaryCondition="false" constant="false" hasOnlySubstanceUnits="false" id="M_CHOSLF" name="Choline sulfate" compartment="c" fbc:chemicalFormula="C5H13NO4S">
        <sbml:annotation>
          <rdf:RDF>
            <rdf:Description rdf:about="#CHOSLF">
              <bqbiol:is>
                <rdf:Bag>
                  <rdf:li rdf:resource="http://identifiers.org/kegg.compound/C00919"/>
                  <rdf:li rdf:resource="http://identifiers.org/chebi/CHEBI:16822"/>
                  <rdf:li rdf:resource="http://identifiers.org/inchi/InChI=1S/C5H13NO4S/c1-6(2,3)4-5-10-11(7,8)9/h4-5H2,1-3H3"/>
                </rdf:Bag>
              </bqbiol:is>
            </rdf:Description>
          </rdf:RDF>
        </sbml:annotation>
      </sbml:species>
      <sbml:species boundaryCondition="false" constant="false" hasOnlySubstanceUnits="false" id="M_CHOSLFe" name="Choline sulfate (extracellular)" compartment="e" fbc:chemicalFormula="C5H13NO4S">
        <sbml:annotation>
          <rdf:RDF>
            <rdf:Description rdf:about="#CHOSLFe">
              <bqbiol:is>
                <rdf:Bag>
                  <rdf:li rdf:resource="http://identifiers.org/kegg.compound/C00919"/>
                  <rdf:li rdf:resource="http://identifiers.org/chebi/CHEBI:16822"/>
                  <rdf:li rdf:resource="http://identifiers.org/inchi/InChI=1S/C5H13NO4S/c1-6(2,3)4-5-10-11(7,8)9/h4-5H2,1-3H3"/>
                </rdf:Bag>
              </bqbiol:is>
            </rdf:Description>
          </rdf:RDF>
        </sbml:annotation>
      </sbml:species>
      <sbml:species boundaryCondition="false" constant="false" hasOnlySubstanceUnits="false" id="M_cIMP" name="3&apos;,5&apos;-Cyclic IMP" compartment="c" fbc:chemicalFormula="C10H11N4O7P">
        <sbml:annotation>
          <rdf:RDF>
            <rdf:Description rdf:about="#cIMP">
              <bqbiol:is>
                <rdf:Bag>
                  <rdf:li rdf:resource="http://identifiers.org/inchi/InChI=1S/C10H11N4O7P/c15-6-7-4(1-19-22(17,18)21-7)20-10(6)14-3-13-5-8(14)11-2-12-9(5)16/h2-4,6-7,10,15H,1H2,(H,17,18)(H,11,12,16)/t4-,6-,7-,10-/m1/s1"/>
                  <rdf:li rdf:resource="http://identifiers.org/chebi/CHEBI:27541"/>
                  <rdf:li rdf:resource="http://identifiers.org/kegg.compound/C00943"/>
                </rdf:Bag>
              </bqbiol:is>
            </rdf:Description>
          </rdf:RDF>
        </sbml:annotation>
      </sbml:species>
      <sbml:species boundaryCondition="false" constant="false" hasOnlySubstanceUnits="false" id="M_CIT" name="Citrate" compartment="c" fbc:chemicalFormula="C6H8O7">
        <sbml:annotation>
          <rdf:RDF>
            <rdf:Description rdf:about="#CIT">
              <bqbiol:is>
                <rdf:Bag>
                  <rdf:li rdf:resource="http://identifiers.org/chebi/CHEBI:30769"/>
                  <rdf:li rdf:resource="http://identifiers.org/inchi/InChI=1S/C6H8O7/c7-3(8)1-6(13,5(11)12)2-4(9)10/h13H,1-2H2,(H,7,8)(H,9,10)(H,11,12)"/>
                  <rdf:li rdf:resource="http://identifiers.org/kegg.compound/C00158"/>
                </rdf:Bag>
              </bqbiol:is>
            </rdf:Description>
          </rdf:RDF>
        </sbml:annotation>
      </sbml:species>
      <sbml:species boundaryCondition="false" constant="false" hasOnlySubstanceUnits="false" id="M_CITe" name="Citrate (extracellular)" compartment="e" fbc:chemicalFormula="C6H8O7">
        <sbml:annotation>
          <rdf:RDF>
            <rdf:Description rdf:about="#CITe">
              <bqbiol:is>
                <rdf:Bag>
                  <rdf:li rdf:resource="http://identifiers.org/chebi/CHEBI:30769"/>
                  <rdf:li rdf:resource="http://identifiers.org/inchi/InChI=1S/C6H8O7/c7-3(8)1-6(13,5(11)12)2-4(9)10/h13H,1-2H2,(H,7,8)(H,9,10)(H,11,12)"/>
                  <rdf:li rdf:resource="http://identifiers.org/kegg.compound/C00158"/>
                </rdf:Bag>
              </bqbiol:is>
            </rdf:Description>
          </rdf:RDF>
        </sbml:annotation>
      </sbml:species>
      <sbml:species boundaryCondition="false" constant="false" hasOnlySubstanceUnits="false" id="M_CITm" name="Citrate (mitochondrial)" compartment="m" fbc:chemicalFormula="C6H8O7">
        <sbml:annotation>
          <rdf:RDF>
            <rdf:Description rdf:about="#CITm">
              <bqbiol:is>
                <rdf:Bag>
                  <rdf:li rdf:resource="http://identifiers.org/chebi/CHEBI:30769"/>
                  <rdf:li rdf:resource="http://identifiers.org/inchi/InChI=1S/C6H8O7/c7-3(8)1-6(13,5(11)12)2-4(9)10/h13H,1-2H2,(H,7,8)(H,9,10)(H,11,12)"/>
                  <rdf:li rdf:resource="http://identifiers.org/kegg.compound/C00158"/>
                </rdf:Bag>
              </bqbiol:is>
            </rdf:Description>
          </rdf:RDF>
        </sbml:annotation>
      </sbml:species>
      <sbml:species boundaryCondition="false" constant="false" hasOnlySubstanceUnits="false" id="M_CITR" name="L-Citrulline" compartment="c" fbc:chemicalFormula="C6H13N3O3">
        <sbml:annotation>
          <rdf:RDF>
            <rdf:Description rdf:about="#CITR">
              <bqbiol:is>
                <rdf:Bag>
                  <rdf:li rdf:resource="http://identifiers.org/inchi/InChI=1S/C6H13N3O3/c7-4(5(10)11)2-1-3-9-6(8)12/h4H,1-3,7H2,(H,10,11)(H3,8,9,12)/t4-/m0/s1"/>
                  <rdf:li rdf:resource="http://identifiers.org/chebi/CHEBI:16349"/>
                  <rdf:li rdf:resource="http://identifiers.org/kegg.compound/C00327"/>
                </rdf:Bag>
              </bqbiol:is>
            </rdf:Description>
          </rdf:RDF>
        </sbml:annotation>
      </sbml:species>
      <sbml:species boundaryCondition="false" constant="false" hasOnlySubstanceUnits="false" id="M_CITRe" name="L-Citrulline (extracellular)" compartment="e" fbc:chemicalFormula="C6H13N3O3">
        <sbml:annotation>
          <rdf:RDF>
            <rdf:Description rdf:about="#CITRe">
              <bqbiol:is>
                <rdf:Bag>
                  <rdf:li rdf:resource="http://identifiers.org/inchi/InChI=1S/C6H13N3O3/c7-4(5(10)11)2-1-3-9-6(8)12/h4H,1-3,7H2,(H,10,11)(H3,8,9,12)/t4-/m0/s1"/>
                  <rdf:li rdf:resource="http://identifiers.org/chebi/CHEBI:16349"/>
                  <rdf:li rdf:resource="http://identifiers.org/kegg.compound/C00327"/>
                </rdf:Bag>
              </bqbiol:is>
            </rdf:Description>
          </rdf:RDF>
        </sbml:annotation>
      </sbml:species>
      <sbml:species boundaryCondition="false" constant="false" hasOnlySubstanceUnits="false" id="M_CITRm" name="L-Citrulline (mitochondrial)" compartment="m" fbc:chemicalFormula="C6H13N3O3">
        <sbml:annotation>
          <rdf:RDF>
            <rdf:Description rdf:about="#CITRm">
              <bqbiol:is>
                <rdf:Bag>
                  <rdf:li rdf:resource="http://identifiers.org/inchi/InChI=1S/C6H13N3O3/c7-4(5(10)11)2-1-3-9-6(8)12/h4H,1-3,7H2,(H,10,11)(H3,8,9,12)/t4-/m0/s1"/>
                  <rdf:li rdf:resource="http://identifiers.org/chebi/CHEBI:16349"/>
                  <rdf:li rdf:resource="http://identifiers.org/kegg.compound/C00327"/>
                </rdf:Bag>
              </bqbiol:is>
            </rdf:Description>
          </rdf:RDF>
        </sbml:annotation>
      </sbml:species>
      <sbml:species boundaryCondition="false" constant="false" hasOnlySubstanceUnits="false" id="M_CLm" name="Cardiolipin" compartment="m" fbc:chemicalFormula="C13H18O17P2R4">
        <sbml:annotation>
          <rdf:RDF>
            <rdf:Description rdf:about="#CLm">
              <bqbiol:is>
                <rdf:Bag>
                  <rdf:li rdf:resource="http://identifiers.org/chebi/CHEBI:28494"/>
                  <rdf:li rdf:resource="http://identifiers.org/kegg.compound/C05980"/>
                </rdf:Bag>
              </bqbiol:is>
            </rdf:Description>
          </rdf:RDF>
        </sbml:annotation>
      </sbml:species>
      <sbml:species boundaryCondition="false" constant="false" hasOnlySubstanceUnits="false" id="M_CLAGL3P" name="1-acyl-sn-glycerol-3-phosphate used for cardiolipin" compartment="c" fbc:chemicalFormula="C4H8O7PR">
        <sbml:annotation>
          <rdf:RDF>
            <rdf:Description rdf:about="#CLAGL3P">
              <bqbiol:is>
                <rdf:Bag>
                  <rdf:li rdf:resource="http://identifiers.org/chebi/CHEBI:16975"/>
                  <rdf:li rdf:resource="http://identifiers.org/kegg.compound/C00681"/>
                </rdf:Bag>
              </bqbiol:is>
            </rdf:Description>
          </rdf:RDF>
        </sbml:annotation>
      </sbml:species>
      <sbml:species boundaryCondition="false" constant="false" hasOnlySubstanceUnits="false" id="M_CLCDPDGm" name="Cdp-diacylglycerol used for cardiolipin" compartment="m" fbc:chemicalFormula="C14H19N3O15P2R2">
        <sbml:annotation>
          <rdf:RDF>
            <rdf:Description rdf:about="#CLCDPDGm">
              <bqbiol:is>
                <rdf:Bag>
                  <rdf:li rdf:resource="http://identifiers.org/chebi/CHEBI:17962"/>
                  <rdf:li rdf:resource="http://identifiers.org/kegg.compound/C00269"/>
                </rdf:Bag>
              </bqbiol:is>
            </rdf:Description>
          </rdf:RDF>
        </sbml:annotation>
      </sbml:species>
      <sbml:species boundaryCondition="false" constant="false" hasOnlySubstanceUnits="false" id="M_CLPA" name="Phosphatidate used for cardiolipin" compartment="c" fbc:chemicalFormula="C5H7O8PR2">
        <sbml:annotation>
          <rdf:RDF>
            <rdf:Description rdf:about="#CLPA">
              <bqbiol:is>
                <rdf:Bag>
                  <rdf:li rdf:resource="http://identifiers.org/chebi/CHEBI:16337"/>
                  <rdf:li rdf:resource="http://identifiers.org/kegg.compound/C00416"/>
                </rdf:Bag>
              </bqbiol:is>
            </rdf:Description>
          </rdf:RDF>
        </sbml:annotation>
      </sbml:species>
      <sbml:species boundaryCondition="false" constant="false" hasOnlySubstanceUnits="false" id="M_CLPIGPm" name="Phosphatidylglycerophosphate used for cardiolipin biosynthesis" compartment="m" fbc:chemicalFormula="C8H14O13P2R2">
        <sbml:annotation>
          <rdf:RDF>
            <rdf:Description rdf:about="#CLPIGPm">
              <bqbiol:is>
                <rdf:Bag>
                  <rdf:li rdf:resource="http://identifiers.org/kegg.compound/C03892"/>
                  <rdf:li rdf:resource="http://identifiers.org/chebi/CHEBI:37393"/>
                </rdf:Bag>
              </bqbiol:is>
            </rdf:Description>
          </rdf:RDF>
        </sbml:annotation>
      </sbml:species>
      <sbml:species boundaryCondition="false" constant="false" hasOnlySubstanceUnits="false" id="M_CMP" name="CMP" compartment="c" fbc:chemicalFormula="C9H14N3O8P">
        <sbml:annotation>
          <rdf:RDF>
            <rdf:Description rdf:about="#CMP">
              <bqbiol:is>
                <rdf:Bag>
                  <rdf:li rdf:resource="http://identifiers.org/kegg.compound/C00055"/>
                  <rdf:li rdf:resource="http://identifiers.org/inchi/InChI=1S/C9H14N3O8P/c10-5-1-2-12(9(15)11-5)8-7(14)6(13)4(20-8)3-19-21(16,17)18/h1-2,4,6-8,13-14H,3H2,(H2,10,11,15)(H2,16,17,18)/t4-,6-,7-,8-/m1/s1"/>
                  <rdf:li rdf:resource="http://identifiers.org/chebi/CHEBI:17361"/>
                </rdf:Bag>
              </bqbiol:is>
            </rdf:Description>
          </rdf:RDF>
        </sbml:annotation>
      </sbml:species>
      <sbml:species boundaryCondition="false" constant="false" hasOnlySubstanceUnits="false" id="M_CO2" name="Carbon dioxide" compartment="c" fbc:chemicalFormula="CO2">
        <sbml:annotation>
          <rdf:RDF>
            <rdf:Description rdf:about="#CO2">
              <bqbiol:is>
                <rdf:Bag>
                  <rdf:li rdf:resource="http://identifiers.org/inchi/InChI=1S/CO2/c2-1-3"/>
                  <rdf:li rdf:resource="http://identifiers.org/kegg.compound/C00011"/>
                  <rdf:li rdf:resource="http://identifiers.org/chebi/CHEBI:16526"/>
                </rdf:Bag>
              </bqbiol:is>
            </rdf:Description>
          </rdf:RDF>
        </sbml:annotation>
      </sbml:species>
      <sbml:species boundaryCondition="false" constant="false" hasOnlySubstanceUnits="false" id="M_CO2e" name="Carbon dioxide (extracellular)" compartment="e" fbc:chemicalFormula="CO2">
        <sbml:annotation>
          <rdf:RDF>
            <rdf:Description rdf:about="#CO2e">
              <bqbiol:is>
                <rdf:Bag>
                  <rdf:li rdf:resource="http://identifiers.org/inchi/InChI=1S/CO2/c2-1-3"/>
                  <rdf:li rdf:resource="http://identifiers.org/kegg.compound/C00011"/>
                  <rdf:li rdf:resource="http://identifiers.org/chebi/CHEBI:16526"/>
                </rdf:Bag>
              </bqbiol:is>
            </rdf:Description>
          </rdf:RDF>
        </sbml:annotation>
      </sbml:species>
      <sbml:species boundaryCondition="false" constant="false" hasOnlySubstanceUnits="false" id="M_CO2m" name="Carbon dioxide" compartment="m" fbc:chemicalFormula="CO2">
        <sbml:annotation>
          <rdf:RDF>
            <rdf:Description rdf:about="#CO2m">
              <bqbiol:is>
                <rdf:Bag>
                  <rdf:li rdf:resource="http://identifiers.org/inchi/InChI=1S/CO2/c2-1-3"/>
                  <rdf:li rdf:resource="http://identifiers.org/kegg.compound/C00011"/>
                  <rdf:li rdf:resource="http://identifiers.org/chebi/CHEBI:16526"/>
                </rdf:Bag>
              </bqbiol:is>
            </rdf:Description>
          </rdf:RDF>
        </sbml:annotation>
      </sbml:species>
      <sbml:species boundaryCondition="false" constant="false" hasOnlySubstanceUnits="false" id="M_COA" name="Coenzyme A" compartment="c" fbc:chemicalFormula="C21H36N7O16P3S">
        <sbml:annotation>
          <rdf:RDF>
            <rdf:Description rdf:about="#COA">
              <bqbiol:is>
                <rdf:Bag>
                  <rdf:li rdf:resource="http://identifiers.org/chebi/CHEBI:15346"/>
                  <rdf:li rdf:resource="http://identifiers.org/inchi/InChI=1S/C21H36N7O16P3S/c1-21(2,16(31)19(32)24-4-3-12(29)23-5-6-48)8-41-47(38,39)44-46(36,37)40-7-11-15(43-45(33,34)35)14(30)20(42-11)28-10-27-13-17(22)25-9-26-18(13)28/h9-11,14-16,20,30-31,48H,3-8H2,1-2H3,(H,23,29)(H,24,32)(H,36,37)(H,38,39)(H2,22,25,26)(H2,33,34,35)/t11-,14-,15-,16+,20-/m1/s1"/>
                  <rdf:li rdf:resource="http://identifiers.org/kegg.compound/C00010"/>
                </rdf:Bag>
              </bqbiol:is>
            </rdf:Description>
          </rdf:RDF>
        </sbml:annotation>
      </sbml:species>
      <sbml:species boundaryCondition="false" constant="false" hasOnlySubstanceUnits="false" id="M_COAm" name="Coenzyme A" compartment="m" fbc:chemicalFormula="C21H36N7O16P3S">
        <sbml:annotation>
          <rdf:RDF>
            <rdf:Description rdf:about="#COAm">
              <bqbiol:is>
                <rdf:Bag>
                  <rdf:li rdf:resource="http://identifiers.org/chebi/CHEBI:15346"/>
                  <rdf:li rdf:resource="http://identifiers.org/inchi/InChI=1S/C21H36N7O16P3S/c1-21(2,16(31)19(32)24-4-3-12(29)23-5-6-48)8-41-47(38,39)44-46(36,37)40-7-11-15(43-45(33,34)35)14(30)20(42-11)28-10-27-13-17(22)25-9-26-18(13)28/h9-11,14-16,20,30-31,48H,3-8H2,1-2H3,(H,23,29)(H,24,32)(H,36,37)(H,38,39)(H2,22,25,26)(H2,33,34,35)/t11-,14-,15-,16+,20-/m1/s1"/>
                  <rdf:li rdf:resource="http://identifiers.org/kegg.compound/C00010"/>
                </rdf:Bag>
              </bqbiol:is>
            </rdf:Description>
          </rdf:RDF>
        </sbml:annotation>
      </sbml:species>
      <sbml:species boundaryCondition="false" constant="false" hasOnlySubstanceUnits="false" id="M_COUM" name="4-Coumarate" compartment="c" fbc:chemicalFormula="C9H8O3">
        <sbml:annotation>
          <rdf:RDF>
            <rdf:Description rdf:about="#COUM">
              <bqbiol:is>
                <rdf:Bag>
                  <rdf:li rdf:resource="http://identifiers.org/chebi/CHEBI:32374"/>
                  <rdf:li rdf:resource="http://identifiers.org/inchi/InChI=1S/C9H8O3/c10-8-4-1-7(2-5-8)3-6-9(11)12/h1-6,10H,(H,11,12)/b6-3+"/>
                  <rdf:li rdf:resource="http://identifiers.org/kegg.compound/C00811"/>
                </rdf:Bag>
              </bqbiol:is>
            </rdf:Description>
          </rdf:RDF>
        </sbml:annotation>
      </sbml:species>
      <sbml:species boundaryCondition="false" constant="false" hasOnlySubstanceUnits="false" id="M_COUMe" name="4-Coumarate (extracellular)" compartment="e" fbc:chemicalFormula="C9H8O3">
        <sbml:annotation>
          <rdf:RDF>
            <rdf:Description rdf:about="#COUMe">
              <bqbiol:is>
                <rdf:Bag>
                  <rdf:li rdf:resource="http://identifiers.org/chebi/CHEBI:32374"/>
                  <rdf:li rdf:resource="http://identifiers.org/inchi/InChI=1S/C9H8O3/c10-8-4-1-7(2-5-8)3-6-9(11)12/h1-6,10H,(H,11,12)/b6-3+"/>
                  <rdf:li rdf:resource="http://identifiers.org/kegg.compound/C00811"/>
                </rdf:Bag>
              </bqbiol:is>
            </rdf:Description>
          </rdf:RDF>
        </sbml:annotation>
      </sbml:species>
      <sbml:species boundaryCondition="false" constant="false" hasOnlySubstanceUnits="false" id="M_CPAD5P" name="1-(2-Carboxyphenylamino)-1-deoxy-D-ribulose 5-phosphate" compartment="c" fbc:chemicalFormula="C12H16NO9P">
        <sbml:annotation>
          <rdf:RDF>
            <rdf:Description rdf:about="#CPAD5P">
              <bqbiol:is>
                <rdf:Bag>
                  <rdf:li rdf:resource="http://identifiers.org/chebi/CHEBI:29112"/>
                  <rdf:li rdf:resource="http://identifiers.org/kegg.compound/C01302"/>
                  <rdf:li rdf:resource="http://identifiers.org/inchi/InChI=1S/C12H16NO9P/c14-9(11(16)10(15)6-22-23(19,20)21)5-13-8-4-2-1-3-7(8)12(17)18/h1-4,10-11,13,15-16H,5-6H2,(H,17,18)(H2,19,20,21)/t10-,11+/m1/s1"/>
                </rdf:Bag>
              </bqbiol:is>
            </rdf:Description>
          </rdf:RDF>
        </sbml:annotation>
      </sbml:species>
      <sbml:species boundaryCondition="false" constant="false" hasOnlySubstanceUnits="false" id="M_CTP" name="CTP" compartment="c" fbc:chemicalFormula="C9H16N3O14P3">
        <sbml:annotation>
          <rdf:RDF>
            <rdf:Description rdf:about="#CTP">
              <bqbiol:is>
                <rdf:Bag>
                  <rdf:li rdf:resource="http://identifiers.org/chebi/CHEBI:17677"/>
                  <rdf:li rdf:resource="http://identifiers.org/inchi/InChI=1S/C9H16N3O14P3/c10-5-1-2-12(9(15)11-5)8-7(14)6(13)4(24-8)3-23-28(19,20)26-29(21,22)25-27(16,17)18/h1-2,4,6-8,13-14H,3H2,(H,19,20)(H,21,22)(H2,10,11,15)(H2,16,17,18)/t4-,6-,7-,8-/m1/s1"/>
                  <rdf:li rdf:resource="http://identifiers.org/kegg.compound/C00063"/>
                </rdf:Bag>
              </bqbiol:is>
            </rdf:Description>
          </rdf:RDF>
        </sbml:annotation>
      </sbml:species>
      <sbml:species boundaryCondition="false" constant="false" hasOnlySubstanceUnits="false" id="M_CYS" name="L-Cysteine" compartment="c" fbc:chemicalFormula="C3H7NO2S">
        <sbml:annotation>
          <rdf:RDF>
            <rdf:Description rdf:about="#CYS">
              <bqbiol:is>
                <rdf:Bag>
                  <rdf:li rdf:resource="http://identifiers.org/kegg.compound/C00097"/>
                  <rdf:li rdf:resource="http://identifiers.org/chebi/CHEBI:17561"/>
                  <rdf:li rdf:resource="http://identifiers.org/inchi/InChI=1S/C3H7NO2S/c4-2(1-7)3(5)6/h2,7H,1,4H2,(H,5,6)/t2-/m0/s1"/>
                </rdf:Bag>
              </bqbiol:is>
            </rdf:Description>
          </rdf:RDF>
        </sbml:annotation>
      </sbml:species>
      <sbml:species boundaryCondition="false" constant="false" hasOnlySubstanceUnits="false" id="M_CYSe" name="L-Cysteine (extracellular)" compartment="e" fbc:chemicalFormula="C3H7NO2S">
        <sbml:annotation>
          <rdf:RDF>
            <rdf:Description rdf:about="#CYSe">
              <bqbiol:is>
                <rdf:Bag>
                  <rdf:li rdf:resource="http://identifiers.org/kegg.compound/C00097"/>
                  <rdf:li rdf:resource="http://identifiers.org/chebi/CHEBI:17561"/>
                  <rdf:li rdf:resource="http://identifiers.org/inchi/InChI=1S/C3H7NO2S/c4-2(1-7)3(5)6/h2,7H,1,4H2,(H,5,6)/t2-/m0/s1"/>
                </rdf:Bag>
              </bqbiol:is>
            </rdf:Description>
          </rdf:RDF>
        </sbml:annotation>
      </sbml:species>
      <sbml:species boundaryCondition="false" constant="false" hasOnlySubstanceUnits="false" id="M_CYST" name="Cystine" compartment="c" fbc:chemicalFormula="C6H12N2O4S2">
        <sbml:annotation>
          <rdf:RDF>
            <rdf:Description rdf:about="#CYST">
              <bqbiol:is>
                <rdf:Bag>
                  <rdf:li rdf:resource="http://identifiers.org/inchi/InChI=1S/C6H12N2O4S2/c7-3(5(9)10)1-13-14-2-4(8)6(11)12/h3-4H,1-2,7-8H2,(H,9,10)(H,11,12)"/>
                  <rdf:li rdf:resource="http://identifiers.org/chebi/CHEBI:17376"/>
                  <rdf:li rdf:resource="http://identifiers.org/kegg.compound/C01420"/>
                </rdf:Bag>
              </bqbiol:is>
            </rdf:Description>
          </rdf:RDF>
        </sbml:annotation>
      </sbml:species>
      <sbml:species boundaryCondition="false" constant="false" hasOnlySubstanceUnits="false" id="M_CYTD" name="Cytidine" compartment="c" fbc:chemicalFormula="C9H13N3O5">
        <sbml:annotation>
          <rdf:RDF>
            <rdf:Description rdf:about="#CYTD">
              <bqbiol:is>
                <rdf:Bag>
                  <rdf:li rdf:resource="http://identifiers.org/kegg.compound/C00475"/>
                  <rdf:li rdf:resource="http://identifiers.org/inchi/InChI=1S/C9H13N3O5/c10-5-1-2-12(9(16)11-5)8-7(15)6(14)4(3-13)17-8/h1-2,4,6-8,13-15H,3H2,(H2,10,11,16)/t4-,6-,7-,8-/m1/s1"/>
                  <rdf:li rdf:resource="http://identifiers.org/chebi/CHEBI:17562"/>
                </rdf:Bag>
              </bqbiol:is>
            </rdf:Description>
          </rdf:RDF>
        </sbml:annotation>
      </sbml:species>
      <sbml:species boundaryCondition="false" constant="false" hasOnlySubstanceUnits="false" id="M_CYTS" name="Cytosine" compartment="c" fbc:chemicalFormula="C4H5N3O">
        <sbml:annotation>
          <rdf:RDF>
            <rdf:Description rdf:about="#CYTS">
              <bqbiol:is>
                <rdf:Bag>
                  <rdf:li rdf:resource="http://identifiers.org/kegg.compound/C00380"/>
                  <rdf:li rdf:resource="http://identifiers.org/chebi/CHEBI:16040"/>
                  <rdf:li rdf:resource="http://identifiers.org/inchi/InChI=1S/C4H5N3O/c5-3-1-2-6-4(8)7-3/h1-2H,(H3,5,6,7,8)"/>
                </rdf:Bag>
              </bqbiol:is>
            </rdf:Description>
          </rdf:RDF>
        </sbml:annotation>
      </sbml:species>
      <sbml:species boundaryCondition="false" constant="false" hasOnlySubstanceUnits="false" id="M_D6PGC" name="6-Phospho-D-gluconate" compartment="c" fbc:chemicalFormula="C6H13O10P">
        <sbml:annotation>
          <rdf:RDF>
            <rdf:Description rdf:about="#D6PGC">
              <bqbiol:is>
                <rdf:Bag>
                  <rdf:li rdf:resource="http://identifiers.org/inchi/InChI=1S/C6H13O10P/c7-2(1-16-17(13,14)15)3(8)4(9)5(10)6(11)12/h2-5,7-10H,1H2,(H,11,12)(H2,13,14,15)/t2-,3-,4+,5-/m1/s1"/>
                  <rdf:li rdf:resource="http://identifiers.org/chebi/CHEBI:48928"/>
                  <rdf:li rdf:resource="http://identifiers.org/kegg.compound/C00345"/>
                </rdf:Bag>
              </bqbiol:is>
            </rdf:Description>
          </rdf:RDF>
        </sbml:annotation>
      </sbml:species>
      <sbml:species boundaryCondition="false" constant="false" hasOnlySubstanceUnits="false" id="M_D6PGL" name="D-Glucono-1,5-lactone 6-phosphate" compartment="c" fbc:chemicalFormula="C6H11O9P">
        <sbml:annotation>
          <rdf:RDF>
            <rdf:Description rdf:about="#D6PGL">
              <bqbiol:is>
                <rdf:Bag>
                  <rdf:li rdf:resource="http://identifiers.org/kegg.compound/C01236"/>
                  <rdf:li rdf:resource="http://identifiers.org/chebi/CHEBI:16938"/>
                  <rdf:li rdf:resource="http://identifiers.org/inchi/InChI=1S/C6H11O9P/c7-3-2(1-14-16(11,12)13)15-6(10)5(9)4(3)8/h2-5,7-9H,1H2,(H2,11,12,13)/t2-,3-,4+,5-/m1/s1"/>
                </rdf:Bag>
              </bqbiol:is>
            </rdf:Description>
          </rdf:RDF>
        </sbml:annotation>
      </sbml:species>
      <sbml:species boundaryCondition="false" constant="false" hasOnlySubstanceUnits="false" id="M_DA" name="Deoxyadenosine" compartment="c" fbc:chemicalFormula="C10H13N5O3">
        <sbml:annotation>
          <rdf:RDF>
            <rdf:Description rdf:about="#DA">
              <bqbiol:is>
                <rdf:Bag>
                  <rdf:li rdf:resource="http://identifiers.org/inchi/InChI=1S/C10H13N5O3/c11-9-8-10(13-3-12-9)15(4-14-8)7-1-5(17)6(2-16)18-7/h3-7,16-17H,1-2H2,(H2,11,12,13)/t5-,6+,7+/m0/s1"/>
                  <rdf:li rdf:resource="http://identifiers.org/chebi/CHEBI:17256"/>
                  <rdf:li rdf:resource="http://identifiers.org/kegg.compound/C00559"/>
                </rdf:Bag>
              </bqbiol:is>
            </rdf:Description>
          </rdf:RDF>
        </sbml:annotation>
      </sbml:species>
      <sbml:species boundaryCondition="false" constant="false" hasOnlySubstanceUnits="false" id="M_DADP" name="dADP" compartment="c" fbc:chemicalFormula="C10H15N5O9P2">
        <sbml:annotation>
          <rdf:RDF>
            <rdf:Description rdf:about="#DADP">
              <bqbiol:is>
                <rdf:Bag>
                  <rdf:li rdf:resource="http://identifiers.org/inchi/InChI=1S/C10H15N5O9P2/c11-9-8-10(13-3-12-9)15(4-14-8)7-1-5(16)6(23-7)2-22-26(20,21)24-25(17,18)19/h3-7,16H,1-2H2,(H,20,21)(H2,11,12,13)(H2,17,18,19)/t5-,6+,7+/m0/s1"/>
                  <rdf:li rdf:resource="http://identifiers.org/chebi/CHEBI:16174"/>
                  <rdf:li rdf:resource="http://identifiers.org/kegg.compound/C00206"/>
                </rdf:Bag>
              </bqbiol:is>
            </rdf:Description>
          </rdf:RDF>
        </sbml:annotation>
      </sbml:species>
      <sbml:species boundaryCondition="false" constant="false" hasOnlySubstanceUnits="false" id="M_DAGLY" name="Diacylglycerol" compartment="c" fbc:chemicalFormula="C5H6O5R2">
        <sbml:annotation>
          <rdf:RDF>
            <rdf:Description rdf:about="#DAGLY">
              <bqbiol:is>
                <rdf:Bag>
                  <rdf:li rdf:resource="http://identifiers.org/kegg.compound/C00165"/>
                  <rdf:li rdf:resource="http://identifiers.org/chebi/CHEBI:18035"/>
                </rdf:Bag>
              </bqbiol:is>
            </rdf:Description>
          </rdf:RDF>
        </sbml:annotation>
      </sbml:species>
      <sbml:species boundaryCondition="false" constant="false" hasOnlySubstanceUnits="false" id="M_DAGLYP" name="Phosphatidic acid" compartment="c" fbc:chemicalFormula="C5H7O8PR2">
        <sbml:annotation>
          <rdf:RDF>
            <rdf:Description rdf:about="#DAGLYP">
              <bqbiol:is>
                <rdf:Bag>
                  <rdf:li rdf:resource="http://identifiers.org/chebi/CHEBI:16337"/>
                  <rdf:li rdf:resource="http://identifiers.org/kegg.compound/C00416"/>
                </rdf:Bag>
              </bqbiol:is>
            </rdf:Description>
          </rdf:RDF>
        </sbml:annotation>
      </sbml:species>
      <sbml:species boundaryCondition="false" constant="false" hasOnlySubstanceUnits="false" id="M_DAMP" name="dAMP" compartment="c" fbc:chemicalFormula="C10H14N5O6P">
        <sbml:annotation>
          <rdf:RDF>
            <rdf:Description rdf:about="#DAMP">
              <bqbiol:is>
                <rdf:Bag>
                  <rdf:li rdf:resource="http://identifiers.org/chebi/CHEBI:17713"/>
                  <rdf:li rdf:resource="http://identifiers.org/inchi/InChI=1S/C10H14N5O6P/c11-9-8-10(13-3-12-9)15(4-14-8)7-1-5(16)6(21-7)2-20-22(17,18)19/h3-7,16H,1-2H2,(H2,11,12,13)(H2,17,18,19)/t5-,6+,7+/m0/s1"/>
                  <rdf:li rdf:resource="http://identifiers.org/kegg.compound/C00360"/>
                </rdf:Bag>
              </bqbiol:is>
            </rdf:Description>
          </rdf:RDF>
        </sbml:annotation>
      </sbml:species>
      <sbml:species boundaryCondition="false" constant="false" hasOnlySubstanceUnits="false" id="M_DAONAm" name="7,8-diaminononanoate; DAPA" compartment="m" fbc:chemicalFormula="C9H20N2O2">
        <sbml:annotation>
          <rdf:RDF>
            <rdf:Description rdf:about="#DAONAm">
              <bqbiol:is>
                <rdf:Bag>
                  <rdf:li rdf:resource="http://identifiers.org/kegg.compound/C01037"/>
                  <rdf:li rdf:resource="http://identifiers.org/chebi/CHEBI:2247"/>
                  <rdf:li rdf:resource="http://identifiers.org/inchi/InChI=1S/C9H20N2O2/c1-7(10)8(11)5-3-2-4-6-9(12)13/h7-8H,2-6,10-11H2,1H3,(H,12,13)"/>
                </rdf:Bag>
              </bqbiol:is>
            </rdf:Description>
          </rdf:RDF>
        </sbml:annotation>
      </sbml:species>
      <sbml:species boundaryCondition="false" constant="false" hasOnlySubstanceUnits="false" id="M_DATP" name="dATP" compartment="c" fbc:chemicalFormula="C10H16N5O12P3">
        <sbml:annotation>
          <rdf:RDF>
            <rdf:Description rdf:about="#DATP">
              <bqbiol:is>
                <rdf:Bag>
                  <rdf:li rdf:resource="http://identifiers.org/chebi/CHEBI:16284"/>
                  <rdf:li rdf:resource="http://identifiers.org/inchi/InChI=1S/C10H16N5O12P3/c11-9-8-10(13-3-12-9)15(4-14-8)7-1-5(16)6(25-7)2-24-29(20,21)27-30(22,23)26-28(17,18)19/h3-7,16H,1-2H2,(H,20,21)(H,22,23)(H2,11,12,13)(H2,17,18,19)/t5-,6+,7+/m0/s1"/>
                  <rdf:li rdf:resource="http://identifiers.org/kegg.compound/C00131"/>
                </rdf:Bag>
              </bqbiol:is>
            </rdf:Description>
          </rdf:RDF>
        </sbml:annotation>
      </sbml:species>
      <sbml:species boundaryCondition="false" constant="false" hasOnlySubstanceUnits="false" id="M_DC" name="Deoxycytidine" compartment="c" fbc:chemicalFormula="C9H13N3O4">
        <sbml:annotation>
          <rdf:RDF>
            <rdf:Description rdf:about="#DC">
              <bqbiol:is>
                <rdf:Bag>
                  <rdf:li rdf:resource="http://identifiers.org/kegg.compound/C00881"/>
                  <rdf:li rdf:resource="http://identifiers.org/inchi/InChI=1S/C9H13N3O4/c10-7-1-2-12(9(15)11-7)8-3-5(14)6(4-13)16-8/h1-2,5-6,8,13-14H,3-4H2,(H2,10,11,15)/t5-,6+,8+/m0/s1"/>
                  <rdf:li rdf:resource="http://identifiers.org/chebi/CHEBI:15698"/>
                </rdf:Bag>
              </bqbiol:is>
            </rdf:Description>
          </rdf:RDF>
        </sbml:annotation>
      </sbml:species>
      <sbml:species boundaryCondition="false" constant="false" hasOnlySubstanceUnits="false" id="M_DCDA" name="4-methylcholesta-8,24-diene-3-ol-4-carboxylate" compartment="c" fbc:chemicalFormula="C29H45O3">
        <sbml:annotation>
          <rdf:RDF>
            <rdf:Description rdf:about="#DCDA">
              <bqbiol:is>
                <rdf:Bag>
                  <rdf:li rdf:resource="http://identifiers.org/chebi/CHEBI:64925"/>
                </rdf:Bag>
              </bqbiol:is>
            </rdf:Description>
          </rdf:RDF>
        </sbml:annotation>
      </sbml:species>
      <sbml:species boundaryCondition="false" constant="false" hasOnlySubstanceUnits="false" id="M_DCDOL" name="14-Demethyllanosterol" compartment="c" fbc:chemicalFormula="C29H48O">
        <sbml:annotation>
          <rdf:RDF>
            <rdf:Description rdf:about="#DCDOL">
              <bqbiol:is>
                <rdf:Bag>
                  <rdf:li rdf:resource="http://identifiers.org/chebi/CHEBI:18364"/>
                  <rdf:li rdf:resource="http://identifiers.org/inchi/InChI=1S/C29H48O/c1-19(2)9-8-10-20(3)22-12-13-23-21-11-14-25-27(4,5)26(30)16-18-29(25,7)24(21)15-17-28(22,23)6/h9,20,22-23,25-26,30H,8,10-18H2,1-7H3/t20-,22-,23+,25+,26+,28-,29-/m1/s1"/>
                  <rdf:li rdf:resource="http://identifiers.org/kegg.compound/C05108"/>
                </rdf:Bag>
              </bqbiol:is>
            </rdf:Description>
          </rdf:RDF>
        </sbml:annotation>
      </sbml:species>
      <sbml:species boundaryCondition="false" constant="false" hasOnlySubstanceUnits="false" id="M_DCDP" name="dCDP" compartment="c" fbc:chemicalFormula="C9H15N3O10P2">
        <sbml:annotation>
          <rdf:RDF>
            <rdf:Description rdf:about="#DCDP">
              <bqbiol:is>
                <rdf:Bag>
                  <rdf:li rdf:resource="http://identifiers.org/inchi/InChI=1S/C9H15N3O10P2/c10-7-1-2-12(9(14)11-7)8-3-5(13)6(21-8)4-20-24(18,19)22-23(15,16)17/h1-2,5-6,8,13H,3-4H2,(H,18,19)(H2,10,11,14)(H2,15,16,17)/t5-,6+,8+/m0/s1"/>
                  <rdf:li rdf:resource="http://identifiers.org/kegg.compound/C00705"/>
                  <rdf:li rdf:resource="http://identifiers.org/chebi/CHEBI:28846"/>
                </rdf:Bag>
              </bqbiol:is>
            </rdf:Description>
          </rdf:RDF>
        </sbml:annotation>
      </sbml:species>
      <sbml:species boundaryCondition="false" constant="false" hasOnlySubstanceUnits="false" id="M_DCMP" name="dCMP" compartment="c" fbc:chemicalFormula="C9H14N3O7P">
        <sbml:annotation>
          <rdf:RDF>
            <rdf:Description rdf:about="#DCMP">
              <bqbiol:is>
                <rdf:Bag>
                  <rdf:li rdf:resource="http://identifiers.org/kegg.compound/C00239"/>
                  <rdf:li rdf:resource="http://identifiers.org/inchi/InChI=1S/C9H14N3O7P/c10-7-1-2-12(9(14)11-7)8-3-5(13)6(19-8)4-18-20(15,16)17/h1-2,5-6,8,13H,3-4H2,(H2,10,11,14)(H2,15,16,17)/t5-,6+,8+/m0/s1"/>
                  <rdf:li rdf:resource="http://identifiers.org/chebi/CHEBI:15918"/>
                </rdf:Bag>
              </bqbiol:is>
            </rdf:Description>
          </rdf:RDF>
        </sbml:annotation>
      </sbml:species>
      <sbml:species boundaryCondition="false" constant="false" hasOnlySubstanceUnits="false" id="M_DCTOL" name="4,4-Dimethyl-5alpha-cholesta-8,14,24-trien-3beta-ol" compartment="c" fbc:chemicalFormula="C29H46O">
        <sbml:annotation>
          <rdf:RDF>
            <rdf:Description rdf:about="#DCTOL">
              <bqbiol:is>
                <rdf:Bag>
                  <rdf:li rdf:resource="http://identifiers.org/chebi/CHEBI:17813"/>
                  <rdf:li rdf:resource="http://identifiers.org/kegg.compound/C11455"/>
                  <rdf:li rdf:resource="http://identifiers.org/inchi/InChI=1S/C29H46O/c1-19(2)9-8-10-20(3)22-12-13-23-21-11-14-25-27(4,5)26(30)16-18-29(25,7)24(21)15-17-28(22,23)6/h9,13,20,22,25-26,30H,8,10-12,14-18H2,1-7H3/t20-,22-,25+,26+,28-,29-/m1/s1"/>
                </rdf:Bag>
              </bqbiol:is>
            </rdf:Description>
          </rdf:RDF>
        </sbml:annotation>
      </sbml:species>
      <sbml:species boundaryCondition="false" constant="false" hasOnlySubstanceUnits="false" id="M_DCTP" name="dCTP" compartment="c" fbc:chemicalFormula="C9H16N3O13P3">
        <sbml:annotation>
          <rdf:RDF>
            <rdf:Description rdf:about="#DCTP">
              <bqbiol:is>
                <rdf:Bag>
                  <rdf:li rdf:resource="http://identifiers.org/chebi/CHEBI:16311"/>
                  <rdf:li rdf:resource="http://identifiers.org/kegg.compound/C00458"/>
                  <rdf:li rdf:resource="http://identifiers.org/inchi/InChI=1S/C9H16N3O13P3/c10-7-1-2-12(9(14)11-7)8-3-5(13)6(23-8)4-22-27(18,19)25-28(20,21)24-26(15,16)17/h1-2,5-6,8,13H,3-4H2,(H,18,19)(H,20,21)(H2,10,11,14)(H2,15,16,17)/t5-,6+,8+/m0/s1"/>
                </rdf:Bag>
              </bqbiol:is>
            </rdf:Description>
          </rdf:RDF>
        </sbml:annotation>
      </sbml:species>
      <sbml:species boundaryCondition="false" constant="false" hasOnlySubstanceUnits="false" id="M_DG" name="Deoxyguanosine" compartment="c" fbc:chemicalFormula="C10H13N5O4">
        <sbml:annotation>
          <rdf:RDF>
            <rdf:Description rdf:about="#DG">
              <bqbiol:is>
                <rdf:Bag>
                  <rdf:li rdf:resource="http://identifiers.org/chebi/CHEBI:17172"/>
                  <rdf:li rdf:resource="http://identifiers.org/kegg.compound/C00330"/>
                  <rdf:li rdf:resource="http://identifiers.org/inchi/InChI=1S/C10H13N5O4/c11-10-13-8-7(9(18)14-10)12-3-15(8)6-1-4(17)5(2-16)19-6/h3-6,16-17H,1-2H2,(H3,11,13,14,18)/t4-,5+,6+/m0/s1"/>
                </rdf:Bag>
              </bqbiol:is>
            </rdf:Description>
          </rdf:RDF>
        </sbml:annotation>
      </sbml:species>
      <sbml:species boundaryCondition="false" constant="false" hasOnlySubstanceUnits="false" id="M_DGDG" name="Digalactosyl-diacylglycerol" compartment="c" fbc:chemicalFormula="C17H26O15R2">
        <sbml:annotation>
          <rdf:RDF>
            <rdf:Description rdf:about="#DGDG">
              <bqbiol:is>
                <rdf:Bag>
                  <rdf:li rdf:resource="http://identifiers.org/chebi/CHEBI:28396"/>
                  <rdf:li rdf:resource="http://identifiers.org/kegg.compound/C06037"/>
                </rdf:Bag>
              </bqbiol:is>
            </rdf:Description>
          </rdf:RDF>
        </sbml:annotation>
      </sbml:species>
      <sbml:species boundaryCondition="false" constant="false" hasOnlySubstanceUnits="false" id="M_DGDMIPC" name="Digalactosyl-dimannosyl-inositol-P-ceramide" compartment="c" fbc:chemicalFormula="C34H58NO31PR2"/>
      <sbml:species boundaryCondition="false" constant="false" hasOnlySubstanceUnits="false" id="M_DGDP" name="dGDP" compartment="c" fbc:chemicalFormula="C10H15N5O10P2">
        <sbml:annotation>
          <rdf:RDF>
            <rdf:Description rdf:about="#DGDP">
              <bqbiol:is>
                <rdf:Bag>
                  <rdf:li rdf:resource="http://identifiers.org/kegg.compound/C00361"/>
                  <rdf:li rdf:resource="http://identifiers.org/inchi/InChI=1S/C10H15N5O10P2/c11-10-13-8-7(9(17)14-10)12-3-15(8)6-1-4(16)5(24-6)2-23-27(21,22)25-26(18,19)20/h3-6,16H,1-2H2,(H,21,22)(H2,18,19,20)(H3,11,13,14,17)/t4-,5+,6+/m0/s1"/>
                  <rdf:li rdf:resource="http://identifiers.org/chebi/CHEBI:28862"/>
                </rdf:Bag>
              </bqbiol:is>
            </rdf:Description>
          </rdf:RDF>
        </sbml:annotation>
      </sbml:species>
      <sbml:species boundaryCondition="false" constant="false" hasOnlySubstanceUnits="false" id="M_DGLC" name="D-Glucose" compartment="c" fbc:chemicalFormula="C6H12O6">
        <sbml:annotation>
          <rdf:RDF>
            <rdf:Description rdf:about="#DGLC">
              <bqbiol:is>
                <rdf:Bag>
                  <rdf:li rdf:resource="http://identifiers.org/inchi/InChI=1S/C6H12O6/c7-1-2-3(8)4(9)5(10)6(11)12-2/h2-11H,1H2/t2-,3-,4+,5-,6"/>
                  <rdf:li rdf:resource="http://identifiers.org/chebi/CHEBI:4167"/>
                  <rdf:li rdf:resource="http://identifiers.org/kegg.compound/C00031"/>
                </rdf:Bag>
              </bqbiol:is>
            </rdf:Description>
          </rdf:RDF>
        </sbml:annotation>
      </sbml:species>
      <sbml:species boundaryCondition="false" constant="false" hasOnlySubstanceUnits="false" id="M_DGLCe" name="D-Glucose (extracellular)" compartment="e" fbc:chemicalFormula="C6H12O6">
        <sbml:annotation>
          <rdf:RDF>
            <rdf:Description rdf:about="#DGLCe">
              <bqbiol:is>
                <rdf:Bag>
                  <rdf:li rdf:resource="http://identifiers.org/inchi/InChI=1S/C6H12O6/c7-1-2-3(8)4(9)5(10)6(11)12-2/h2-11H,1H2/t2-,3-,4+,5-,6"/>
                  <rdf:li rdf:resource="http://identifiers.org/chebi/CHEBI:4167"/>
                  <rdf:li rdf:resource="http://identifiers.org/kegg.compound/C00031"/>
                </rdf:Bag>
              </bqbiol:is>
            </rdf:Description>
          </rdf:RDF>
        </sbml:annotation>
      </sbml:species>
      <sbml:species boundaryCondition="false" constant="false" hasOnlySubstanceUnits="false" id="M_DGMP" name="dGMP" compartment="c" fbc:chemicalFormula="C10H14N5O7P">
        <sbml:annotation>
          <rdf:RDF>
            <rdf:Description rdf:about="#DGMP">
              <bqbiol:is>
                <rdf:Bag>
                  <rdf:li rdf:resource="http://identifiers.org/chebi/CHEBI:16192"/>
                  <rdf:li rdf:resource="http://identifiers.org/kegg.compound/C00362"/>
                  <rdf:li rdf:resource="http://identifiers.org/inchi/InChI=1S/C10H14N5O7P/c11-10-13-8-7(9(17)14-10)12-3-15(8)6-1-4(16)5(22-6)2-21-23(18,19)20/h3-6,16H,1-2H2,(H2,18,19,20)(H3,11,13,14,17)/t4-,5+,6+/m0/s1"/>
                </rdf:Bag>
              </bqbiol:is>
            </rdf:Description>
          </rdf:RDF>
        </sbml:annotation>
      </sbml:species>
      <sbml:species boundaryCondition="false" constant="false" hasOnlySubstanceUnits="false" id="M_DGTP" name="dGTP" compartment="c" fbc:chemicalFormula="C10H16N5O13P3">
        <sbml:annotation>
          <rdf:RDF>
            <rdf:Description rdf:about="#DGTP">
              <bqbiol:is>
                <rdf:Bag>
                  <rdf:li rdf:resource="http://identifiers.org/kegg.compound/C00286"/>
                  <rdf:li rdf:resource="http://identifiers.org/inchi/InChI=1S/C10H16N5O13P3/c11-10-13-8-7(9(17)14-10)12-3-15(8)6-1-4(16)5(26-6)2-25-30(21,22)28-31(23,24)27-29(18,19)20/h3-6,16H,1-2H2,(H,21,22)(H,23,24)(H2,18,19,20)(H3,11,13,14,17)/t4-,5+,6+/m0/s1"/>
                  <rdf:li rdf:resource="http://identifiers.org/chebi/CHEBI:16497"/>
                </rdf:Bag>
              </bqbiol:is>
            </rdf:Description>
          </rdf:RDF>
        </sbml:annotation>
      </sbml:species>
      <sbml:species boundaryCondition="false" constant="false" hasOnlySubstanceUnits="false" id="M_DHBA" name="2,3-Dihydroxybenzoate" compartment="c" fbc:chemicalFormula="C7H6O4">
        <sbml:annotation>
          <rdf:RDF>
            <rdf:Description rdf:about="#DHBA">
              <bqbiol:is>
                <rdf:Bag>
                  <rdf:li rdf:resource="http://identifiers.org/kegg.compound/C00196"/>
                  <rdf:li rdf:resource="http://identifiers.org/inchi/InChI=1S/C7H6O4/c8-5-3-1-2-4(6(5)9)7(10)11/h1-3,8-9H,(H,10,11)"/>
                  <rdf:li rdf:resource="http://identifiers.org/chebi/CHEBI:18026"/>
                </rdf:Bag>
              </bqbiol:is>
            </rdf:Description>
          </rdf:RDF>
        </sbml:annotation>
      </sbml:species>
      <sbml:species boundaryCondition="false" constant="false" hasOnlySubstanceUnits="false" id="M_DHCHDDC" name="(1R,6S)-Dihydroxycyclohexa-2,4-diene-1,4-dicarboxylate" compartment="c" fbc:chemicalFormula="C8H8O6">
        <sbml:annotation>
          <rdf:RDF>
            <rdf:Description rdf:about="#DHCHDDC">
              <bqbiol:is>
                <rdf:Bag>
                  <rdf:li rdf:resource="http://identifiers.org/inchi/InChI=1S/C8H8O6/c9-5-3-4(6(10)11)1-2-8(5,14)7(12)13/h1-3,5,9,14H,(H,10,11)(H,12,13)/t5-,8+/m0/s1"/>
                  <rdf:li rdf:resource="http://identifiers.org/kegg.compound/C06318"/>
                  <rdf:li rdf:resource="http://identifiers.org/chebi/CHEBI:15564"/>
                </rdf:Bag>
              </bqbiol:is>
            </rdf:Description>
          </rdf:RDF>
        </sbml:annotation>
      </sbml:species>
      <sbml:species boundaryCondition="false" constant="false" hasOnlySubstanceUnits="false" id="M_DHF" name="7,8-Dihydrofolate" compartment="c" fbc:chemicalFormula="C19H21N7O6">
        <sbml:annotation>
          <rdf:RDF>
            <rdf:Description rdf:about="#DHF">
              <bqbiol:is>
                <rdf:Bag>
                  <rdf:li rdf:resource="http://identifiers.org/inchi/InChI=1S/C19H21N7O6/c20-19-25-15-14(17(30)26-19)23-11(8-22-15)7-21-10-3-1-9(2-4-10)16(29)24-12(18(31)32)5-6-13(27)28/h1-4,12,21H,5-8H2,(H,24,29)(H,27,28)(H,31,32)(H4,20,22,25,26,30)/t12-/m0/s1"/>
                  <rdf:li rdf:resource="http://identifiers.org/chebi/CHEBI:15633"/>
                  <rdf:li rdf:resource="http://identifiers.org/kegg.compound/C00415"/>
                </rdf:Bag>
              </bqbiol:is>
            </rdf:Description>
          </rdf:RDF>
        </sbml:annotation>
      </sbml:species>
      <sbml:species boundaryCondition="false" constant="false" hasOnlySubstanceUnits="false" id="M_DHMVAm" name="(R)-2,3-Dihydroxy-3-methylpentanoate (mitochondrial)" compartment="m" fbc:chemicalFormula="C6H12O4">
        <sbml:annotation>
          <rdf:RDF>
            <rdf:Description rdf:about="#DHMVAm">
              <bqbiol:is>
                <rdf:Bag>
                  <rdf:li rdf:resource="http://identifiers.org/chebi/CHEBI:27512"/>
                  <rdf:li rdf:resource="http://identifiers.org/kegg.compound/C06007"/>
                  <rdf:li rdf:resource="http://identifiers.org/inchi/InChI=1S/C6H12O4/c1-3-6(2,10)4(7)5(8)9/h4,7,10H,3H2,1-2H3,(H,8,9)/t4-,6+/m0/s1"/>
                </rdf:Bag>
              </bqbiol:is>
            </rdf:Description>
          </rdf:RDF>
        </sbml:annotation>
      </sbml:species>
      <sbml:species boundaryCondition="false" constant="false" hasOnlySubstanceUnits="false" id="M_DHP" name="2-Amino-4-hydroxy-6-(D-erythro-1,2,3-trihydroxypropyl)-7,8-dihydropteridine" compartment="c" fbc:chemicalFormula="C9H13N5O4">
        <sbml:annotation>
          <rdf:RDF>
            <rdf:Description rdf:about="#DHP">
              <bqbiol:is>
                <rdf:Bag>
                  <rdf:li rdf:resource="http://identifiers.org/kegg.compound/C04874"/>
                  <rdf:li rdf:resource="http://identifiers.org/chebi/CHEBI:17001"/>
                  <rdf:li rdf:resource="http://identifiers.org/inchi/InChI=1S/C9H13N5O4/c10-9-13-7-5(8(18)14-9)12-3(1-11-7)6(17)4(16)2-15/h4,6,15-17H,1-2H2,(H4,10,11,13,14,18)/t4-,6+/m1/s1"/>
                </rdf:Bag>
              </bqbiol:is>
            </rdf:Description>
          </rdf:RDF>
        </sbml:annotation>
      </sbml:species>
      <sbml:species boundaryCondition="false" constant="false" hasOnlySubstanceUnits="false" id="M_DHPLYSm" name="protein-dihydrolipoyllysine" compartment="m" fbc:chemicalFormula="C8H16NOS2R">
        <sbml:annotation>
          <rdf:RDF>
            <rdf:Description rdf:about="#DHPLYSm">
              <bqbiol:is>
                <rdf:Bag>
                  <rdf:li rdf:resource="http://identifiers.org/chebi/CHEBI:16194"/>
                  <rdf:li rdf:resource="http://identifiers.org/kegg.compound/C02972"/>
                </rdf:Bag>
              </bqbiol:is>
            </rdf:Description>
          </rdf:RDF>
        </sbml:annotation>
      </sbml:species>
      <sbml:species boundaryCondition="false" constant="false" hasOnlySubstanceUnits="false" id="M_DHPT" name="Dihydropteroate" compartment="c" fbc:chemicalFormula="C14H14N6O3">
        <sbml:annotation>
          <rdf:RDF>
            <rdf:Description rdf:about="#DHPT">
              <bqbiol:is>
                <rdf:Bag>
                  <rdf:li rdf:resource="http://identifiers.org/chebi/CHEBI:4581"/>
                  <rdf:li rdf:resource="http://identifiers.org/inchi/InChI=1S/C14H14N6O3/c15-14-19-11-10(12(21)20-14)18-9(6-17-11)5-16-8-3-1-7(2-4-8)13(22)23/h1-4,16H,5-6H2,(H,22,23)(H4,15,17,19,20,21)"/>
                  <rdf:li rdf:resource="http://identifiers.org/kegg.compound/C00921"/>
                </rdf:Bag>
              </bqbiol:is>
            </rdf:Description>
          </rdf:RDF>
        </sbml:annotation>
      </sbml:species>
      <sbml:species boundaryCondition="false" constant="false" hasOnlySubstanceUnits="false" id="M_DHSK" name="3-Dehydroshikimate" compartment="c" fbc:chemicalFormula="C7H8O5">
        <sbml:annotation>
          <rdf:RDF>
            <rdf:Description rdf:about="#DHSK">
              <bqbiol:is>
                <rdf:Bag>
                  <rdf:li rdf:resource="http://identifiers.org/chebi/CHEBI:30918"/>
                  <rdf:li rdf:resource="http://identifiers.org/kegg.compound/C02637"/>
                  <rdf:li rdf:resource="http://identifiers.org/inchi/InChI=1S/C7H8O5/c8-4-1-3(7(11)12)2-5(9)6(4)10/h1,5-6,9-10H,2H2,(H,11,12)/t5-,6-/m1/s1"/>
                </rdf:Bag>
              </bqbiol:is>
            </rdf:Description>
          </rdf:RDF>
        </sbml:annotation>
      </sbml:species>
      <sbml:species boundaryCondition="false" constant="false" hasOnlySubstanceUnits="false" id="M_DHSKe" name="3-Dehydroshikimate (extracellular)" compartment="e" fbc:chemicalFormula="C7H8O5">
        <sbml:annotation>
          <rdf:RDF>
            <rdf:Description rdf:about="#DHSKe">
              <bqbiol:is>
                <rdf:Bag>
                  <rdf:li rdf:resource="http://identifiers.org/chebi/CHEBI:30918"/>
                  <rdf:li rdf:resource="http://identifiers.org/kegg.compound/C02637"/>
                  <rdf:li rdf:resource="http://identifiers.org/inchi/InChI=1S/C7H8O5/c8-4-1-3(7(11)12)2-5(9)6(4)10/h1,5-6,9-10H,2H2,(H,11,12)/t5-,6-/m1/s1"/>
                </rdf:Bag>
              </bqbiol:is>
            </rdf:Description>
          </rdf:RDF>
        </sbml:annotation>
      </sbml:species>
      <sbml:species boundaryCondition="false" constant="false" hasOnlySubstanceUnits="false" id="M_DHVALm" name="(R)-2,3-Dihydroxy-3-methylbutanoate (mitochondrial)" compartment="m" fbc:chemicalFormula="C5H10O4">
        <sbml:annotation>
          <rdf:RDF>
            <rdf:Description rdf:about="#DHVALm">
              <bqbiol:is>
                <rdf:Bag>
                  <rdf:li rdf:resource="http://identifiers.org/kegg.compound/C04272"/>
                  <rdf:li rdf:resource="http://identifiers.org/chebi/CHEBI:15684"/>
                  <rdf:li rdf:resource="http://identifiers.org/inchi/InChI=1S/C5H10O4/c1-5(2,9)3(6)4(7)8/h3,6,9H,1-2H3,(H,7,8)/t3-/m0/s1"/>
                </rdf:Bag>
              </bqbiol:is>
            </rdf:Description>
          </rdf:RDF>
        </sbml:annotation>
      </sbml:species>
      <sbml:species boundaryCondition="false" constant="false" hasOnlySubstanceUnits="false" id="M_DIMGP" name="D-erythro-1-(Imidazol-4-yl)glycerol 3-phosphate" compartment="c" fbc:chemicalFormula="C6H11N2O6P">
        <sbml:annotation>
          <rdf:RDF>
            <rdf:Description rdf:about="#DIMGP">
              <bqbiol:is>
                <rdf:Bag>
                  <rdf:li rdf:resource="http://identifiers.org/chebi/CHEBI:17805"/>
                  <rdf:li rdf:resource="http://identifiers.org/kegg.compound/C04666"/>
                  <rdf:li rdf:resource="http://identifiers.org/inchi/InChI=1S/C6H11N2O6P/c9-5(2-14-15(11,12)13)6(10)4-1-7-3-8-4/h1,3,5-6,9-10H,2H2,(H,7,8)(H2,11,12,13)/t5-,6+/m1/s1"/>
                </rdf:Bag>
              </bqbiol:is>
            </rdf:Description>
          </rdf:RDF>
        </sbml:annotation>
      </sbml:species>
      <sbml:species boundaryCondition="false" constant="false" hasOnlySubstanceUnits="false" id="M_DIN" name="Deoxyinosine" compartment="c" fbc:chemicalFormula="C10H12N4O4">
        <sbml:annotation>
          <rdf:RDF>
            <rdf:Description rdf:about="#DIN">
              <bqbiol:is>
                <rdf:Bag>
                  <rdf:li rdf:resource="http://identifiers.org/kegg.compound/C05512"/>
                  <rdf:li rdf:resource="http://identifiers.org/chebi/CHEBI:28997"/>
                  <rdf:li rdf:resource="http://identifiers.org/inchi/InChI=1S/C10H12N4O4/c15-2-6-5(16)1-7(18-6)14-4-13-8-9(14)11-3-12-10(8)17/h3-7,15-16H,1-2H2,(H,11,12,17)/t5-,6+,7+/m0/s1"/>
                </rdf:Bag>
              </bqbiol:is>
            </rdf:Description>
          </rdf:RDF>
        </sbml:annotation>
      </sbml:species>
      <sbml:species boundaryCondition="false" constant="false" hasOnlySubstanceUnits="false" id="M_DMAND" name="(R)-Mandelate" compartment="c" fbc:chemicalFormula="C8H8O3">
        <sbml:annotation>
          <rdf:RDF>
            <rdf:Description rdf:about="#DMAND">
              <bqbiol:is>
                <rdf:Bag>
                  <rdf:li rdf:resource="http://identifiers.org/chebi/CHEBI:17656"/>
                  <rdf:li rdf:resource="http://identifiers.org/inchi/InChI=1S/C8H8O3/c9-7(8(10)11)6-4-2-1-3-5-6/h1-5,7,9H,(H,10,11)/t7-/m1/s1"/>
                  <rdf:li rdf:resource="http://identifiers.org/kegg.compound/C01983"/>
                </rdf:Bag>
              </bqbiol:is>
            </rdf:Description>
          </rdf:RDF>
        </sbml:annotation>
      </sbml:species>
      <sbml:species boundaryCondition="false" constant="false" hasOnlySubstanceUnits="false" id="M_DMANDe" name="(R)-Mandelate (extracellular)" compartment="e" fbc:chemicalFormula="C8H8O3">
        <sbml:annotation>
          <rdf:RDF>
            <rdf:Description rdf:about="#DMANDe">
              <bqbiol:is>
                <rdf:Bag>
                  <rdf:li rdf:resource="http://identifiers.org/chebi/CHEBI:17656"/>
                  <rdf:li rdf:resource="http://identifiers.org/inchi/InChI=1S/C8H8O3/c9-7(8(10)11)6-4-2-1-3-5-6/h1-5,7,9H,(H,10,11)/t7-/m1/s1"/>
                  <rdf:li rdf:resource="http://identifiers.org/kegg.compound/C01983"/>
                </rdf:Bag>
              </bqbiol:is>
            </rdf:Description>
          </rdf:RDF>
        </sbml:annotation>
      </sbml:species>
      <sbml:species boundaryCondition="false" constant="false" hasOnlySubstanceUnits="false" id="M_DMIPC" name="Di-mannosyl-inositol-P-ceramide" compartment="c" fbc:chemicalFormula="C22H38NO21PR2"/>
      <sbml:species boundaryCondition="false" constant="false" hasOnlySubstanceUnits="false" id="M_DMNAD" name="Deamido-NAD" compartment="c" fbc:chemicalFormula="C21H26N6O15P2">
        <sbml:annotation>
          <rdf:RDF>
            <rdf:Description rdf:about="#DMNAD">
              <bqbiol:is>
                <rdf:Bag>
                  <rdf:li rdf:resource="http://identifiers.org/kegg.compound/C00857"/>
                  <rdf:li rdf:resource="http://identifiers.org/chebi/CHEBI:18304"/>
                  <rdf:li rdf:resource="http://identifiers.org/inchi/InChI=1S/C21H26N6O15P2/c22-17-12-18(24-7-23-17)27(8-25-12)20-16(31)14(29)11(41-20)6-39-44(36,37)42-43(34,35)38-5-10-13(28)15(30)19(40-10)26-3-1-2-9(4-26)21(32)33/h1-4,7-8,10-11,13-16,19-20,28-31H,5-6H2,(H4-,22,23,24,32,33,34,35,36,37)/p+1/t10-,11-,13-,14-,15-,16-,19-,20-/m1/s1"/>
                </rdf:Bag>
              </bqbiol:is>
            </rdf:Description>
          </rdf:RDF>
        </sbml:annotation>
      </sbml:species>
      <sbml:species boundaryCondition="false" constant="false" hasOnlySubstanceUnits="false" id="M_DMPP" name="Dimethylallyl diphosphate" compartment="c" fbc:chemicalFormula="C5H12O7P2">
        <sbml:annotation>
          <rdf:RDF>
            <rdf:Description rdf:about="#DMPP">
              <bqbiol:is>
                <rdf:Bag>
                  <rdf:li rdf:resource="http://identifiers.org/kegg.compound/C00235"/>
                  <rdf:li rdf:resource="http://identifiers.org/chebi/CHEBI:16057"/>
                  <rdf:li rdf:resource="http://identifiers.org/inchi/InChI=1S/C5H12O7P2/c1-5(2)3-4-11-14(9,10)12-13(6,7)8/h3H,4H2,1-2H3,(H,9,10)(H2,6,7,8)"/>
                </rdf:Bag>
              </bqbiol:is>
            </rdf:Description>
          </rdf:RDF>
        </sbml:annotation>
      </sbml:species>
      <sbml:species boundaryCondition="false" constant="false" hasOnlySubstanceUnits="false" id="M_DMT" name="Dimethylterephthalate" compartment="c" fbc:chemicalFormula="C10H10O4">
        <sbml:annotation>
          <rdf:RDF>
            <rdf:Description rdf:about="#DMT">
              <bqbiol:is>
                <rdf:Bag>
                  <rdf:li rdf:resource="http://identifiers.org/inchi/InChI=1S/C10H10O4/c1-13-9(11)7-3-5-8(6-4-7)10(12)14-2/h3-6H,1-2H3"/>
                </rdf:Bag>
              </bqbiol:is>
            </rdf:Description>
          </rdf:RDF>
        </sbml:annotation>
      </sbml:species>
      <sbml:species boundaryCondition="false" constant="false" hasOnlySubstanceUnits="false" id="M_DMTe" name="Dimethylterephthalate (extracellular)" compartment="e" fbc:chemicalFormula="C10H10O4">
        <sbml:annotation>
          <rdf:RDF>
            <rdf:Description rdf:about="#DMTe">
              <bqbiol:is>
                <rdf:Bag>
                  <rdf:li rdf:resource="http://identifiers.org/inchi/InChI=1S/C10H10O4/c1-13-9(11)7-3-5-8(6-4-7)10(12)14-2/h3-6H,1-2H3"/>
                </rdf:Bag>
              </bqbiol:is>
            </rdf:Description>
          </rdf:RDF>
        </sbml:annotation>
      </sbml:species>
      <sbml:species boundaryCondition="false" constant="false" hasOnlySubstanceUnits="false" id="M_DNA" name="Deoxyribonucleic acid" compartment="c">
        <sbml:annotation>
          <rdf:RDF>
            <rdf:Description rdf:about="#DNA">
              <bqbiol:is>
                <rdf:Bag>
                  <rdf:li rdf:resource="http://identifiers.org/chebi/CHEBI:16991"/>
                  <rdf:li rdf:resource="http://identifiers.org/kegg.compound/C00039"/>
                </rdf:Bag>
              </bqbiol:is>
            </rdf:Description>
          </rdf:RDF>
        </sbml:annotation>
      </sbml:species>
      <sbml:species boundaryCondition="false" constant="false" hasOnlySubstanceUnits="false" id="M_DOROA" name="(S)-Dihydroorotate" compartment="c" fbc:chemicalFormula="C5H6N2O4">
        <sbml:annotation>
          <rdf:RDF>
            <rdf:Description rdf:about="#DOROA">
              <bqbiol:is>
                <rdf:Bag>
                  <rdf:li rdf:resource="http://identifiers.org/kegg.compound/C00337"/>
                  <rdf:li rdf:resource="http://identifiers.org/chebi/CHEBI:17025"/>
                  <rdf:li rdf:resource="http://identifiers.org/inchi/InChI=1S/C5H6N2O4/c8-3-1-2(4(9)10)6-5(11)7-3/h2H,1H2,(H,9,10)(H2,6,7,8,11)/t2-/m0/s1"/>
                </rdf:Bag>
              </bqbiol:is>
            </rdf:Description>
          </rdf:RDF>
        </sbml:annotation>
      </sbml:species>
      <sbml:species boundaryCondition="false" constant="false" hasOnlySubstanceUnits="false" id="M_DPCOA" name="Dephospho-CoA" compartment="c" fbc:chemicalFormula="C21H35N7O13P2S">
        <sbml:annotation>
          <rdf:RDF>
            <rdf:Description rdf:about="#DPCOA">
              <bqbiol:is>
                <rdf:Bag>
                  <rdf:li rdf:resource="http://identifiers.org/chebi/CHEBI:15468"/>
                  <rdf:li rdf:resource="http://identifiers.org/inchi/InChI=1S/C21H35N7O13P2S/c1-21(2,16(32)19(33)24-4-3-12(29)23-5-6-44)8-39-43(36,37)41-42(34,35)38-7-11-14(30)15(31)20(40-11)28-10-27-13-17(22)25-9-26-18(13)28/h9-11,14-16,20,30-32,44H,3-8H2,1-2H3,(H,23,29)(H,24,33)(H,34,35)(H,36,37)(H2,22,25,26)/t11-,14-,15-,16+,20-/m1/s1"/>
                  <rdf:li rdf:resource="http://identifiers.org/kegg.compound/C00882"/>
                </rdf:Bag>
              </bqbiol:is>
            </rdf:Description>
          </rdf:RDF>
        </sbml:annotation>
      </sbml:species>
      <sbml:species boundaryCondition="false" constant="false" hasOnlySubstanceUnits="false" id="M_DPTH" name="2-[3-Carboxy-3-(methylammonio)propyl]-L-histidine" compartment="c" fbc:chemicalFormula="C11H18N4O4">
        <sbml:annotation>
          <rdf:RDF>
            <rdf:Description rdf:about="#DPTH">
              <bqbiol:is>
                <rdf:Bag>
                  <rdf:li rdf:resource="http://identifiers.org/inchi/InChI=1S/C11H18N4O4/c1-13-8(11(18)19)2-3-9-14-5-6(15-9)4-7(12)10(16)17/h5,7-8,13H,2-4,12H2,1H3,(H,14,15)(H,16,17)(H,18,19)/p+1/t7-,8"/>
                  <rdf:li rdf:resource="http://identifiers.org/kegg.compound/C04692"/>
                  <rdf:li rdf:resource="http://identifiers.org/chebi/CHEBI:16475"/>
                </rdf:Bag>
              </bqbiol:is>
            </rdf:Description>
          </rdf:RDF>
        </sbml:annotation>
      </sbml:species>
      <sbml:species boundaryCondition="false" constant="false" hasOnlySubstanceUnits="false" id="M_DQT" name="3-Dehydroquinate" compartment="c" fbc:chemicalFormula="C7H10O6">
        <sbml:annotation>
          <rdf:RDF>
            <rdf:Description rdf:about="#DQT">
              <bqbiol:is>
                <rdf:Bag>
                  <rdf:li rdf:resource="http://identifiers.org/chebi/CHEBI:17947"/>
                  <rdf:li rdf:resource="http://identifiers.org/kegg.compound/C00944"/>
                  <rdf:li rdf:resource="http://identifiers.org/inchi/InChI=1S/C7H10O6/c8-3-1-7(13,6(11)12)2-4(9)5(3)10/h3,5,8,10,13H,1-2H2,(H,11,12)/t3-,5+,7-/m1/s1"/>
                </rdf:Bag>
              </bqbiol:is>
            </rdf:Description>
          </rdf:RDF>
        </sbml:annotation>
      </sbml:species>
      <sbml:species boundaryCondition="false" constant="false" hasOnlySubstanceUnits="false" id="M_DR1P" name="2-Deoxy-D-ribose 1-phosphate" compartment="c" fbc:chemicalFormula="C5H11O7P">
        <sbml:annotation>
          <rdf:RDF>
            <rdf:Description rdf:about="#DR1P">
              <bqbiol:is>
                <rdf:Bag>
                  <rdf:li rdf:resource="http://identifiers.org/chebi/CHEBI:11563"/>
                  <rdf:li rdf:resource="http://identifiers.org/inchi/InChI=1S/C5H11O7P/c6-2-4-3(7)1-5(11-4)12-13(8,9)10/h3-7H,1-2H2,(H2,8,9,10)/t3-,4+,5+/m0/s1"/>
                  <rdf:li rdf:resource="http://identifiers.org/kegg.compound/C00672"/>
                </rdf:Bag>
              </bqbiol:is>
            </rdf:Description>
          </rdf:RDF>
        </sbml:annotation>
      </sbml:species>
      <sbml:species boundaryCondition="false" constant="false" hasOnlySubstanceUnits="false" id="M_DSAM" name="S-Adenosylmethioninamine" compartment="c" fbc:chemicalFormula="C14H23N6O3S">
        <sbml:annotation>
          <rdf:RDF>
            <rdf:Description rdf:about="#DSAM">
              <bqbiol:is>
                <rdf:Bag>
                  <rdf:li rdf:resource="http://identifiers.org/inchi/InChI=1S/C14H23N6O3S/c1-24(4-2-3-15)5-8-10(21)11(22)14(23-8)20-7-19-9-12(16)17-6-18-13(9)20/h6-8,10-11,14,21-22H,2-5,15H2,1H3,(H2,16,17,18)/q+1/t8-,10-,11-,14-,24"/>
                  <rdf:li rdf:resource="http://identifiers.org/kegg.compound/C01137"/>
                  <rdf:li rdf:resource="http://identifiers.org/chebi/CHEBI:15625"/>
                </rdf:Bag>
              </bqbiol:is>
            </rdf:Description>
          </rdf:RDF>
        </sbml:annotation>
      </sbml:species>
      <sbml:species boundaryCondition="false" constant="false" hasOnlySubstanceUnits="false" id="M_DT" name="Thymidine" compartment="c" fbc:chemicalFormula="C10H14N2O5">
        <sbml:annotation>
          <rdf:RDF>
            <rdf:Description rdf:about="#DT">
              <bqbiol:is>
                <rdf:Bag>
                  <rdf:li rdf:resource="http://identifiers.org/chebi/CHEBI:17748"/>
                  <rdf:li rdf:resource="http://identifiers.org/inchi/InChI=1S/C10H14N2O5/c1-5-3-12(10(16)11-9(5)15)8-2-6(14)7(4-13)17-8/h3,6-8,13-14H,2,4H2,1H3,(H,11,15,16)/t6-,7+,8+/m0/s1"/>
                  <rdf:li rdf:resource="http://identifiers.org/kegg.compound/C00214"/>
                </rdf:Bag>
              </bqbiol:is>
            </rdf:Description>
          </rdf:RDF>
        </sbml:annotation>
      </sbml:species>
      <sbml:species boundaryCondition="false" constant="false" hasOnlySubstanceUnits="false" id="M_DTB" name="Dethiobiotin" compartment="c" fbc:chemicalFormula="C10H18N2O3">
        <sbml:annotation>
          <rdf:RDF>
            <rdf:Description rdf:about="#DTB">
              <bqbiol:is>
                <rdf:Bag>
                  <rdf:li rdf:resource="http://identifiers.org/kegg.compound/C01909"/>
                  <rdf:li rdf:resource="http://identifiers.org/chebi/CHEBI:16691"/>
                  <rdf:li rdf:resource="http://identifiers.org/inchi/InChI=1S/C10H18N2O3/c1-7-8(12-10(15)11-7)5-3-2-4-6-9(13)14/h7-8H,2-6H2,1H3,(H,13,14)(H2,11,12,15)"/>
                </rdf:Bag>
              </bqbiol:is>
            </rdf:Description>
          </rdf:RDF>
        </sbml:annotation>
      </sbml:species>
      <sbml:species boundaryCondition="false" constant="false" hasOnlySubstanceUnits="false" id="M_DTBe" name="Dethiobiotin (extracellular)" compartment="e" fbc:chemicalFormula="C10H18N2O3">
        <sbml:annotation>
          <rdf:RDF>
            <rdf:Description rdf:about="#DTBe">
              <bqbiol:is>
                <rdf:Bag>
                  <rdf:li rdf:resource="http://identifiers.org/kegg.compound/C01909"/>
                  <rdf:li rdf:resource="http://identifiers.org/chebi/CHEBI:16691"/>
                  <rdf:li rdf:resource="http://identifiers.org/inchi/InChI=1S/C10H18N2O3/c1-7-8(12-10(15)11-7)5-3-2-4-6-9(13)14/h7-8H,2-6H2,1H3,(H,13,14)(H2,11,12,15)"/>
                </rdf:Bag>
              </bqbiol:is>
            </rdf:Description>
          </rdf:RDF>
        </sbml:annotation>
      </sbml:species>
      <sbml:species boundaryCondition="false" constant="false" hasOnlySubstanceUnits="false" id="M_DTDP" name="dTDP" compartment="c" fbc:chemicalFormula="C10H16N2O11P2">
        <sbml:annotation>
          <rdf:RDF>
            <rdf:Description rdf:about="#DTDP">
              <bqbiol:is>
                <rdf:Bag>
                  <rdf:li rdf:resource="http://identifiers.org/inchi/InChI=1S/C10H16N2O11P2/c1-5-3-12(10(15)11-9(5)14)8-2-6(13)7(22-8)4-21-25(19,20)23-24(16,17)18/h3,6-8,13H,2,4H2,1H3,(H,19,20)(H,11,14,15)(H2,16,17,18)/t6-,7+,8+/m0/s1"/>
                  <rdf:li rdf:resource="http://identifiers.org/kegg.compound/C00363"/>
                  <rdf:li rdf:resource="http://identifiers.org/chebi/CHEBI:18075"/>
                </rdf:Bag>
              </bqbiol:is>
            </rdf:Description>
          </rdf:RDF>
        </sbml:annotation>
      </sbml:species>
      <sbml:species boundaryCondition="false" constant="false" hasOnlySubstanceUnits="false" id="M_DTMP" name="dTMP" compartment="c" fbc:chemicalFormula="C10H15N2O8P">
        <sbml:annotation>
          <rdf:RDF>
            <rdf:Description rdf:about="#DTMP">
              <bqbiol:is>
                <rdf:Bag>
                  <rdf:li rdf:resource="http://identifiers.org/kegg.compound/C00364"/>
                  <rdf:li rdf:resource="http://identifiers.org/inchi/InChI=1S/C10H15N2O8P/c1-5-3-12(10(15)11-9(5)14)8-2-6(13)7(20-8)4-19-21(16,17)18/h3,6-8,13H,2,4H2,1H3,(H,11,14,15)(H2,16,17,18)/t6-,7+,8+/m0/s1"/>
                  <rdf:li rdf:resource="http://identifiers.org/chebi/CHEBI:17013"/>
                </rdf:Bag>
              </bqbiol:is>
            </rdf:Description>
          </rdf:RDF>
        </sbml:annotation>
      </sbml:species>
      <sbml:species boundaryCondition="false" constant="false" hasOnlySubstanceUnits="false" id="M_DTTP" name="dTTP" compartment="c" fbc:chemicalFormula="C10H17N2O14P3">
        <sbml:annotation>
          <rdf:RDF>
            <rdf:Description rdf:about="#DTTP">
              <bqbiol:is>
                <rdf:Bag>
                  <rdf:li rdf:resource="http://identifiers.org/inchi/InChI=1S/C10H17N2O14P3/c1-5-3-12(10(15)11-9(5)14)8-2-6(13)7(24-8)4-23-28(19,20)26-29(21,22)25-27(16,17)18/h3,6-8,13H,2,4H2,1H3,(H,19,20)(H,21,22)(H,11,14,15)(H2,16,17,18)/t6-,7+,8+/m0/s1"/>
                  <rdf:li rdf:resource="http://identifiers.org/chebi/CHEBI:18077"/>
                  <rdf:li rdf:resource="http://identifiers.org/kegg.compound/C00459"/>
                </rdf:Bag>
              </bqbiol:is>
            </rdf:Description>
          </rdf:RDF>
        </sbml:annotation>
      </sbml:species>
      <sbml:species boundaryCondition="false" constant="false" hasOnlySubstanceUnits="false" id="M_DU" name="Deoxyuridine" compartment="c" fbc:chemicalFormula="C9H12N2O5">
        <sbml:annotation>
          <rdf:RDF>
            <rdf:Description rdf:about="#DU">
              <bqbiol:is>
                <rdf:Bag>
                  <rdf:li rdf:resource="http://identifiers.org/inchi/InChI=1S/C9H12N2O5/c12-4-6-5(13)3-8(16-6)11-2-1-7(14)10-9(11)15/h1-2,5-6,8,12-13H,3-4H2,(H,10,14,15)/t5-,6+,8+/m0/s1"/>
                  <rdf:li rdf:resource="http://identifiers.org/chebi/CHEBI:16450"/>
                  <rdf:li rdf:resource="http://identifiers.org/kegg.compound/C00526"/>
                </rdf:Bag>
              </bqbiol:is>
            </rdf:Description>
          </rdf:RDF>
        </sbml:annotation>
      </sbml:species>
      <sbml:species boundaryCondition="false" constant="false" hasOnlySubstanceUnits="false" id="M_DUDP" name="dUDP" compartment="c" fbc:chemicalFormula="C9H14N2O11P2">
        <sbml:annotation>
          <rdf:RDF>
            <rdf:Description rdf:about="#DUDP">
              <bqbiol:is>
                <rdf:Bag>
                  <rdf:li rdf:resource="http://identifiers.org/inchi/InChI=1S/C9H14N2O11P2/c12-5-3-8(11-2-1-7(13)10-9(11)14)21-6(5)4-20-24(18,19)22-23(15,16)17/h1-2,5-6,8,12H,3-4H2,(H,18,19)(H,10,13,14)(H2,15,16,17)/t5-,6+,8+/m0/s1"/>
                  <rdf:li rdf:resource="http://identifiers.org/kegg.compound/C01346"/>
                  <rdf:li rdf:resource="http://identifiers.org/chebi/CHEBI:28850"/>
                </rdf:Bag>
              </bqbiol:is>
            </rdf:Description>
          </rdf:RDF>
        </sbml:annotation>
      </sbml:species>
      <sbml:species boundaryCondition="false" constant="false" hasOnlySubstanceUnits="false" id="M_DUMP" name="dUMP" compartment="c" fbc:chemicalFormula="C9H13N2O8P">
        <sbml:annotation>
          <rdf:RDF>
            <rdf:Description rdf:about="#DUMP">
              <bqbiol:is>
                <rdf:Bag>
                  <rdf:li rdf:resource="http://identifiers.org/chebi/CHEBI:17622"/>
                  <rdf:li rdf:resource="http://identifiers.org/kegg.compound/C00365"/>
                  <rdf:li rdf:resource="http://identifiers.org/inchi/InChI=1S/C9H13N2O8P/c12-5-3-8(11-2-1-7(13)10-9(11)14)19-6(5)4-18-20(15,16)17/h1-2,5-6,8,12H,3-4H2,(H,10,13,14)(H2,15,16,17)/t5-,6+,8+/m0/s1"/>
                </rdf:Bag>
              </bqbiol:is>
            </rdf:Description>
          </rdf:RDF>
        </sbml:annotation>
      </sbml:species>
      <sbml:species boundaryCondition="false" constant="false" hasOnlySubstanceUnits="false" id="M_DUTP" name="dUTP" compartment="c" fbc:chemicalFormula="C9H15N2O14P3">
        <sbml:annotation>
          <rdf:RDF>
            <rdf:Description rdf:about="#DUTP">
              <bqbiol:is>
                <rdf:Bag>
                  <rdf:li rdf:resource="http://identifiers.org/kegg.compound/C00460"/>
                  <rdf:li rdf:resource="http://identifiers.org/chebi/CHEBI:17625"/>
                  <rdf:li rdf:resource="http://identifiers.org/inchi/InChI=1S/C9H15N2O14P3/c12-5-3-8(11-2-1-7(13)10-9(11)14)23-6(5)4-22-27(18,19)25-28(20,21)24-26(15,16)17/h1-2,5-6,8,12H,3-4H2,(H,18,19)(H,20,21)(H,10,13,14)(H2,15,16,17)/t5-,6+,8+/m0/s1"/>
                </rdf:Bag>
              </bqbiol:is>
            </rdf:Description>
          </rdf:RDF>
        </sbml:annotation>
      </sbml:species>
      <sbml:species boundaryCondition="false" constant="false" hasOnlySubstanceUnits="false" id="M_E" name="D-Erythrose" compartment="c" fbc:chemicalFormula="C4H8O4">
        <sbml:annotation>
          <rdf:RDF>
            <rdf:Description rdf:about="#E">
              <bqbiol:is>
                <rdf:Bag>
                  <rdf:li rdf:resource="http://identifiers.org/inchi/InChI=1S/C4H8O4/c5-1-3(7)4(8)2-6/h1,3-4,6-8H,2H2/t3-,4+/m0/s1"/>
                  <rdf:li rdf:resource="http://identifiers.org/kegg.compound/C01796"/>
                  <rdf:li rdf:resource="http://identifiers.org/chebi/CHEBI:27904"/>
                </rdf:Bag>
              </bqbiol:is>
            </rdf:Description>
          </rdf:RDF>
        </sbml:annotation>
      </sbml:species>
      <sbml:species boundaryCondition="false" constant="false" hasOnlySubstanceUnits="false" id="M_E4P" name="D-Erythrose 4-phosphate" compartment="c" fbc:chemicalFormula="C4H9O7P">
        <sbml:annotation>
          <rdf:RDF>
            <rdf:Description rdf:about="#E4P">
              <bqbiol:is>
                <rdf:Bag>
                  <rdf:li rdf:resource="http://identifiers.org/kegg.compound/C00279"/>
                  <rdf:li rdf:resource="http://identifiers.org/chebi/CHEBI:48153"/>
                  <rdf:li rdf:resource="http://identifiers.org/inchi/InChI=1S/C4H9O7P/c5-1-3(6)4(7)2-11-12(8,9)10/h1,3-4,6-7H,2H2,(H2,8,9,10)/t3-,4+/m0/s1"/>
                </rdf:Bag>
              </bqbiol:is>
            </rdf:Description>
          </rdf:RDF>
        </sbml:annotation>
      </sbml:species>
      <sbml:species boundaryCondition="false" constant="false" hasOnlySubstanceUnits="false" id="M_Ee" name="D-Erythrose (extracellular)" compartment="e" fbc:chemicalFormula="C4H8O4">
        <sbml:annotation>
          <rdf:RDF>
            <rdf:Description rdf:about="#Ee">
              <bqbiol:is>
                <rdf:Bag>
                  <rdf:li rdf:resource="http://identifiers.org/inchi/InChI=1S/C4H8O4/c5-1-3(7)4(8)2-6/h1,3-4,6-8H,2H2/t3-,4+/m0/s1"/>
                  <rdf:li rdf:resource="http://identifiers.org/kegg.compound/C01796"/>
                  <rdf:li rdf:resource="http://identifiers.org/chebi/CHEBI:27904"/>
                </rdf:Bag>
              </bqbiol:is>
            </rdf:Description>
          </rdf:RDF>
        </sbml:annotation>
      </sbml:species>
      <sbml:species boundaryCondition="false" constant="false" hasOnlySubstanceUnits="false" id="M_EOL" name="Erythritol" compartment="c" fbc:chemicalFormula="C4H10O4">
        <sbml:annotation>
          <rdf:RDF>
            <rdf:Description rdf:about="#EOL">
              <bqbiol:is>
                <rdf:Bag>
                  <rdf:li rdf:resource="http://identifiers.org/inchi/InChI=1S/C4H10O4/c5-1-3(7)4(8)2-6/h3-8H,1-2H2/t3-,4+"/>
                  <rdf:li rdf:resource="http://identifiers.org/chebi/CHEBI:17113"/>
                  <rdf:li rdf:resource="http://identifiers.org/kegg.compound/C00503"/>
                </rdf:Bag>
              </bqbiol:is>
            </rdf:Description>
          </rdf:RDF>
        </sbml:annotation>
      </sbml:species>
      <sbml:species boundaryCondition="false" constant="false" hasOnlySubstanceUnits="false" id="M_EOLe" name="Erythritol (extracellular)" compartment="e" fbc:chemicalFormula="C4H10O4">
        <sbml:annotation>
          <rdf:RDF>
            <rdf:Description rdf:about="#EOLe">
              <bqbiol:is>
                <rdf:Bag>
                  <rdf:li rdf:resource="http://identifiers.org/inchi/InChI=1S/C4H10O4/c5-1-3(7)4(8)2-6/h3-8H,1-2H2/t3-,4+"/>
                  <rdf:li rdf:resource="http://identifiers.org/chebi/CHEBI:17113"/>
                  <rdf:li rdf:resource="http://identifiers.org/kegg.compound/C00503"/>
                </rdf:Bag>
              </bqbiol:is>
            </rdf:Description>
          </rdf:RDF>
        </sbml:annotation>
      </sbml:species>
      <sbml:species boundaryCondition="false" constant="false" hasOnlySubstanceUnits="false" id="M_EPST" name="Episterol" compartment="c" fbc:chemicalFormula="C28H46O">
        <sbml:annotation>
          <rdf:RDF>
            <rdf:Description rdf:about="#EPST">
              <bqbiol:is>
                <rdf:Bag>
                  <rdf:li rdf:resource="http://identifiers.org/kegg.compound/C15777"/>
                  <rdf:li rdf:resource="http://identifiers.org/chebi/CHEBI:50586"/>
                  <rdf:li rdf:resource="http://identifiers.org/inchi/InChI=1S/C28H46O/c1-18(2)19(3)7-8-20(4)24-11-12-25-23-10-9-21-17-22(29)13-15-27(21,5)26(23)14-16-28(24,25)6/h10,18,20-22,24-26,29H,3,7-9,11-17H2,1-2,4-6H3/t20-,21+,22+,24-,25+,26"/>
                </rdf:Bag>
              </bqbiol:is>
            </rdf:Description>
          </rdf:RDF>
        </sbml:annotation>
      </sbml:species>
      <sbml:species boundaryCondition="false" constant="false" hasOnlySubstanceUnits="false" id="M_ERGOD" name="Ergosta-5,7-dienol" compartment="c" fbc:chemicalFormula="C28H46O">
        <sbml:annotation>
          <rdf:RDF>
            <rdf:Description rdf:about="#ERGOD">
              <bqbiol:is>
                <rdf:Bag>
                  <rdf:li rdf:resource="http://identifiers.org/inchi/InChI=1S/C28H46O/c1-18(2)19(3)7-8-20(4)24-11-12-25-23-10-9-21-17-22(29)13-15-27(21,5)26(23)14-16-28(24,25)6/h9-10,18-20,22,24-26,29H,7-8,11-17H2,1-6H3/t19-,20+,22-,24"/>
                </rdf:Bag>
              </bqbiol:is>
            </rdf:Description>
          </rdf:RDF>
        </sbml:annotation>
      </sbml:species>
      <sbml:species boundaryCondition="false" constant="false" hasOnlySubstanceUnits="false" id="M_ERGOSE" name="Ergosterolester" compartment="c" fbc:chemicalFormula="C29H43O2R">
        <sbml:annotation>
          <rdf:RDF>
            <rdf:Description rdf:about="#ERGOSE">
              <bqbiol:is>
                <rdf:Bag>
                  <rdf:li rdf:resource="http://identifiers.org/chebi/CHEBI:52320"/>
                </rdf:Bag>
              </bqbiol:is>
            </rdf:Description>
          </rdf:RDF>
        </sbml:annotation>
      </sbml:species>
      <sbml:species boundaryCondition="false" constant="false" hasOnlySubstanceUnits="false" id="M_ERGOST" name="Ergosterol" compartment="c" fbc:chemicalFormula="C28H44O">
        <sbml:annotation>
          <rdf:RDF>
            <rdf:Description rdf:about="#ERGOST">
              <bqbiol:is>
                <rdf:Bag>
                  <rdf:li rdf:resource="http://identifiers.org/chebi/CHEBI:16933"/>
                  <rdf:li rdf:resource="http://identifiers.org/inchi/InChI=1S/C28H44O/c1-18(2)19(3)7-8-20(4)24-11-12-25-23-10-9-21-17-22(29)13-15-27(21,5)26(23)14-16-28(24,25)6/h7-10,18-20,22,24-26,29H,11-17H2,1-6H3/b8-7+/t19-,20+,22-,24+,25-,26-,27-,28+/m0/s1"/>
                  <rdf:li rdf:resource="http://identifiers.org/kegg.compound/C01694"/>
                </rdf:Bag>
              </bqbiol:is>
            </rdf:Description>
          </rdf:RDF>
        </sbml:annotation>
      </sbml:species>
      <sbml:species boundaryCondition="false" constant="false" hasOnlySubstanceUnits="false" id="M_ERGOT" name="Ergosta-5,7,22,24-tetraenol" compartment="c" fbc:chemicalFormula="C28H42O">
        <sbml:annotation>
          <rdf:RDF>
            <rdf:Description rdf:about="#ERGOT">
              <bqbiol:is>
                <rdf:Bag>
                  <rdf:li rdf:resource="http://identifiers.org/kegg.compound/C05440"/>
                  <rdf:li rdf:resource="http://identifiers.org/chebi/CHEBI:18249"/>
                </rdf:Bag>
              </bqbiol:is>
            </rdf:Description>
          </rdf:RDF>
        </sbml:annotation>
      </sbml:species>
      <sbml:species boundaryCondition="false" constant="false" hasOnlySubstanceUnits="false" id="M_ETH" name="Ethanol" compartment="c" fbc:chemicalFormula="C2H6O">
        <sbml:annotation>
          <rdf:RDF>
            <rdf:Description rdf:about="#ETH">
              <bqbiol:is>
                <rdf:Bag>
                  <rdf:li rdf:resource="http://identifiers.org/inchi/InChI=1S/C2H6O/c1-2-3/h3H,2H2,1H3"/>
                  <rdf:li rdf:resource="http://identifiers.org/chebi/CHEBI:16236"/>
                  <rdf:li rdf:resource="http://identifiers.org/kegg.compound/C00469"/>
                </rdf:Bag>
              </bqbiol:is>
            </rdf:Description>
          </rdf:RDF>
        </sbml:annotation>
      </sbml:species>
      <sbml:species boundaryCondition="false" constant="false" hasOnlySubstanceUnits="false" id="M_ETHe" name="Ethanol (extracellular)" compartment="e" fbc:chemicalFormula="C2H6O">
        <sbml:annotation>
          <rdf:RDF>
            <rdf:Description rdf:about="#ETHe">
              <bqbiol:is>
                <rdf:Bag>
                  <rdf:li rdf:resource="http://identifiers.org/inchi/InChI=1S/C2H6O/c1-2-3/h3H,2H2,1H3"/>
                  <rdf:li rdf:resource="http://identifiers.org/chebi/CHEBI:16236"/>
                  <rdf:li rdf:resource="http://identifiers.org/kegg.compound/C00469"/>
                </rdf:Bag>
              </bqbiol:is>
            </rdf:Description>
          </rdf:RDF>
        </sbml:annotation>
      </sbml:species>
      <sbml:species boundaryCondition="false" constant="false" hasOnlySubstanceUnits="false" id="M_ETHm" name="Ethanol (mitochondrial)" compartment="m" fbc:chemicalFormula="C2H6O">
        <sbml:annotation>
          <rdf:RDF>
            <rdf:Description rdf:about="#ETHm">
              <bqbiol:is>
                <rdf:Bag>
                  <rdf:li rdf:resource="http://identifiers.org/inchi/InChI=1S/C2H6O/c1-2-3/h3H,2H2,1H3"/>
                  <rdf:li rdf:resource="http://identifiers.org/chebi/CHEBI:16236"/>
                  <rdf:li rdf:resource="http://identifiers.org/kegg.compound/C00469"/>
                </rdf:Bag>
              </bqbiol:is>
            </rdf:Description>
          </rdf:RDF>
        </sbml:annotation>
      </sbml:species>
      <sbml:species boundaryCondition="false" constant="false" hasOnlySubstanceUnits="false" id="M_EU" name="L-Erythrulose" compartment="c" fbc:chemicalFormula="C4H8O4">
        <sbml:annotation>
          <rdf:RDF>
            <rdf:Description rdf:about="#EU">
              <bqbiol:is>
                <rdf:Bag>
                  <rdf:li rdf:resource="http://identifiers.org/kegg.compound/C02045"/>
                  <rdf:li rdf:resource="http://identifiers.org/inchi/InChI=1S/C4H8O4/c5-1-3(7)4(8)2-6/h3,5-7H,1-2H2/t3-/m0/s1"/>
                  <rdf:li rdf:resource="http://identifiers.org/chebi/CHEBI:27913"/>
                </rdf:Bag>
              </bqbiol:is>
            </rdf:Description>
          </rdf:RDF>
        </sbml:annotation>
      </sbml:species>
      <sbml:species boundaryCondition="false" constant="false" hasOnlySubstanceUnits="false" id="M_EU1P" name="Erythrulose 1-phosphate" compartment="c" fbc:chemicalFormula="C4H9O7P">
        <sbml:annotation>
          <rdf:RDF>
            <rdf:Description rdf:about="#EU1P">
              <bqbiol:is>
                <rdf:Bag>
                  <rdf:li rdf:resource="http://identifiers.org/kegg.compound/C03394"/>
                  <rdf:li rdf:resource="http://identifiers.org/chebi/CHEBI:17063"/>
                  <rdf:li rdf:resource="http://identifiers.org/inchi/InChI=1S/C4H9O7P/c5-1-3(6)4(7)2-11-12(8,9)10/h3,5-6H,1-2H2,(H2,8,9,10)/t3-/m0/s1"/>
                </rdf:Bag>
              </bqbiol:is>
            </rdf:Description>
          </rdf:RDF>
        </sbml:annotation>
      </sbml:species>
      <sbml:species boundaryCondition="false" constant="false" hasOnlySubstanceUnits="false" id="M_EUe" name="L-Erythrulose (extracellular)" compartment="e" fbc:chemicalFormula="C4H8O4">
        <sbml:annotation>
          <rdf:RDF>
            <rdf:Description rdf:about="#EUe">
              <bqbiol:is>
                <rdf:Bag>
                  <rdf:li rdf:resource="http://identifiers.org/kegg.compound/C02045"/>
                  <rdf:li rdf:resource="http://identifiers.org/inchi/InChI=1S/C4H8O4/c5-1-3(7)4(8)2-6/h3,5-7H,1-2H2/t3-/m0/s1"/>
                  <rdf:li rdf:resource="http://identifiers.org/chebi/CHEBI:27913"/>
                </rdf:Bag>
              </bqbiol:is>
            </rdf:Description>
          </rdf:RDF>
        </sbml:annotation>
      </sbml:species>
      <sbml:species boundaryCondition="false" constant="false" hasOnlySubstanceUnits="false" id="M_F26P" name="D-Fructose 2,6-bisphosphate" compartment="c" fbc:chemicalFormula="C6H14O12P2">
        <sbml:annotation>
          <rdf:RDF>
            <rdf:Description rdf:about="#F26P">
              <bqbiol:is>
                <rdf:Bag>
                  <rdf:li rdf:resource="http://identifiers.org/inchi/InChI=1S/C6H14O12P2/c7-2-6(18-20(13,14)15)5(9)4(8)3(17-6)1-16-19(10,11)12/h3-5,7-9H,1-2H2,(H2,10,11,12)(H2,13,14,15)/t3-,4-,5+,6+/m1/s1"/>
                  <rdf:li rdf:resource="http://identifiers.org/kegg.compound/C00665"/>
                  <rdf:li rdf:resource="http://identifiers.org/chebi/CHEBI:28602"/>
                </rdf:Bag>
              </bqbiol:is>
            </rdf:Description>
          </rdf:RDF>
        </sbml:annotation>
      </sbml:species>
      <sbml:species boundaryCondition="false" constant="false" hasOnlySubstanceUnits="false" id="M_F6P" name="beta-D-Fructose 6-phosphate" compartment="c" fbc:chemicalFormula="C6H13O9P">
        <sbml:annotation>
          <rdf:RDF>
            <rdf:Description rdf:about="#F6P">
              <bqbiol:is>
                <rdf:Bag>
                  <rdf:li rdf:resource="http://identifiers.org/kegg.compound/C05345"/>
                  <rdf:li rdf:resource="http://identifiers.org/chebi/CHEBI:16084"/>
                  <rdf:li rdf:resource="http://identifiers.org/inchi/InChI=1S/C6H13O9P/c7-2-6(10)5(9)4(8)3(15-6)1-14-16(11,12)13/h3-5,7-10H,1-2H2,(H2,11,12,13)/t3-,4-,5+,6-/m1/s1"/>
                </rdf:Bag>
              </bqbiol:is>
            </rdf:Description>
          </rdf:RDF>
        </sbml:annotation>
      </sbml:species>
      <sbml:species boundaryCondition="false" constant="false" hasOnlySubstanceUnits="false" id="M_FADH2m" name="FADH2 (mitochondrial)" compartment="m" fbc:chemicalFormula="C27H35N9O15P2">
        <sbml:annotation>
          <rdf:RDF>
            <rdf:Description rdf:about="#FADH2m">
              <bqbiol:is>
                <rdf:Bag>
                  <rdf:li rdf:resource="http://identifiers.org/kegg.compound/C01352"/>
                  <rdf:li rdf:resource="http://identifiers.org/chebi/CHEBI:17877"/>
                  <rdf:li rdf:resource="http://identifiers.org/inchi/InChI=1S/C27H35N9O15P2/c1-10-3-12-13(4-11(10)2)35(24-18(32-12)25(42)34-27(43)33-24)5-14(37)19(39)15(38)6-48-52(44,45)51-53(46,47)49-7-16-20(40)21(41)26(50-16)36-9-31-17-22(28)29-8-30-23(17)36/h3-4,8-9,14-16,19-21,26,32,37-41H,5-7H2,1-2H3,(H,44,45)(H,46,47)(H2,28,29,30)(H2,33,34,42,43)/t14-,15+,16+,19-,20+,21+,26+/m0/s1"/>
                </rdf:Bag>
              </bqbiol:is>
            </rdf:Description>
          </rdf:RDF>
        </sbml:annotation>
      </sbml:species>
      <sbml:species boundaryCondition="false" constant="false" hasOnlySubstanceUnits="false" id="M_FADm" name="FAD (mitochondrial)" compartment="m" fbc:chemicalFormula="C27H33N9O15P2">
        <sbml:annotation>
          <rdf:RDF>
            <rdf:Description rdf:about="#FADm">
              <bqbiol:is>
                <rdf:Bag>
                  <rdf:li rdf:resource="http://identifiers.org/kegg.compound/C00016"/>
                  <rdf:li rdf:resource="http://identifiers.org/inchi/InChI=1S/C27H33N9O15P2/c1-10-3-12-13(4-11(10)2)35(24-18(32-12)25(42)34-27(43)33-24)5-14(37)19(39)15(38)6-48-52(44,45)51-53(46,47)49-7-16-20(40)21(41)26(50-16)36-9-31-17-22(28)29-8-30-23(17)36/h3-4,8-9,14-16,19-21,26,37-41H,5-7H2,1-2H3,(H,44,45)(H,46,47)(H2,28,29,30)(H,34,42,43)/t14-,15+,16+,19-,20+,21+,26+/m0/s1"/>
                  <rdf:li rdf:resource="http://identifiers.org/chebi/CHEBI:16238"/>
                </rdf:Bag>
              </bqbiol:is>
            </rdf:Description>
          </rdf:RDF>
        </sbml:annotation>
      </sbml:species>
      <sbml:species boundaryCondition="false" constant="false" hasOnlySubstanceUnits="false" id="M_FALD" name="Formaldehyde" compartment="c" fbc:chemicalFormula="CH2O">
        <sbml:annotation>
          <rdf:RDF>
            <rdf:Description rdf:about="#FALD">
              <bqbiol:is>
                <rdf:Bag>
                  <rdf:li rdf:resource="http://identifiers.org/chebi/CHEBI:16842"/>
                  <rdf:li rdf:resource="http://identifiers.org/kegg.compound/C00067"/>
                  <rdf:li rdf:resource="http://identifiers.org/inchi/InChI=1S/CH2O/c1-2/h1H2"/>
                </rdf:Bag>
              </bqbiol:is>
            </rdf:Description>
          </rdf:RDF>
        </sbml:annotation>
      </sbml:species>
      <sbml:species boundaryCondition="false" constant="false" hasOnlySubstanceUnits="false" id="M_FDP" name="beta-D-Fructose 1,6-bisphosphate" compartment="c" fbc:chemicalFormula="C6H14O12P2">
        <sbml:annotation>
          <rdf:RDF>
            <rdf:Description rdf:about="#FDP">
              <bqbiol:is>
                <rdf:Bag>
                  <rdf:li rdf:resource="http://identifiers.org/chebi/CHEBI:28013"/>
                  <rdf:li rdf:resource="http://identifiers.org/kegg.compound/C05378"/>
                  <rdf:li rdf:resource="http://identifiers.org/inchi/InChI=1S/C6H14O12P2/c7-4-3(1-16-19(10,11)12)18-6(9,5(4)8)2-17-20(13,14)15/h3-5,7-9H,1-2H2,(H2,10,11,12)(H2,13,14,15)/t3-,4-,5+,6-/m1/s1"/>
                </rdf:Bag>
              </bqbiol:is>
            </rdf:Description>
          </rdf:RDF>
        </sbml:annotation>
      </sbml:species>
      <sbml:species boundaryCondition="false" constant="false" hasOnlySubstanceUnits="false" id="M_FER" name="Ferulic acid" compartment="c" fbc:chemicalFormula="C10H10O4">
        <sbml:annotation>
          <rdf:RDF>
            <rdf:Description rdf:about="#FER">
              <bqbiol:is>
                <rdf:Bag>
                  <rdf:li rdf:resource="http://identifiers.org/chebi/CHEBI:17620"/>
                  <rdf:li rdf:resource="http://identifiers.org/inchi/InChI=1S/C10H10O4/c1-14-9-6-7(2-4-8(9)11)3-5-10(12)13/h2-6,11H,1H3,(H,12,13)/b5-3+"/>
                  <rdf:li rdf:resource="http://identifiers.org/kegg.compound/C01494"/>
                </rdf:Bag>
              </bqbiol:is>
            </rdf:Description>
          </rdf:RDF>
        </sbml:annotation>
      </sbml:species>
      <sbml:species boundaryCondition="false" constant="false" hasOnlySubstanceUnits="false" id="M_FERCOA" name="trans-feruloyl-CoA" compartment="c" fbc:chemicalFormula="C31H44N7O19P3S">
        <sbml:annotation>
          <rdf:RDF>
            <rdf:Description rdf:about="#FERCOA">
              <bqbiol:is>
                <rdf:Bag>
                  <rdf:li rdf:resource="http://identifiers.org/chebi/CHEBI:15511"/>
                  <rdf:li rdf:resource="http://identifiers.org/kegg.compound/C00406"/>
                </rdf:Bag>
              </bqbiol:is>
            </rdf:Description>
          </rdf:RDF>
        </sbml:annotation>
      </sbml:species>
      <sbml:species boundaryCondition="false" constant="false" hasOnlySubstanceUnits="false" id="M_FERe" name="Ferulic acid (extracellular)" compartment="e" fbc:chemicalFormula="C10H10O4">
        <sbml:annotation>
          <rdf:RDF>
            <rdf:Description rdf:about="#FERe">
              <bqbiol:is>
                <rdf:Bag>
                  <rdf:li rdf:resource="http://identifiers.org/chebi/CHEBI:17620"/>
                  <rdf:li rdf:resource="http://identifiers.org/inchi/InChI=1S/C10H10O4/c1-14-9-6-7(2-4-8(9)11)3-5-10(12)13/h2-6,11H,1H3,(H,12,13)/b5-3+"/>
                  <rdf:li rdf:resource="http://identifiers.org/kegg.compound/C01494"/>
                </rdf:Bag>
              </bqbiol:is>
            </rdf:Description>
          </rdf:RDF>
        </sbml:annotation>
      </sbml:species>
      <sbml:species boundaryCondition="false" constant="false" hasOnlySubstanceUnits="false" id="M_FERHCOA" name="4-Hydroxy-3-methoxyphenyl-beta-hydroxypropanoyl-CoA" compartment="c" fbc:chemicalFormula="C31H46N7O20P3S">
        <sbml:annotation>
          <rdf:RDF>
            <rdf:Description rdf:about="#FERHCOA">
              <bqbiol:is>
                <rdf:Bag>
                  <rdf:li rdf:resource="http://identifiers.org/inchi/InChI=1S/C31H46N7O20P3S/c1-31(2,26(44)29(45)34-7-6-21(41)33-8-9-62-22(42)11-18(40)16-4-5-17(39)19(10-16)53-3)13-55-61(51,52)58-60(49,50)54-12-20-25(57-59(46,47)48)24(43)30(56-20)38-15-37-23-27(32)35-14-36-28(23)38/h4-5,10,14-15,18,20,24-26,30,39-40,43-44H,6-9,11-13H2,1-3H3,(H,33,41)(H,34,45)(H,49,50)(H,51,52)(H2,32,35,36)(H2,46,47,48)/t18"/>
                  <rdf:li rdf:resource="http://identifiers.org/kegg.compound/C07303"/>
                  <rdf:li rdf:resource="http://identifiers.org/chebi/CHEBI:17068"/>
                </rdf:Bag>
              </bqbiol:is>
            </rdf:Description>
          </rdf:RDF>
        </sbml:annotation>
      </sbml:species>
      <sbml:species boundaryCondition="false" constant="false" hasOnlySubstanceUnits="false" id="M_FERIm" name="Ferricytochrome c (mitochondrial)" compartment="m" fbc:chemicalFormula="C42H44FeN8O8S2R4">
        <sbml:annotation>
          <rdf:RDF>
            <rdf:Description rdf:about="#FERIm">
              <bqbiol:is>
                <rdf:Bag>
                  <rdf:li rdf:resource="http://identifiers.org/kegg.compound/C00125"/>
                  <rdf:li rdf:resource="http://identifiers.org/chebi/CHEBI:15991"/>
                </rdf:Bag>
              </bqbiol:is>
            </rdf:Description>
          </rdf:RDF>
        </sbml:annotation>
      </sbml:species>
      <sbml:species boundaryCondition="false" constant="false" hasOnlySubstanceUnits="false" id="M_FEROm" name="Ferrocytochrome c (mitochondrial)" compartment="m" fbc:chemicalFormula="C42H44FeN8O8S2R4">
        <sbml:annotation>
          <rdf:RDF>
            <rdf:Description rdf:about="#FEROm">
              <bqbiol:is>
                <rdf:Bag>
                  <rdf:li rdf:resource="http://identifiers.org/kegg.compound/C00126"/>
                  <rdf:li rdf:resource="http://identifiers.org/chebi/CHEBI:16928"/>
                </rdf:Bag>
              </bqbiol:is>
            </rdf:Description>
          </rdf:RDF>
        </sbml:annotation>
      </sbml:species>
      <sbml:species boundaryCondition="false" constant="false" hasOnlySubstanceUnits="false" id="M_FEST" name="Fecosterol" compartment="c" fbc:chemicalFormula="C28H46O">
        <sbml:annotation>
          <rdf:RDF>
            <rdf:Description rdf:about="#FEST">
              <bqbiol:is>
                <rdf:Bag>
                  <rdf:li rdf:resource="http://identifiers.org/kegg.compound/C04525"/>
                  <rdf:li rdf:resource="http://identifiers.org/inchi/InChI=1S/C28H46O/c1-18(2)19(3)7-8-20(4)24-11-12-25-23-10-9-21-17-22(29)13-15-27(21,5)26(23)14-16-28(24,25)6/h18,20-22,24-25,29H,3,7-17H2,1-2,4-6H3/t20-,21+,22+,24-,25+,27+,28-/m1/s1"/>
                  <rdf:li rdf:resource="http://identifiers.org/chebi/CHEBI:17038"/>
                </rdf:Bag>
              </bqbiol:is>
            </rdf:Description>
          </rdf:RDF>
        </sbml:annotation>
      </sbml:species>
      <sbml:species boundaryCondition="false" constant="false" hasOnlySubstanceUnits="false" id="M_FGAM" name="2-(Formamido)-N1-(5&apos;-phosphoribosyl)acetamidine" compartment="c" fbc:chemicalFormula="C8H16N3O8P">
        <sbml:annotation>
          <rdf:RDF>
            <rdf:Description rdf:about="#FGAM">
              <bqbiol:is>
                <rdf:Bag>
                  <rdf:li rdf:resource="http://identifiers.org/inchi/InChI=1S/C8H16N3O8P/c9-5(1-10-3-12)11-8-7(14)6(13)4(19-8)2-18-20(15,16)17/h3-4,6-8,13-14H,1-2H2,(H2,9,11)(H,10,12)(H2,15,16,17)/t4-,6-,7-,8"/>
                  <rdf:li rdf:resource="http://identifiers.org/chebi/CHEBI:18413"/>
                  <rdf:li rdf:resource="http://identifiers.org/kegg.compound/C04640"/>
                </rdf:Bag>
              </bqbiol:is>
            </rdf:Description>
          </rdf:RDF>
        </sbml:annotation>
      </sbml:species>
      <sbml:species boundaryCondition="false" constant="false" hasOnlySubstanceUnits="false" id="M_FGAR" name="5&apos;-Phosphoribosyl-N-formylglycinamide" compartment="c" fbc:chemicalFormula="C8H15N2O9P">
        <sbml:annotation>
          <rdf:RDF>
            <rdf:Description rdf:about="#FGAR">
              <bqbiol:is>
                <rdf:Bag>
                  <rdf:li rdf:resource="http://identifiers.org/inchi/InChI=1S/C8H15N2O9P/c11-3-9-1-5(12)10-8-7(14)6(13)4(19-8)2-18-20(15,16)17/h3-4,6-8,13-14H,1-2H2,(H,9,11)(H,10,12)(H2,15,16,17)/t4-,6-,7-,8"/>
                  <rdf:li rdf:resource="http://identifiers.org/kegg.compound/C04376"/>
                  <rdf:li rdf:resource="http://identifiers.org/chebi/CHEBI:18272"/>
                </rdf:Bag>
              </bqbiol:is>
            </rdf:Description>
          </rdf:RDF>
        </sbml:annotation>
      </sbml:species>
      <sbml:species boundaryCondition="false" constant="false" hasOnlySubstanceUnits="false" id="M_FGT" name="S-Formylglutathione" compartment="c" fbc:chemicalFormula="C11H17N3O7S">
        <sbml:annotation>
          <rdf:RDF>
            <rdf:Description rdf:about="#FGT">
              <bqbiol:is>
                <rdf:Bag>
                  <rdf:li rdf:resource="http://identifiers.org/kegg.compound/C01031"/>
                  <rdf:li rdf:resource="http://identifiers.org/inchi/InChI=1S/C11H17N3O7S/c12-6(11(20)21)1-2-8(16)14-7(4-22-5-15)10(19)13-3-9(17)18/h5-7H,1-4,12H2,(H,13,19)(H,14,16)(H,17,18)(H,20,21)/t6-,7-/m0/s1"/>
                  <rdf:li rdf:resource="http://identifiers.org/chebi/CHEBI:16225"/>
                </rdf:Bag>
              </bqbiol:is>
            </rdf:Description>
          </rdf:RDF>
        </sbml:annotation>
      </sbml:species>
      <sbml:species boundaryCondition="false" constant="false" hasOnlySubstanceUnits="false" id="M_FKYN" name="L-Formylkynurenine" compartment="c" fbc:chemicalFormula="C11H12N2O4">
        <sbml:annotation>
          <rdf:RDF>
            <rdf:Description rdf:about="#FKYN">
              <bqbiol:is>
                <rdf:Bag>
                  <rdf:li rdf:resource="http://identifiers.org/kegg.compound/C02700"/>
                  <rdf:li rdf:resource="http://identifiers.org/chebi/CHEBI:30249"/>
                  <rdf:li rdf:resource="http://identifiers.org/inchi/InChI=1S/C11H12N2O4/c12-8(11(16)17)5-10(15)7-3-1-2-4-9(7)13-6-14/h1-4,6,8H,5,12H2,(H,13,14)(H,16,17)/t8-/m0/s1"/>
                </rdf:Bag>
              </bqbiol:is>
            </rdf:Description>
          </rdf:RDF>
        </sbml:annotation>
      </sbml:species>
      <sbml:species boundaryCondition="false" constant="false" hasOnlySubstanceUnits="false" id="M_FOR" name="Formate" compartment="c" fbc:chemicalFormula="CH2O2">
        <sbml:annotation>
          <rdf:RDF>
            <rdf:Description rdf:about="#FOR">
              <bqbiol:is>
                <rdf:Bag>
                  <rdf:li rdf:resource="http://identifiers.org/inchi/InChI=1S/CH2O2/c2-1-3/h1H,(H,2,3)"/>
                  <rdf:li rdf:resource="http://identifiers.org/chebi/CHEBI:30751"/>
                  <rdf:li rdf:resource="http://identifiers.org/kegg.compound/C00058"/>
                </rdf:Bag>
              </bqbiol:is>
            </rdf:Description>
          </rdf:RDF>
        </sbml:annotation>
      </sbml:species>
      <sbml:species boundaryCondition="false" constant="false" hasOnlySubstanceUnits="false" id="M_FORe" name="Formate (extracellular)" compartment="e" fbc:chemicalFormula="CH2O2">
        <sbml:annotation>
          <rdf:RDF>
            <rdf:Description rdf:about="#FORe">
              <bqbiol:is>
                <rdf:Bag>
                  <rdf:li rdf:resource="http://identifiers.org/inchi/InChI=1S/CH2O2/c2-1-3/h1H,(H,2,3)"/>
                  <rdf:li rdf:resource="http://identifiers.org/chebi/CHEBI:30751"/>
                  <rdf:li rdf:resource="http://identifiers.org/kegg.compound/C00058"/>
                </rdf:Bag>
              </bqbiol:is>
            </rdf:Description>
          </rdf:RDF>
        </sbml:annotation>
      </sbml:species>
      <sbml:species boundaryCondition="false" constant="false" hasOnlySubstanceUnits="false" id="M_FORm" name="Formate (mitochondrial)" compartment="m" fbc:chemicalFormula="CH2O2">
        <sbml:annotation>
          <rdf:RDF>
            <rdf:Description rdf:about="#FORm">
              <bqbiol:is>
                <rdf:Bag>
                  <rdf:li rdf:resource="http://identifiers.org/inchi/InChI=1S/CH2O2/c2-1-3/h1H,(H,2,3)"/>
                  <rdf:li rdf:resource="http://identifiers.org/chebi/CHEBI:30751"/>
                  <rdf:li rdf:resource="http://identifiers.org/kegg.compound/C00058"/>
                </rdf:Bag>
              </bqbiol:is>
            </rdf:Description>
          </rdf:RDF>
        </sbml:annotation>
      </sbml:species>
      <sbml:species boundaryCondition="false" constant="false" hasOnlySubstanceUnits="false" id="M_FPP" name="trans,trans-Farnesyl diphosphate" compartment="c" fbc:chemicalFormula="C15H28O7P2">
        <sbml:annotation>
          <rdf:RDF>
            <rdf:Description rdf:about="#FPP">
              <bqbiol:is>
                <rdf:Bag>
                  <rdf:li rdf:resource="http://identifiers.org/kegg.compound/C00448"/>
                  <rdf:li rdf:resource="http://identifiers.org/inchi/InChI=1S/C15H28O7P2/c1-13(2)7-5-8-14(3)9-6-10-15(4)11-12-21-24(19,20)22-23(16,17)18/h7,9,11H,5-6,8,10,12H2,1-4H3,(H,19,20)(H2,16,17,18)/b14-9+,15-11+"/>
                  <rdf:li rdf:resource="http://identifiers.org/chebi/CHEBI:17407"/>
                </rdf:Bag>
              </bqbiol:is>
            </rdf:Description>
          </rdf:RDF>
        </sbml:annotation>
      </sbml:species>
      <sbml:species boundaryCondition="false" constant="false" hasOnlySubstanceUnits="false" id="M_FRU" name="D-Fructose" compartment="c" fbc:chemicalFormula="C6H12O6">
        <sbml:annotation>
          <rdf:RDF>
            <rdf:Description rdf:about="#FRU">
              <bqbiol:is>
                <rdf:Bag>
                  <rdf:li rdf:resource="http://identifiers.org/kegg.compound/C00095"/>
                  <rdf:li rdf:resource="http://identifiers.org/chebi/CHEBI:37721"/>
                  <rdf:li rdf:resource="http://identifiers.org/inchi/InChI=1S/C6H12O6/c7-1-3-4(9)5(10)6(11,2-8)12-3/h3-5,7-11H,1-2H2/t3-,4-,5+,6"/>
                </rdf:Bag>
              </bqbiol:is>
            </rdf:Description>
          </rdf:RDF>
        </sbml:annotation>
      </sbml:species>
      <sbml:species boundaryCondition="false" constant="false" hasOnlySubstanceUnits="false" id="M_FRUe" name="D-Fructose (extracellular)" compartment="e" fbc:chemicalFormula="C6H12O6">
        <sbml:annotation>
          <rdf:RDF>
            <rdf:Description rdf:about="#FRUe">
              <bqbiol:is>
                <rdf:Bag>
                  <rdf:li rdf:resource="http://identifiers.org/kegg.compound/C00095"/>
                  <rdf:li rdf:resource="http://identifiers.org/chebi/CHEBI:37721"/>
                  <rdf:li rdf:resource="http://identifiers.org/inchi/InChI=1S/C6H12O6/c7-1-3-4(9)5(10)6(11,2-8)12-3/h3-5,7-11H,1-2H2/t3-,4-,5+,6"/>
                </rdf:Bag>
              </bqbiol:is>
            </rdf:Description>
          </rdf:RDF>
        </sbml:annotation>
      </sbml:species>
      <sbml:species boundaryCondition="false" constant="false" hasOnlySubstanceUnits="false" id="M_FTHF" name="10-Formyltetrahydrofolate" compartment="c" fbc:chemicalFormula="C20H23N7O7">
        <sbml:annotation>
          <rdf:RDF>
            <rdf:Description rdf:about="#FTHF">
              <bqbiol:is>
                <rdf:Bag>
                  <rdf:li rdf:resource="http://identifiers.org/inchi/InChI=1S/C20H23N7O7/c21-20-25-16-15(18(32)26-20)23-11(7-22-16)8-27(9-28)12-3-1-10(2-4-12)17(31)24-13(19(33)34)5-6-14(29)30/h1-4,9,11,13,23H,5-8H2,(H,24,31)(H,29,30)(H,33,34)(H4,21,22,25,26,32)/t11-,13+/m1/s1"/>
                  <rdf:li rdf:resource="http://identifiers.org/chebi/CHEBI:15637"/>
                  <rdf:li rdf:resource="http://identifiers.org/kegg.compound/C00234"/>
                </rdf:Bag>
              </bqbiol:is>
            </rdf:Description>
          </rdf:RDF>
        </sbml:annotation>
      </sbml:species>
      <sbml:species boundaryCondition="false" constant="false" hasOnlySubstanceUnits="false" id="M_FTHFm" name="10-Formyltetrahydrofolate (mitochondrial)" compartment="m" fbc:chemicalFormula="C20H23N7O7">
        <sbml:annotation>
          <rdf:RDF>
            <rdf:Description rdf:about="#FTHFm">
              <bqbiol:is>
                <rdf:Bag>
                  <rdf:li rdf:resource="http://identifiers.org/inchi/InChI=1S/C20H23N7O7/c21-20-25-16-15(18(32)26-20)23-11(7-22-16)8-27(9-28)12-3-1-10(2-4-12)17(31)24-13(19(33)34)5-6-14(29)30/h1-4,9,11,13,23H,5-8H2,(H,24,31)(H,29,30)(H,33,34)(H4,21,22,25,26,32)/t11-,13+/m1/s1"/>
                  <rdf:li rdf:resource="http://identifiers.org/chebi/CHEBI:15637"/>
                  <rdf:li rdf:resource="http://identifiers.org/kegg.compound/C00234"/>
                </rdf:Bag>
              </bqbiol:is>
            </rdf:Description>
          </rdf:RDF>
        </sbml:annotation>
      </sbml:species>
      <sbml:species boundaryCondition="false" constant="false" hasOnlySubstanceUnits="false" id="M_FUACAC" name="4-Fumarylacetoacetate" compartment="c" fbc:chemicalFormula="C8H8O6">
        <sbml:annotation>
          <rdf:RDF>
            <rdf:Description rdf:about="#FUACAC">
              <bqbiol:is>
                <rdf:Bag>
                  <rdf:li rdf:resource="http://identifiers.org/chebi/CHEBI:30907"/>
                  <rdf:li rdf:resource="http://identifiers.org/inchi/InChI=1S/C8H8O6/c9-5(1-2-7(11)12)3-6(10)4-8(13)14/h1-2H,3-4H2,(H,11,12)(H,13,14)/b2-1+"/>
                  <rdf:li rdf:resource="http://identifiers.org/kegg.compound/C01061"/>
                </rdf:Bag>
              </bqbiol:is>
            </rdf:Description>
          </rdf:RDF>
        </sbml:annotation>
      </sbml:species>
      <sbml:species boundaryCondition="false" constant="false" hasOnlySubstanceUnits="false" id="M_FUM" name="Fumarate" compartment="c" fbc:chemicalFormula="C4H4O4">
        <sbml:annotation>
          <rdf:RDF>
            <rdf:Description rdf:about="#FUM">
              <bqbiol:is>
                <rdf:Bag>
                  <rdf:li rdf:resource="http://identifiers.org/chebi/CHEBI:18012"/>
                  <rdf:li rdf:resource="http://identifiers.org/kegg.compound/C00122"/>
                  <rdf:li rdf:resource="http://identifiers.org/inchi/InChI=1S/C4H4O4/c5-3(6)1-2-4(7)8/h1-2H,(H,5,6)(H,7,8)/b2-1+"/>
                </rdf:Bag>
              </bqbiol:is>
            </rdf:Description>
          </rdf:RDF>
        </sbml:annotation>
      </sbml:species>
      <sbml:species boundaryCondition="false" constant="false" hasOnlySubstanceUnits="false" id="M_FUMe" name="Fumarate (extracellular)" compartment="e" fbc:chemicalFormula="C4H4O4">
        <sbml:annotation>
          <rdf:RDF>
            <rdf:Description rdf:about="#FUMe">
              <bqbiol:is>
                <rdf:Bag>
                  <rdf:li rdf:resource="http://identifiers.org/chebi/CHEBI:18012"/>
                  <rdf:li rdf:resource="http://identifiers.org/kegg.compound/C00122"/>
                  <rdf:li rdf:resource="http://identifiers.org/inchi/InChI=1S/C4H4O4/c5-3(6)1-2-4(7)8/h1-2H,(H,5,6)(H,7,8)/b2-1+"/>
                </rdf:Bag>
              </bqbiol:is>
            </rdf:Description>
          </rdf:RDF>
        </sbml:annotation>
      </sbml:species>
      <sbml:species boundaryCondition="false" constant="false" hasOnlySubstanceUnits="false" id="M_FUMm" name="Fumarate (mitochondrial)" compartment="m" fbc:chemicalFormula="C4H4O4">
        <sbml:annotation>
          <rdf:RDF>
            <rdf:Description rdf:about="#FUMm">
              <bqbiol:is>
                <rdf:Bag>
                  <rdf:li rdf:resource="http://identifiers.org/chebi/CHEBI:18012"/>
                  <rdf:li rdf:resource="http://identifiers.org/kegg.compound/C00122"/>
                  <rdf:li rdf:resource="http://identifiers.org/inchi/InChI=1S/C4H4O4/c5-3(6)1-2-4(7)8/h1-2H,(H,5,6)(H,7,8)/b2-1+"/>
                </rdf:Bag>
              </bqbiol:is>
            </rdf:Description>
          </rdf:RDF>
        </sbml:annotation>
      </sbml:species>
      <sbml:species boundaryCondition="false" constant="false" hasOnlySubstanceUnits="false" id="M_G" name="D-Glycerate" compartment="c" fbc:chemicalFormula="C3H6O4">
        <sbml:annotation>
          <rdf:RDF>
            <rdf:Description rdf:about="#G">
              <bqbiol:is>
                <rdf:Bag>
                  <rdf:li rdf:resource="http://identifiers.org/chebi/CHEBI:32398"/>
                  <rdf:li rdf:resource="http://identifiers.org/kegg.compound/C00258"/>
                  <rdf:li rdf:resource="http://identifiers.org/inchi/InChI=1S/C3H6O4/c4-1-2(5)3(6)7/h2,4-5H,1H2,(H,6,7)/t2-/m1/s1"/>
                </rdf:Bag>
              </bqbiol:is>
            </rdf:Description>
          </rdf:RDF>
        </sbml:annotation>
      </sbml:species>
      <sbml:species boundaryCondition="false" constant="false" hasOnlySubstanceUnits="false" id="M_G1P" name="alpha-D-Glucose 1-phosphate" compartment="c" fbc:chemicalFormula="C6H13O9P">
        <sbml:annotation>
          <rdf:RDF>
            <rdf:Description rdf:about="#G1P">
              <bqbiol:is>
                <rdf:Bag>
                  <rdf:li rdf:resource="http://identifiers.org/inchi/InChI=1S/C6H13O9P/c7-1-2-3(8)4(9)5(10)6(14-2)15-16(11,12)13/h2-10H,1H2,(H2,11,12,13)/t2-,3-,4+,5-,6-/m1/s1"/>
                  <rdf:li rdf:resource="http://identifiers.org/kegg.compound/C00103"/>
                  <rdf:li rdf:resource="http://identifiers.org/chebi/CHEBI:29042"/>
                </rdf:Bag>
              </bqbiol:is>
            </rdf:Description>
          </rdf:RDF>
        </sbml:annotation>
      </sbml:species>
      <sbml:species boundaryCondition="false" constant="false" hasOnlySubstanceUnits="false" id="M_G6P" name="alpha-D-Glucose 6-phosphate" compartment="c" fbc:chemicalFormula="C6H13O9P">
        <sbml:annotation>
          <rdf:RDF>
            <rdf:Description rdf:about="#G6P">
              <bqbiol:is>
                <rdf:Bag>
                  <rdf:li rdf:resource="http://identifiers.org/inchi/InChI=1S/C6H13O9P/c7-3-2(1-14-16(11,12)13)15-6(10)5(9)4(3)8/h2-10H,1H2,(H2,11,12,13)/t2-,3-,4+,5-,6+/m1/s1"/>
                  <rdf:li rdf:resource="http://identifiers.org/chebi/CHEBI:17665"/>
                  <rdf:li rdf:resource="http://identifiers.org/kegg.compound/C00668"/>
                </rdf:Bag>
              </bqbiol:is>
            </rdf:Description>
          </rdf:RDF>
        </sbml:annotation>
      </sbml:species>
      <sbml:species boundaryCondition="false" constant="false" hasOnlySubstanceUnits="false" id="M_GA6P" name="D-Glucosamine 6-phosphate" compartment="c" fbc:chemicalFormula="C6H14NO8P">
        <sbml:annotation>
          <rdf:RDF>
            <rdf:Description rdf:about="#GA6P">
              <bqbiol:is>
                <rdf:Bag>
                  <rdf:li rdf:resource="http://identifiers.org/kegg.compound/C00352"/>
                  <rdf:li rdf:resource="http://identifiers.org/inchi/InChI=1S/C6H14NO8P/c7-3-5(9)4(8)2(15-6(3)10)1-14-16(11,12)13/h2-6,8-10H,1,7H2,(H2,11,12,13)/t2-,3-,4-,5-,6+/m1/s1"/>
                  <rdf:li rdf:resource="http://identifiers.org/chebi/CHEBI:15873"/>
                </rdf:Bag>
              </bqbiol:is>
            </rdf:Description>
          </rdf:RDF>
        </sbml:annotation>
      </sbml:species>
      <sbml:species boundaryCondition="false" constant="false" hasOnlySubstanceUnits="false" id="M_GABA" name="4-Aminobutanoate" compartment="c" fbc:chemicalFormula="C4H9NO2">
        <sbml:annotation>
          <rdf:RDF>
            <rdf:Description rdf:about="#GABA">
              <bqbiol:is>
                <rdf:Bag>
                  <rdf:li rdf:resource="http://identifiers.org/inchi/InChI=1S/C4H9NO2/c5-3-1-2-4(6)7/h1-3,5H2,(H,6,7)"/>
                  <rdf:li rdf:resource="http://identifiers.org/kegg.compound/C00334"/>
                  <rdf:li rdf:resource="http://identifiers.org/chebi/CHEBI:16865"/>
                </rdf:Bag>
              </bqbiol:is>
            </rdf:Description>
          </rdf:RDF>
        </sbml:annotation>
      </sbml:species>
      <sbml:species boundaryCondition="false" constant="false" hasOnlySubstanceUnits="false" id="M_GABAe" name="4-Aminobutanoate (extracellular)" compartment="e" fbc:chemicalFormula="C4H9NO2">
        <sbml:annotation>
          <rdf:RDF>
            <rdf:Description rdf:about="#GABAe">
              <bqbiol:is>
                <rdf:Bag>
                  <rdf:li rdf:resource="http://identifiers.org/inchi/InChI=1S/C4H9NO2/c5-3-1-2-4(6)7/h1-3,5H2,(H,6,7)"/>
                  <rdf:li rdf:resource="http://identifiers.org/kegg.compound/C00334"/>
                  <rdf:li rdf:resource="http://identifiers.org/chebi/CHEBI:16865"/>
                </rdf:Bag>
              </bqbiol:is>
            </rdf:Description>
          </rdf:RDF>
        </sbml:annotation>
      </sbml:species>
      <sbml:species boundaryCondition="false" constant="false" hasOnlySubstanceUnits="false" id="M_GABAm" name="4-Aminobutanoate (mitochondrial)" compartment="m" fbc:chemicalFormula="C4H9NO2">
        <sbml:annotation>
          <rdf:RDF>
            <rdf:Description rdf:about="#GABAm">
              <bqbiol:is>
                <rdf:Bag>
                  <rdf:li rdf:resource="http://identifiers.org/inchi/InChI=1S/C4H9NO2/c5-3-1-2-4(6)7/h1-3,5H2,(H,6,7)"/>
                  <rdf:li rdf:resource="http://identifiers.org/kegg.compound/C00334"/>
                  <rdf:li rdf:resource="http://identifiers.org/chebi/CHEBI:16865"/>
                </rdf:Bag>
              </bqbiol:is>
            </rdf:Description>
          </rdf:RDF>
        </sbml:annotation>
      </sbml:species>
      <sbml:species boundaryCondition="false" constant="false" hasOnlySubstanceUnits="false" id="M_GAG" name="Galactosaminogalactan" compartment="c"/>
      <sbml:species boundaryCondition="false" constant="false" hasOnlySubstanceUnits="false" id="M_GAL1P" name="alpha-D-Galactose 1-phosphate" compartment="c" fbc:chemicalFormula="C6H13O9P">
        <sbml:annotation>
          <rdf:RDF>
            <rdf:Description rdf:about="#GAL1P">
              <bqbiol:is>
                <rdf:Bag>
                  <rdf:li rdf:resource="http://identifiers.org/kegg.compound/C00446"/>
                  <rdf:li rdf:resource="http://identifiers.org/inchi/InChI=1S/C6H13O9P/c7-1-2-3(8)4(9)5(10)6(14-2)15-16(11,12)13/h2-10H,1H2,(H2,11,12,13)/t2-,3+,4+,5-,6-/m1/s1"/>
                  <rdf:li rdf:resource="http://identifiers.org/chebi/CHEBI:17973"/>
                </rdf:Bag>
              </bqbiol:is>
            </rdf:Description>
          </rdf:RDF>
        </sbml:annotation>
      </sbml:species>
      <sbml:species boundaryCondition="false" constant="false" hasOnlySubstanceUnits="false" id="M_GALCER" name="Galactosylceramide (Mixture between GALCERA and GALCERB)" compartment="c" fbc:chemicalFormula="C42H82NO8">
        <sbml:annotation>
          <rdf:RDF>
            <rdf:Description rdf:about="#GALCER">
              <bqbiol:is>
                <rdf:Bag>
                  <rdf:li rdf:resource="http://identifiers.org/chebi/CHEBI:36498"/>
                  <rdf:li rdf:resource="http://identifiers.org/kegg.compound/C02686"/>
                </rdf:Bag>
              </bqbiol:is>
            </rdf:Description>
          </rdf:RDF>
        </sbml:annotation>
      </sbml:species>
      <sbml:species boundaryCondition="false" constant="false" hasOnlySubstanceUnits="false" id="M_GALCERA" name="Galactosylceramide(Comp. A)" compartment="c" fbc:chemicalFormula="C42H83NO8">
        <sbml:annotation>
          <rdf:RDF>
            <rdf:Description rdf:about="#GALCERA">
              <bqbiol:is>
                <rdf:Bag>
                  <rdf:li rdf:resource="http://identifiers.org/chebi/CHEBI:36498"/>
                  <rdf:li rdf:resource="http://identifiers.org/kegg.compound/C02686"/>
                </rdf:Bag>
              </bqbiol:is>
            </rdf:Description>
          </rdf:RDF>
        </sbml:annotation>
      </sbml:species>
      <sbml:species boundaryCondition="false" constant="false" hasOnlySubstanceUnits="false" id="M_GALCERB" name="Galactosylceramide(Comp. B)" compartment="c" fbc:chemicalFormula="C42H81NO8">
        <sbml:annotation>
          <rdf:RDF>
            <rdf:Description rdf:about="#GALCERB">
              <bqbiol:is>
                <rdf:Bag>
                  <rdf:li rdf:resource="http://identifiers.org/chebi/CHEBI:36498"/>
                  <rdf:li rdf:resource="http://identifiers.org/kegg.compound/C02686"/>
                </rdf:Bag>
              </bqbiol:is>
            </rdf:Description>
          </rdf:RDF>
        </sbml:annotation>
      </sbml:species>
      <sbml:species boundaryCondition="false" constant="false" hasOnlySubstanceUnits="false" id="M_GALN14LAC" name="D-Galactono-1,4-lactone" compartment="c" fbc:chemicalFormula="C6H10O6">
        <sbml:annotation>
          <rdf:RDF>
            <rdf:Description rdf:about="#GALN14LAC">
              <bqbiol:is>
                <rdf:Bag>
                  <rdf:li rdf:resource="http://identifiers.org/kegg.compound/C03383"/>
                  <rdf:li rdf:resource="http://identifiers.org/inchi/InChI=1S/C6H10O6/c7-1-2(8)5-3(9)4(10)6(11)12-5/h2-5,7-10H,1H2/t2-,3-,4-,5+/m1/s1"/>
                  <rdf:li rdf:resource="http://identifiers.org/chebi/CHEBI:15895"/>
                </rdf:Bag>
              </bqbiol:is>
            </rdf:Description>
          </rdf:RDF>
        </sbml:annotation>
      </sbml:species>
      <sbml:species boundaryCondition="false" constant="false" hasOnlySubstanceUnits="false" id="M_GALNT" name="D-Galactonate" compartment="c" fbc:chemicalFormula="C6H12O7">
        <sbml:annotation>
          <rdf:RDF>
            <rdf:Description rdf:about="#GALNT">
              <bqbiol:is>
                <rdf:Bag>
                  <rdf:li rdf:resource="http://identifiers.org/kegg.compound/C00880"/>
                  <rdf:li rdf:resource="http://identifiers.org/inchi/InChI=1S/C6H12O7/c7-1-2(8)3(9)4(10)5(11)6(12)13/h2-5,7-11H,1H2,(H,12,13)/t2-,3+,4+,5-/m1/s1"/>
                  <rdf:li rdf:resource="http://identifiers.org/chebi/CHEBI:16534"/>
                </rdf:Bag>
              </bqbiol:is>
            </rdf:Description>
          </rdf:RDF>
        </sbml:annotation>
      </sbml:species>
      <sbml:species boundaryCondition="false" constant="false" hasOnlySubstanceUnits="false" id="M_GALNTe" name="D-Galactonate (extracellular)" compartment="e" fbc:chemicalFormula="C6H12O7">
        <sbml:annotation>
          <rdf:RDF>
            <rdf:Description rdf:about="#GALNTe">
              <bqbiol:is>
                <rdf:Bag>
                  <rdf:li rdf:resource="http://identifiers.org/kegg.compound/C00880"/>
                  <rdf:li rdf:resource="http://identifiers.org/inchi/InChI=1S/C6H12O7/c7-1-2(8)3(9)4(10)5(11)6(12)13/h2-5,7-11H,1H2,(H,12,13)/t2-,3+,4+,5-/m1/s1"/>
                  <rdf:li rdf:resource="http://identifiers.org/chebi/CHEBI:16534"/>
                </rdf:Bag>
              </bqbiol:is>
            </rdf:Description>
          </rdf:RDF>
        </sbml:annotation>
      </sbml:species>
      <sbml:species boundaryCondition="false" constant="false" hasOnlySubstanceUnits="false" id="M_GALOL" name="Galactitol" compartment="c" fbc:chemicalFormula="C6H14O6">
        <sbml:annotation>
          <rdf:RDF>
            <rdf:Description rdf:about="#GALOL">
              <bqbiol:is>
                <rdf:Bag>
                  <rdf:li rdf:resource="http://identifiers.org/kegg.compound/C01697"/>
                  <rdf:li rdf:resource="http://identifiers.org/inchi/InChI=1S/C6H14O6/c7-1-3(9)5(11)6(12)4(10)2-8/h3-12H,1-2H2/t3-,4+,5+,6-"/>
                  <rdf:li rdf:resource="http://identifiers.org/chebi/CHEBI:16813"/>
                </rdf:Bag>
              </bqbiol:is>
            </rdf:Description>
          </rdf:RDF>
        </sbml:annotation>
      </sbml:species>
      <sbml:species boundaryCondition="false" constant="false" hasOnlySubstanceUnits="false" id="M_GALOLe" name="Galactitol (extracellular)" compartment="e" fbc:chemicalFormula="C6H14O6">
        <sbml:annotation>
          <rdf:RDF>
            <rdf:Description rdf:about="#GALOLe">
              <bqbiol:is>
                <rdf:Bag>
                  <rdf:li rdf:resource="http://identifiers.org/kegg.compound/C01697"/>
                  <rdf:li rdf:resource="http://identifiers.org/inchi/InChI=1S/C6H14O6/c7-1-3(9)5(11)6(12)4(10)2-8/h3-12H,1-2H2/t3-,4+,5+,6-"/>
                  <rdf:li rdf:resource="http://identifiers.org/chebi/CHEBI:16813"/>
                </rdf:Bag>
              </bqbiol:is>
            </rdf:Description>
          </rdf:RDF>
        </sbml:annotation>
      </sbml:species>
      <sbml:species boundaryCondition="false" constant="false" hasOnlySubstanceUnits="false" id="M_GALUNT" name="D-Galacturonate" compartment="c" fbc:chemicalFormula="C6H10O7">
        <sbml:annotation>
          <rdf:RDF>
            <rdf:Description rdf:about="#GALUNT">
              <bqbiol:is>
                <rdf:Bag>
                  <rdf:li rdf:resource="http://identifiers.org/inchi/InChI=1S/C6H10O7/c7-1-2(8)4(5(10)11)13-6(12)3(1)9/h1-4,6-9,12H,(H,10,11)/t1-,2+,3+,4-,6"/>
                  <rdf:li rdf:resource="http://identifiers.org/kegg.compound/C00333"/>
                  <rdf:li rdf:resource="http://identifiers.org/chebi/CHEBI:4153"/>
                </rdf:Bag>
              </bqbiol:is>
            </rdf:Description>
          </rdf:RDF>
        </sbml:annotation>
      </sbml:species>
      <sbml:species boundaryCondition="false" constant="false" hasOnlySubstanceUnits="false" id="M_GALUNTe" name="D-Galacturonate (extracellular)" compartment="e" fbc:chemicalFormula="C6H10O7">
        <sbml:annotation>
          <rdf:RDF>
            <rdf:Description rdf:about="#GALUNTe">
              <bqbiol:is>
                <rdf:Bag>
                  <rdf:li rdf:resource="http://identifiers.org/inchi/InChI=1S/C6H10O7/c7-1-2(8)4(5(10)11)13-6(12)3(1)9/h1-4,6-9,12H,(H,10,11)/t1-,2+,3+,4-,6"/>
                  <rdf:li rdf:resource="http://identifiers.org/kegg.compound/C00333"/>
                  <rdf:li rdf:resource="http://identifiers.org/chebi/CHEBI:4153"/>
                </rdf:Bag>
              </bqbiol:is>
            </rdf:Description>
          </rdf:RDF>
        </sbml:annotation>
      </sbml:species>
      <sbml:species boundaryCondition="false" constant="false" hasOnlySubstanceUnits="false" id="M_GALUNTP" name="1-Phospho-alpha-D-glucuronate" compartment="c" fbc:chemicalFormula="C6H11O10P">
        <sbml:annotation>
          <rdf:RDF>
            <rdf:Description rdf:about="#GALUNTP">
              <bqbiol:is>
                <rdf:Bag>
                  <rdf:li rdf:resource="http://identifiers.org/inchi/InChI=1S/C6H11O10P/c7-1-2(8)4(5(10)11)15-6(3(1)9)16-17(12,13)14/h1-4,6-9H,(H,10,11)(H2,12,13,14)/t1-,2-,3+,4-,6+/m0/s1"/>
                  <rdf:li rdf:resource="http://identifiers.org/kegg.compound/C05385"/>
                  <rdf:li rdf:resource="http://identifiers.org/chebi/CHEBI:16787"/>
                </rdf:Bag>
              </bqbiol:is>
            </rdf:Description>
          </rdf:RDF>
        </sbml:annotation>
      </sbml:species>
      <sbml:species boundaryCondition="false" constant="false" hasOnlySubstanceUnits="false" id="M_GAMYLe" name="Glucoamylase (secreted to the medium)" compartment="e"/>
      <sbml:species boundaryCondition="false" constant="false" hasOnlySubstanceUnits="false" id="M_GAR" name="5&apos;-Phosphoribosylglycinamide" compartment="c" fbc:chemicalFormula="C7H15N2O8P">
        <sbml:annotation>
          <rdf:RDF>
            <rdf:Description rdf:about="#GAR">
              <bqbiol:is>
                <rdf:Bag>
                  <rdf:li rdf:resource="http://identifiers.org/inchi/InChI=1S/C7H15N2O8P/c8-1-4(10)9-7-6(12)5(11)3(17-7)2-16-18(13,14)15/h3,5-7,11-12H,1-2,8H2,(H,9,10)(H2,13,14,15)/t3-,5-,6-,7"/>
                  <rdf:li rdf:resource="http://identifiers.org/kegg.compound/C03838"/>
                  <rdf:li rdf:resource="http://identifiers.org/chebi/CHEBI:18349"/>
                </rdf:Bag>
              </bqbiol:is>
            </rdf:Description>
          </rdf:RDF>
        </sbml:annotation>
      </sbml:species>
      <sbml:species boundaryCondition="false" constant="false" hasOnlySubstanceUnits="false" id="M_GBAD" name="4-Guanidinobutanamide" compartment="c" fbc:chemicalFormula="C5H12N4O">
        <sbml:annotation>
          <rdf:RDF>
            <rdf:Description rdf:about="#GBAD">
              <bqbiol:is>
                <rdf:Bag>
                  <rdf:li rdf:resource="http://identifiers.org/chebi/CHEBI:18062"/>
                  <rdf:li rdf:resource="http://identifiers.org/kegg.compound/C03078"/>
                  <rdf:li rdf:resource="http://identifiers.org/inchi/InChI=1S/C5H12N4O/c6-4(10)2-1-3-9-5(7)8/h1-3H2,(H2,6,10)(H4,7,8,9)"/>
                </rdf:Bag>
              </bqbiol:is>
            </rdf:Description>
          </rdf:RDF>
        </sbml:annotation>
      </sbml:species>
      <sbml:species boundaryCondition="false" constant="false" hasOnlySubstanceUnits="false" id="M_GBAT" name="4-Guanidinobutanoate" compartment="c" fbc:chemicalFormula="C5H11N3O2">
        <sbml:annotation>
          <rdf:RDF>
            <rdf:Description rdf:about="#GBAT">
              <bqbiol:is>
                <rdf:Bag>
                  <rdf:li rdf:resource="http://identifiers.org/inchi/InChI=1S/C5H11N3O2/c6-5(7)8-3-1-2-4(9)10/h1-3H2,(H,9,10)(H4,6,7,8)"/>
                  <rdf:li rdf:resource="http://identifiers.org/chebi/CHEBI:15728"/>
                  <rdf:li rdf:resource="http://identifiers.org/kegg.compound/C01035"/>
                </rdf:Bag>
              </bqbiol:is>
            </rdf:Description>
          </rdf:RDF>
        </sbml:annotation>
      </sbml:species>
      <sbml:species boundaryCondition="false" constant="false" hasOnlySubstanceUnits="false" id="M_GC" name="gamma-L-Glutamyl-L-cysteine" compartment="c" fbc:chemicalFormula="C8H14N2O5S">
        <sbml:annotation>
          <rdf:RDF>
            <rdf:Description rdf:about="#GC">
              <bqbiol:is>
                <rdf:Bag>
                  <rdf:li rdf:resource="http://identifiers.org/inchi/InChI=1S/C8H14N2O5S/c9-4(7(12)13)1-2-6(11)10-5(3-16)8(14)15/h4-5,16H,1-3,9H2,(H,10,11)(H,12,13)(H,14,15)/t4-,5-/m0/s1"/>
                  <rdf:li rdf:resource="http://identifiers.org/chebi/CHEBI:17515"/>
                  <rdf:li rdf:resource="http://identifiers.org/kegg.compound/C00669"/>
                </rdf:Bag>
              </bqbiol:is>
            </rdf:Description>
          </rdf:RDF>
        </sbml:annotation>
      </sbml:species>
      <sbml:species boundaryCondition="false" constant="false" hasOnlySubstanceUnits="false" id="M_GDMIPC" name="Galactosyl-Dimannosyl-inositol-P-ceramide" compartment="c" fbc:chemicalFormula="C28H48NO26PR2"/>
      <sbml:species boundaryCondition="false" constant="false" hasOnlySubstanceUnits="false" id="M_GDP" name="GDP" compartment="c" fbc:chemicalFormula="C10H15N5O11P2">
        <sbml:annotation>
          <rdf:RDF>
            <rdf:Description rdf:about="#GDP">
              <bqbiol:is>
                <rdf:Bag>
                  <rdf:li rdf:resource="http://identifiers.org/kegg.compound/C00035"/>
                  <rdf:li rdf:resource="http://identifiers.org/inchi/InChI=1S/C10H15N5O11P2/c11-10-13-7-4(8(18)14-10)12-2-15(7)9-6(17)5(16)3(25-9)1-24-28(22,23)26-27(19,20)21/h2-3,5-6,9,16-17H,1H2,(H,22,23)(H2,19,20,21)(H3,11,13,14,18)/t3-,5-,6-,9-/m1/s1"/>
                  <rdf:li rdf:resource="http://identifiers.org/chebi/CHEBI:17552"/>
                </rdf:Bag>
              </bqbiol:is>
            </rdf:Description>
          </rdf:RDF>
        </sbml:annotation>
      </sbml:species>
      <sbml:species boundaryCondition="false" constant="false" hasOnlySubstanceUnits="false" id="M_GDPm" name="GDP (mitochondrial)" compartment="m" fbc:chemicalFormula="C10H15N5O11P2">
        <sbml:annotation>
          <rdf:RDF>
            <rdf:Description rdf:about="#GDPm">
              <bqbiol:is>
                <rdf:Bag>
                  <rdf:li rdf:resource="http://identifiers.org/kegg.compound/C00035"/>
                  <rdf:li rdf:resource="http://identifiers.org/inchi/InChI=1S/C10H15N5O11P2/c11-10-13-7-4(8(18)14-10)12-2-15(7)9-6(17)5(16)3(25-9)1-24-28(22,23)26-27(19,20)21/h2-3,5-6,9,16-17H,1H2,(H,22,23)(H2,19,20,21)(H3,11,13,14,18)/t3-,5-,6-,9-/m1/s1"/>
                  <rdf:li rdf:resource="http://identifiers.org/chebi/CHEBI:17552"/>
                </rdf:Bag>
              </bqbiol:is>
            </rdf:Description>
          </rdf:RDF>
        </sbml:annotation>
      </sbml:species>
      <sbml:species boundaryCondition="false" constant="false" hasOnlySubstanceUnits="false" id="M_GDPMAN" name="GDP-mannose" compartment="c" fbc:chemicalFormula="C16H25N5O16P2">
        <sbml:annotation>
          <rdf:RDF>
            <rdf:Description rdf:about="#GDPMAN">
              <bqbiol:is>
                <rdf:Bag>
                  <rdf:li rdf:resource="http://identifiers.org/kegg.compound/C00096"/>
                  <rdf:li rdf:resource="http://identifiers.org/inchi/InChI=1S/C16H25N5O16P2/c17-16-19-12-6(13(28)20-16)18-3-21(12)14-10(26)8(24)5(34-14)2-33-38(29,30)37-39(31,32)36-15-11(27)9(25)7(23)4(1-22)35-15/h3-5,7-11,14-15,22-27H,1-2H2,(H,29,30)(H,31,32)(H3,17,19,20,28)/t4-,5-,7-,8-,9+,10-,11+,14-,15-/m1/s1"/>
                  <rdf:li rdf:resource="http://identifiers.org/chebi/CHEBI:15820"/>
                </rdf:Bag>
              </bqbiol:is>
            </rdf:Description>
          </rdf:RDF>
        </sbml:annotation>
      </sbml:species>
      <sbml:species boundaryCondition="false" constant="false" hasOnlySubstanceUnits="false" id="M_GEN" name="Gentisate" compartment="c" fbc:chemicalFormula="C7H6O4">
        <sbml:annotation>
          <rdf:RDF>
            <rdf:Description rdf:about="#GEN">
              <bqbiol:is>
                <rdf:Bag>
                  <rdf:li rdf:resource="http://identifiers.org/inchi/InChI=1S/C7H6O4/c8-4-1-2-6(9)5(3-4)7(10)11/h1-3,8-9H,(H,10,11)"/>
                  <rdf:li rdf:resource="http://identifiers.org/kegg.compound/C00628"/>
                  <rdf:li rdf:resource="http://identifiers.org/chebi/CHEBI:17189"/>
                </rdf:Bag>
              </bqbiol:is>
            </rdf:Description>
          </rdf:RDF>
        </sbml:annotation>
      </sbml:species>
      <sbml:species boundaryCondition="false" constant="false" hasOnlySubstanceUnits="false" id="M_GGM" name="Galactoglucomannan" compartment="c" fbc:chemicalFormula="C6H10O5">
        <sbml:annotation>
          <rdf:RDF>
            <rdf:Description rdf:about="#GGM">
              <bqbiol:is>
                <rdf:Bag>
                  <rdf:li rdf:resource="http://identifiers.org/chebi/CHEBI:24144"/>
                </rdf:Bag>
              </bqbiol:is>
            </rdf:Description>
          </rdf:RDF>
        </sbml:annotation>
      </sbml:species>
      <sbml:species boundaryCondition="false" constant="false" hasOnlySubstanceUnits="false" id="M_GL" name="Glycerol" compartment="c" fbc:chemicalFormula="C3H8O3">
        <sbml:annotation>
          <rdf:RDF>
            <rdf:Description rdf:about="#GL">
              <bqbiol:is>
                <rdf:Bag>
                  <rdf:li rdf:resource="http://identifiers.org/inchi/InChI=1S/C3H8O3/c4-1-3(6)2-5/h3-6H,1-2H2"/>
                  <rdf:li rdf:resource="http://identifiers.org/kegg.compound/C00116"/>
                  <rdf:li rdf:resource="http://identifiers.org/chebi/CHEBI:17754"/>
                </rdf:Bag>
              </bqbiol:is>
            </rdf:Description>
          </rdf:RDF>
        </sbml:annotation>
      </sbml:species>
      <sbml:species boundaryCondition="false" constant="false" hasOnlySubstanceUnits="false" id="M_GL3P" name="sn-Glycerol 3-phosphate" compartment="c" fbc:chemicalFormula="C3H9O6P">
        <sbml:annotation>
          <rdf:RDF>
            <rdf:Description rdf:about="#GL3P">
              <bqbiol:is>
                <rdf:Bag>
                  <rdf:li rdf:resource="http://identifiers.org/kegg.compound/C00093"/>
                  <rdf:li rdf:resource="http://identifiers.org/inchi/InChI=1S/C3H9O6P/c4-1-3(5)2-9-10(6,7)8/h3-5H,1-2H2,(H2,6,7,8)/t3-/m1/s1"/>
                  <rdf:li rdf:resource="http://identifiers.org/chebi/CHEBI:15978"/>
                </rdf:Bag>
              </bqbiol:is>
            </rdf:Description>
          </rdf:RDF>
        </sbml:annotation>
      </sbml:species>
      <sbml:species boundaryCondition="false" constant="false" hasOnlySubstanceUnits="false" id="M_GLAC" name="D-Galactose" compartment="c" fbc:chemicalFormula="C6H12O6">
        <sbml:annotation>
          <rdf:RDF>
            <rdf:Description rdf:about="#GLAC">
              <bqbiol:is>
                <rdf:Bag>
                  <rdf:li rdf:resource="http://identifiers.org/inchi/InChI=1S/C6H12O6/c7-1-2-3(8)4(9)5(10)6(11)12-2/h2-11H,1H2/t2-,3+,4+,5-,6"/>
                  <rdf:li rdf:resource="http://identifiers.org/kegg.compound/C00124"/>
                  <rdf:li rdf:resource="http://identifiers.org/chebi/CHEBI:4139"/>
                </rdf:Bag>
              </bqbiol:is>
            </rdf:Description>
          </rdf:RDF>
        </sbml:annotation>
      </sbml:species>
      <sbml:species boundaryCondition="false" constant="false" hasOnlySubstanceUnits="false" id="M_GLACe" name="D-Galactose (extracellular)" compartment="e" fbc:chemicalFormula="C6H12O6">
        <sbml:annotation>
          <rdf:RDF>
            <rdf:Description rdf:about="#GLACe">
              <bqbiol:is>
                <rdf:Bag>
                  <rdf:li rdf:resource="http://identifiers.org/inchi/InChI=1S/C6H12O6/c7-1-2-3(8)4(9)5(10)6(11)12-2/h2-11H,1H2/t2-,3+,4+,5-,6"/>
                  <rdf:li rdf:resource="http://identifiers.org/kegg.compound/C00124"/>
                  <rdf:li rdf:resource="http://identifiers.org/chebi/CHEBI:4139"/>
                </rdf:Bag>
              </bqbiol:is>
            </rdf:Description>
          </rdf:RDF>
        </sbml:annotation>
      </sbml:species>
      <sbml:species boundaryCondition="false" constant="false" hasOnlySubstanceUnits="false" id="M_GLAL" name="Glycolaldehyde" compartment="c" fbc:chemicalFormula="C2H4O2">
        <sbml:annotation>
          <rdf:RDF>
            <rdf:Description rdf:about="#GLAL">
              <bqbiol:is>
                <rdf:Bag>
                  <rdf:li rdf:resource="http://identifiers.org/chebi/CHEBI:17071"/>
                  <rdf:li rdf:resource="http://identifiers.org/inchi/InChI=1S/C2H4O2/c3-1-2-4/h1,4H,2H2"/>
                  <rdf:li rdf:resource="http://identifiers.org/kegg.compound/C00266"/>
                </rdf:Bag>
              </bqbiol:is>
            </rdf:Description>
          </rdf:RDF>
        </sbml:annotation>
      </sbml:species>
      <sbml:species boundaryCondition="false" constant="false" hasOnlySubstanceUnits="false" id="M_GLC" name="alpha-D-Glucose" compartment="c" fbc:chemicalFormula="C6H12O6">
        <sbml:annotation>
          <rdf:RDF>
            <rdf:Description rdf:about="#GLC">
              <bqbiol:is>
                <rdf:Bag>
                  <rdf:li rdf:resource="http://identifiers.org/chebi/CHEBI:17925"/>
                  <rdf:li rdf:resource="http://identifiers.org/kegg.compound/C00267"/>
                  <rdf:li rdf:resource="http://identifiers.org/inchi/InChI=1S/C6H12O6/c7-1-2-3(8)4(9)5(10)6(11)12-2/h2-11H,1H2/t2-,3-,4+,5-,6+/m1/s1"/>
                </rdf:Bag>
              </bqbiol:is>
            </rdf:Description>
          </rdf:RDF>
        </sbml:annotation>
      </sbml:species>
      <sbml:species boundaryCondition="false" constant="false" hasOnlySubstanceUnits="false" id="M_GLCe" name="alpha-D-Glucose (extracellular)" compartment="e" fbc:chemicalFormula="C6H12O6">
        <sbml:annotation>
          <rdf:RDF>
            <rdf:Description rdf:about="#GLCe">
              <bqbiol:is>
                <rdf:Bag>
                  <rdf:li rdf:resource="http://identifiers.org/chebi/CHEBI:17925"/>
                  <rdf:li rdf:resource="http://identifiers.org/kegg.compound/C00267"/>
                  <rdf:li rdf:resource="http://identifiers.org/inchi/InChI=1S/C6H12O6/c7-1-2-3(8)4(9)5(10)6(11)12-2/h2-11H,1H2/t2-,3-,4+,5-,6+/m1/s1"/>
                </rdf:Bag>
              </bqbiol:is>
            </rdf:Description>
          </rdf:RDF>
        </sbml:annotation>
      </sbml:species>
      <sbml:species boundaryCondition="false" constant="false" hasOnlySubstanceUnits="false" id="M_GLCN" name="D-Glucosamine" compartment="c" fbc:chemicalFormula="C6H13NO5">
        <sbml:annotation>
          <rdf:RDF>
            <rdf:Description rdf:about="#GLCN">
              <bqbiol:is>
                <rdf:Bag>
                  <rdf:li rdf:resource="http://identifiers.org/kegg.compound/C00329"/>
                  <rdf:li rdf:resource="http://identifiers.org/chebi/CHEBI:47977"/>
                  <rdf:li rdf:resource="http://identifiers.org/inchi/InChI=1S/C6H13NO5/c7-3-5(10)4(9)2(1-8)12-6(3)11/h2-6,8-11H,1,7H2/t2-,3-,4-,5-,6"/>
                </rdf:Bag>
              </bqbiol:is>
            </rdf:Description>
          </rdf:RDF>
        </sbml:annotation>
      </sbml:species>
      <sbml:species boundaryCondition="false" constant="false" hasOnlySubstanceUnits="false" id="M_GLCN15LAC" name="D-Glucono-1,5-lactone" compartment="c" fbc:chemicalFormula="C6H10O6">
        <sbml:annotation>
          <rdf:RDF>
            <rdf:Description rdf:about="#GLCN15LAC">
              <bqbiol:is>
                <rdf:Bag>
                  <rdf:li rdf:resource="http://identifiers.org/chebi/CHEBI:16217"/>
                  <rdf:li rdf:resource="http://identifiers.org/inchi/InChI=1S/C6H10O6/c7-1-2-3(8)4(9)5(10)6(11)12-2/h2-5,7-10H,1H2/t2-,3-,4+,5-/m1/s1"/>
                  <rdf:li rdf:resource="http://identifiers.org/kegg.compound/C00198"/>
                </rdf:Bag>
              </bqbiol:is>
            </rdf:Description>
          </rdf:RDF>
        </sbml:annotation>
      </sbml:species>
      <sbml:species boundaryCondition="false" constant="false" hasOnlySubstanceUnits="false" id="M_GLCN15LACe" name="D-Glucono-1,5-lactone (extracellular)" compartment="e" fbc:chemicalFormula="C6H10O6">
        <sbml:annotation>
          <rdf:RDF>
            <rdf:Description rdf:about="#GLCN15LACe">
              <bqbiol:is>
                <rdf:Bag>
                  <rdf:li rdf:resource="http://identifiers.org/chebi/CHEBI:16217"/>
                  <rdf:li rdf:resource="http://identifiers.org/inchi/InChI=1S/C6H10O6/c7-1-2-3(8)4(9)5(10)6(11)12-2/h2-5,7-10H,1H2/t2-,3-,4+,5-/m1/s1"/>
                  <rdf:li rdf:resource="http://identifiers.org/kegg.compound/C00198"/>
                </rdf:Bag>
              </bqbiol:is>
            </rdf:Description>
          </rdf:RDF>
        </sbml:annotation>
      </sbml:species>
      <sbml:species boundaryCondition="false" constant="false" hasOnlySubstanceUnits="false" id="M_GLCNT" name="D-Gluconate" compartment="c" fbc:chemicalFormula="C6H12O7">
        <sbml:annotation>
          <rdf:RDF>
            <rdf:Description rdf:about="#GLCNT">
              <bqbiol:is>
                <rdf:Bag>
                  <rdf:li rdf:resource="http://identifiers.org/inchi/InChI=1S/C6H12O7/c7-1-2(8)3(9)4(10)5(11)6(12)13/h2-5,7-11H,1H2,(H,12,13)/t2-,3-,4+,5-/m1/s1"/>
                  <rdf:li rdf:resource="http://identifiers.org/kegg.compound/C00257"/>
                  <rdf:li rdf:resource="http://identifiers.org/chebi/CHEBI:33198"/>
                </rdf:Bag>
              </bqbiol:is>
            </rdf:Description>
          </rdf:RDF>
        </sbml:annotation>
      </sbml:species>
      <sbml:species boundaryCondition="false" constant="false" hasOnlySubstanceUnits="false" id="M_GLCNTe" name="D-Gluconate (extracellular)" compartment="e" fbc:chemicalFormula="C6H12O7">
        <sbml:annotation>
          <rdf:RDF>
            <rdf:Description rdf:about="#GLCNTe">
              <bqbiol:is>
                <rdf:Bag>
                  <rdf:li rdf:resource="http://identifiers.org/inchi/InChI=1S/C6H12O7/c7-1-2(8)3(9)4(10)5(11)6(12)13/h2-5,7-11H,1H2,(H,12,13)/t2-,3-,4+,5-/m1/s1"/>
                  <rdf:li rdf:resource="http://identifiers.org/kegg.compound/C00257"/>
                  <rdf:li rdf:resource="http://identifiers.org/chebi/CHEBI:33198"/>
                </rdf:Bag>
              </bqbiol:is>
            </rdf:Description>
          </rdf:RDF>
        </sbml:annotation>
      </sbml:species>
      <sbml:species boundaryCondition="false" constant="false" hasOnlySubstanceUnits="false" id="M_GLCUNT" name="D-Glucuronate" compartment="c" fbc:chemicalFormula="C6H10O7">
        <sbml:annotation>
          <rdf:RDF>
            <rdf:Description rdf:about="#GLCUNT">
              <bqbiol:is>
                <rdf:Bag>
                  <rdf:li rdf:resource="http://identifiers.org/chebi/CHEBI:47952"/>
                  <rdf:li rdf:resource="http://identifiers.org/inchi/InChI=1S/C6H10O7/c7-1-2(8)4(5(10)11)13-6(12)3(1)9/h1-4,6-9,12H,(H,10,11)/t1-,2-,3+,4-,6"/>
                  <rdf:li rdf:resource="http://identifiers.org/kegg.compound/C00191"/>
                </rdf:Bag>
              </bqbiol:is>
            </rdf:Description>
          </rdf:RDF>
        </sbml:annotation>
      </sbml:species>
      <sbml:species boundaryCondition="false" constant="false" hasOnlySubstanceUnits="false" id="M_GLCUNTe" name="D-Glucuronate (extracellular)" compartment="e" fbc:chemicalFormula="C6H10O7">
        <sbml:annotation>
          <rdf:RDF>
            <rdf:Description rdf:about="#GLCUNTe">
              <bqbiol:is>
                <rdf:Bag>
                  <rdf:li rdf:resource="http://identifiers.org/chebi/CHEBI:47952"/>
                  <rdf:li rdf:resource="http://identifiers.org/inchi/InChI=1S/C6H10O7/c7-1-2(8)4(5(10)11)13-6(12)3(1)9/h1-4,6-9,12H,(H,10,11)/t1-,2-,3+,4-,6"/>
                  <rdf:li rdf:resource="http://identifiers.org/kegg.compound/C00191"/>
                </rdf:Bag>
              </bqbiol:is>
            </rdf:Description>
          </rdf:RDF>
        </sbml:annotation>
      </sbml:species>
      <sbml:species boundaryCondition="false" constant="false" hasOnlySubstanceUnits="false" id="M_GLe" name="Glycerol (extracellular)" compartment="e" fbc:chemicalFormula="C3H8O3">
        <sbml:annotation>
          <rdf:RDF>
            <rdf:Description rdf:about="#GLe">
              <bqbiol:is>
                <rdf:Bag>
                  <rdf:li rdf:resource="http://identifiers.org/inchi/InChI=1S/C3H8O3/c4-1-3(6)2-5/h3-6H,1-2H2"/>
                  <rdf:li rdf:resource="http://identifiers.org/kegg.compound/C00116"/>
[truncated: 6,327,337 more chars]
