# Supplementary material for: A community-driven reconstruction of the Aspergillus niger metabolic network
Source: Fungal Biol Biotechnol. 2018 Sep 26;5:16. doi: 10.1186/s40694-018-0060-7 (PMC6158834; doi:10.1186/s40694-018-0060-7)
Supplement: Supplementary file 4 — Additional file 4. Gene differences between strain ATCC1015 and CBS513.88. The list shows the genes for which no reciprocal best blast hit could be identified in A. niger CBS513.88. [file 40694_2018_60_MOESM4_ESM.xlsx]

## Sheet: Sheet1
ID	ID collection	Evidences	Gene name	Note
1120663	Aspni7_Gene	3	aoxA homolog	No hit in CBS513.88; High similarity to A. nidulans AoxA
1159512	Aspni7_Gene	2	dtbA	No hit in CBS513.88; Heterologous expression evidence
209924	Aspni7_Gene	2	xapA homolog	No hit in CBS513.88; High expression; High similarity to E. coli source
1143638	Aspni7_Gene	1	aminoacyl-tRNA synthetase (Trp)	No hit in CBS513.88; No experimental evidence; Prediction by HMM
1084319	Aspni7_Gene	1		No hit for source; Good sequence similaity to pseudomonas source; Low expression
1096818	Aspni7_Gene	1		Additional copy?; weak expression
1092679	Aspni7_Gene	1		No hit in CBS513.88; Only weak experimental evidence
1039502	Aspni7_Gene	1	aro2 homolog	No hit for source; High experimental confidence; High expression
1131927	Aspni7_Gene	1	kdgA homolog	No hit in CBS513.88; Only weak similarity; Reaction reported to be present
1181450	Aspni7_Gene	1		No hit for source
204505	Aspni7_Gene	1	Ribosomal protein L39 homolog	No hit in CBS513.88; No experimental evidence
1147182	Aspni7_Gene	1	qcr9 homolog	No hit for source
51523	Aspni7_Gene	1	LhpG homolog	No hit for source; Only weak similarity; No experimental evidence
1131969	Aspni7_Gene	0		No hit in CBS513.88; No experimental evidence
1183395	Aspni7_Gene	0		No hit in CBS513.88; No experimental evidence
1115859	Aspni7_Gene	0		No hit in CBS513.88; No experimental evidence
1147014	Aspni7_Gene	0		No hit in CBS513.88; No experimental evidence
143052	Aspni7_Gene	0		No hit in CBS513.88; No experimental evidence
