# Supplementary material for: A community-driven reconstruction of the Aspergillus niger metabolic network
Source: Fungal Biol Biotechnol. 2018 Sep 26;5:16. doi: 10.1186/s40694-018-0060-7 (PMC6158834; doi:10.1186/s40694-018-0060-7)
Supplement: Supplementary file 5 — Additional file 5. Failing test cases. The file consists of the currently failing test cases of the model with an explanation why they are failing. [file 40694_2018_60_MOESM5_ESM.xlsx]

## Sheet: Sheet2
Test case	Reason
BIOMASS COMPONENT - RNAm	Unknown metabolism of RNA precursors in mitochondria
No growth of gfaA KO mutant	Fix - Remove second enzyme?
SYSTEM - No growth without phosphate source	Cycle
Growth on of the gaaA KO mutant on D-glucuronate	Missing pathway/Additional Enzyme
No Growth of gaaA KO mutant on D-galacturonate	Fix? Boundaries?
No growth of on L-arabinose (xkiA KO)	Reaction directionality/Boundary
No growth on D-glucuronate of the gluC KO mutant	Fix? Boundaries?
No growth on D-sorbitol of sdhA KO strain	Fix? Boundaries?
No growth on D-Xylose (xkiA KO)	Reaction directionality/Boundary
No growth on ethanol for AldA knockout	Fix? Boundaries?
No growth on galactitol as single C-source (ladB KO)	Fix? Boundaries?
No growth on galactitol as single C-source (xhrA KO)	Fix? Boundaries?
No growth on Xylitol (xkiA KO)	Reaction directionality/Boundary
No utilization of D-galacturonate for gaaB KO mutant	Fix? Boundaries?
No utilization of D-galacturonate for gaaC KO mutant	Fix? Boundaries?
No growth on acetate for AcuA mutant	Fix? Compensatory flux through acetate kinase
No growth on L-threonine for AldA knockout	Fix? No Threonine dehydrogenase?
Gene essentiality of gmtA	Glycosylation not implemented in the model
No growth on Lactose	Known regulatory discrepancy
No growth of hemF deletion mutant on MM	Missing iron metabolism
No growth of hemH deletion mutant on MM	Missing iron metabolism
No growth on D-ribose	No growth on solid medium, however growth in Biolog assay
No growth on branched chain AA (L-Isoleucine)	No growth reported by Hayer et al. 2014, however growth visible in Biolog plates
No growth on branched chain AA (L-Leucine)	No growth reported by Hayer et al. 2014, however growth visible in Biolog plates
No growth on branched chain AA (L-Valine)	No growth reported by Hayer et al. 2014, however growth visible in Biolog plates
No growth of ppoC KO strain	Oxylipins are not part of the model yet
No growth on sorbitol and Nitrite	Toxic effect
No growth on indole as single carbon source	Toxic effect; Pathway present
BIOLOG - Growth on Glycogen as single C-source	Unknown degradation pathway
Growth on dinitrogen trioxide as single N-source	Unknown degradation pathway
Growth on galactaric acid as single C-source	Unknown degradation pathway
BIOLOG PM3B - Growth on L-methionine as single N-source	Unknown degradation pathway for methionine
Growth on methionine and 2-hydroxy-benzoate (salicylate)	Unknown degradation pathway for methionine
Growth on methionine and 3-hydroxy-benzoate	Unknown degradation pathway for methionine
Growth on methionine and 4-hydroxy-benzoate	Unknown degradation pathway for methionine
Growth on methionine and acetate	Unknown degradation pathway for methionine
Growth on methionine and benzoate	Unknown degradation pathway for methionine
Growth on methionine and catechol	Unknown degradation pathway for methionine
Growth on methionine and gallic acid	Unknown degradation pathway for methionine
Growth on methionine and protocatechuate	Unknown degradation pathway for methionine
BIOLOG - Growth on beta-cyclodextrin as single C-source	Unknown hydrolase
BIOLOG - Growth on gamma-cyclodextrin as single C-source	Unknown hydrolase
Growth on L-Cysteine as single N-source	Unknown L-Cysteine degradation pathway
Growth on L-Methionine as single N-source	Unknown L-Cysteine degradation pathway
Growth on L-Lysine as single N-source	Unknown L-Lysine degradation pathway
BIOLOG - Growth on D-Lactic acid methyl ester as single C-source	Unknown pathway
BIOLOG - Growth on ethanolamine as single C-source	Unknown pathway
BIOLOG - Growth on methyl pyruvate as single C-source	Unknown pathway
BIOLOG - Growth on octopamine as single C-source	Unknown pathway
BIOLOG - Growth on pyroglutamic acid as single C-source	Unknown pathway
BIOLOG - Growth on salicin as single C-source	Unknown pathway
BIOLOG - Growth on sebacic acid as single C-source	Unknown pathway
BIOLOG - Growth on tyramine as single C-source	Unknown pathway
BIOLOG - Growth on β-methyl-D-glucoside as single C-source	Unknown pathway
BIOLOG - Growth on β-methyl-D-xyloside as single C-source	Unknown pathway
BIOLOG PM3B - Growth on alpha-Amino-N-Valeric Acid as single N-source	Unknown pathway
BIOLOG PM3B - Growth on delta-Amino-N-Valeric Acid as single N-source	Unknown pathway
BIOLOG PM3B - Growth on ethanolamine as single N-source	Unknown pathway
BIOLOG PM3B - Growth on Ethylamine as single N-source	Unknown pathway
BIOLOG PM3B - Growth on glucuronamide as single N-source	Unknown pathway
BIOLOG PM3B - Growth on histamine as single N-source	Unknown pathway
BIOLOG PM3B - Growth on Lactamide as single N-source	Unknown pathway
BIOLOG PM3B - Growth on L-Cysteine as single N-source	Unknown pathway
BIOLOG PM3B - Growth on N-acetyl-D-mannosamine as single N-source	Unknown pathway
BIOLOG PM3B - Growth on N-phthaloyl-L-glutamic acid as single N-source	Unknown pathway
BIOLOG PM3B - Growth on Parabanic acid as single N-source	Unknown pathway
BIOLOG PM3B - Growth on Pyroglutamic acid as single N-source	Unknown pathway
BIOLOG PM3B - Growth on tyramine as single N-source	Unknown pathway
FIX - No production of melanine in aygA KO	Unknown pathway
FIX - Production of nigerazine in albA KO	Unknown pathway
FIX - Production of pestalamide B in albA KO	Unknown pathway
Growth on aniline as single N-source	Unknown pathway
Growth on caffeic acid	Unknown pathway
Growth on Diaminopropionic acid as single N-source	Unknown pathway
Growth on ethylenediamine as single N-source	Unknown pathway
Growth on L-cysteic acid as single sulfur source	Unknown pathway
Growth on L-Cystine as single N-source	Unknown pathway
Growth on pyrogallol as single C-source	Unknown pathway
Production of Azanigerone F in ATCC 1015	Unknown pathway
Production of Azanigerone F in azaB deletion strain	Unknown pathway
Production of yanuthone K in KB1001	Unknown pathway
Production of yanuthone L in KB1001	Unknown pathway
Production of yanuthone M in KB1001	Unknown pathway
BIOLOG - Growth on L-Lyxose as single C-source	Unknown pathway - Isomerase or reductase?
BIOLOG - Growth on D-ribono-1,4-lactone as single C-source	Unknown pathway - Lactonase or dehydrogenase
Growth of 1,3-propylene diamine as single N-source	Unknown pathway for diamine degradation
BIOLOG PM3B - Growth on D-Alanine as single N-source	Unknown pathway for utilization of D-amino acids
BIOLOG PM3B - Growth on D-Asparagine as single N-source	Unknown pathway for utilization of D-amino acids
Production of yanuthone I in yanB deletion strain	Unknown pathway for yanuthone X1 production
Production of yanuthone I in yanF deletion strain	Unknown pathway for yanuthone X1 production
Production of yanuthone I in yanI deletion strain	Unknown pathway for yanuthone X1 production
Production of yanuthone X1 in KB1001 strain	Unknown pathway for yanuthone X1 production
Production of yanuthone X1 in yanA deletion strain	Unknown pathway for yanuthone X1 production
Production of yanuthone X1 in yanB deletion strain	Unknown pathway for yanuthone X1 production
Production of yanuthone X1 in yanF deletion strain	Unknown pathway for yanuthone X1 production
Production of yanuthone X1 in yanH deletion strain	Unknown pathway for yanuthone X1 production
Production of yanuthone X1 in yanI deletion strain	Unknown pathway for yanuthone X1 production
Productio of yanuthone X2 in yanA deletion strain	Unknown pathway for yanuthone X2 production
Production of yanuthone X2 in KB1001	Unknown pathway for yanuthone X2 production
Production of yanuthone I in KB1001 strain	Unknown pathway to yanuthone I
Production of yanuthone I in yan in yanI deletion strain	Unknown pathway to yanuthone I
No production of yanuthone D in yanA deletion strain	Use of m-cresol from other source
No production of yanuthone D in yanB deletion strain	Use of m-cresol from other source
No production of yanuthone E in yanA deletion strain	Use of m-cresol from other source
No production of yanuthone E in yanB deletion strain	Use of m-cresol from other source
Growth of gluE mutant on D-glucuronate	Unknown alternative enzyme/pathway
Growth on pectin as single C-source	Unknown pathway
Growth on 4-aminobutanoate as single N-source	Unknown pathway
Growth on dethiobiotin as single C-source	Unknown pathway
Growth on L-Rhamnose of rhtA KO strain	Unknown alternative transporter
BIOLOG - Growth on beta-methyl-D-xyloside as single C-source	Unknown pathway
BIOLOG - Growth on beta-methyl-D-glucoside as single C-source	Unknown pathway
Growth on galactan as single C-source	Unknown pathway
Growth on maltodextrin as single C-source	Unknown pathway
