# Supplementary material for: A community-driven reconstruction of the Aspergillus niger metabolic network
Source: Fungal Biol Biotechnol. 2018 Sep 26;5:16. doi: 10.1186/s40694-018-0060-7 (PMC6158834; doi:10.1186/s40694-018-0060-7)
Supplement: Supplementary file 7 — Additional file 7. Example of the format for storing experimental data. Example entries for the experimental data as saved in the current version of the model. [file 40694_2018_60_MOESM7_ESM.txt]

Example reference entry

<gem:listOfReferences>
	<gem:reference id="08311a76-4361-4537-9a13-7034c6511332" year="2007" title="The missing link in the fungal D-galacturonate pathway: identification of the L-threo-3-deoxy-hexulosonate aldolase." journal="The Journal of biological chemistry">
	<gem:listOfAuthors>
	  <gem:author firstname="Satu" initials="S" lastname="Hilditch"/>
	  <gem:author firstname="Suvi" initials="S" lastname="Berghäll"/>
	  <gem:author firstname="Nisse" initials="N" lastname="Kalkkinen"/>
	  <gem:author firstname="Merja" initials="M" lastname="Penttilä"/>
	  <gem:author firstname="Peter" initials="P" lastname="Richard"/>
	</gem:listOfAuthors>
	<sbml:annotation>
	  <rdf:RDF>
		<rdf:Description rdf:about="#08311a76-4361-4537-9a13-7034c6511332">
		  <bqbiol:is>
			<rdf:Bag>
			  <rdf:li rdf:resource="http://identifiers.org/doi/10.1074/jbc.M704401200"/>
			  <rdf:li rdf:resource="http://identifiers.org/pubmed/17609199"/>
			</rdf:Bag>
		  </bqbiol:is>
		</rdf:Description>
	  </rdf:RDF>
	</sbml:annotation>
	</gem:reference>
</gem:listOfReferences>


Example test case

<gem:testCase description="Growth of gluD KO mutant on D-glucose" comment="A. niger strain ATCC 1015">
<gem:listOfSettings>
  <gem:reactionSetting lowerBound="-10" objectiveCoefficient="0" reactionId="R_BOUNDARY_GLCe" upperBound="1000"/>
  <gem:reactionSetting lowerBound="-1000" objectiveCoefficient="0" reactionId="R_BOUNDARY_H2Oe" upperBound="1000"/>
  <gem:reactionSetting lowerBound="-1000" objectiveCoefficient="0" reactionId="R_BOUNDARY_HNO3e" upperBound="1000"/>
  <gem:reactionSetting lowerBound="-1000" objectiveCoefficient="0" reactionId="R_BOUNDARY_O2e" upperBound="1000"/>
  <gem:reactionSetting lowerBound="-1000" objectiveCoefficient="0" reactionId="R_BOUNDARY_PIe" upperBound="1000"/>
  <gem:reactionSetting lowerBound="-1000" objectiveCoefficient="0" reactionId="R_BOUNDARY_SLFe" upperBound="1000"/>
  <gem:reactionSetting lowerBound="-1000" objectiveCoefficient="0" reactionId="R_BOUNDARY_Ke" upperBound="1000"/>
  <gem:reactionSetting lowerBound="-1000" objectiveCoefficient="0" reactionId="R_BOUNDARY_CAe" upperBound="1000"/>
  <gem:reactionSetting lowerBound="0" objectiveCoefficient="1" reactionId="R_DRAIN_Biomass" upperBound="1000"/>
  <gem:geneSetting active="False" geneId="G_1115113"/>
</gem:listOfSettings>
<gem:listOfOutcomes>
  <gem:outcome operator="greater than" reactionId="R_DRAIN_Biomass" value="0"/>
</gem:listOfOutcomes>
<gem:listOfReferenceLinks>
  <gem:referenceLink id="a26907b0-b9ba-48fd-9953-9f2dbcda6b1b"/>
</gem:listOfReferenceLinks>
</gem:testCase>


Example evidence item

<gem:evidence assertion="Catalyzing reaction" eco="ECO:0000314" entity_id="1130329" entity_type="Gene" id="2781acdf-5279-4704-9cec-4a5eae355e02" comment="Purified enzyme&#10;Sequenced" target_id="r230a" target_type="Reaction">
<gem:listOfReferenceLinks>
  <gem:referenceLink id="d326b0c3-1cfd-47d8-85cd-7d88a235c073"/>
</gem:listOfReferenceLinks>
</gem:evidence>
