# Supplementary material for: A community-driven reconstruction of the Aspergillus niger metabolic network
Source: Fungal Biol Biotechnol. 2018 Sep 26;5:16. doi: 10.1186/s40694-018-0060-7 (PMC6158834; doi:10.1186/s40694-018-0060-7)
Supplement: Supplementary file 11 — Additional file 11. Export of the evidence items contained in the ATCC1015 model. Gene IDs correspond to ATCC1015 Aspni7 transcriptIds. [file 40694_2018_60_MOESM11_ESM.xlsx]

## Sheet: Evidence
ID	Entity_Type	Entity_ID	Assertion	Target_Type	Target_ID	ECO	Comment	References
0	Gene	1155949	Catalyzing reaction	Reaction	r2647	ECO:0000314	Purified enzyme	0
1	Gene	1178597	Localization	Compartment	p	ECO:0000081	PTS1 prediction: Targeted_x000D_ By PTS1 Predictor, see http://mendel.imp.ac.at/mendeljsp/sat/pts1/PTS1predictor.jsp	1
2	Gene	1186901	Not catalyzing reaction	Reaction	r1915	ECO:0000064	No growth in S. cerevisiae transporter mutant complementation experiment	2
3	Reaction	r2055	Present			ECO:0000314	Crude extract	3
4	Metabolite	DARABL	Present			ECO:0000314	Probably present in A. niger, but mistaken for ascorbic acid, see Hancock et al. 2000	4; 5
5	Gene	1223378	Catalyzing reaction	Reaction	r1936	ECO:0000282	Biotranformation of pyranonigrin I to pyranonigrin H when pynD and PynG are coexpressed in S. cerevisiae	6
6	Reaction	r257	Present			ECO:0000314	Partial purification_x000D_ Testing of different inhibitors	7
7	Gene	1121897	Not catalyzing reaction	Reaction	r1064	ECO:0000064	No growth in S. cerevisiae transporter mutant complementation experiment	2
8	Reaction	r395	Present			ECO:0000314	Activity both in particulate as and soluble fraction._x000D_ Both NADP and NADP used, higher reaction rate_x000D_ Absent during growth on glucose, induced on phenylalanine	8
9	Gene	1138270	Localization	Compartment	m	ECO:0000081	Mitochondrial localization predicted by Mitofates, see http://mitf.cbrc.jp/MitoFates/cgi-bin/top.cgi	9
10	Reaction	r50a	Present			ECO:0000314	Crude extract_x000D_ Localization unclear	10
11	Gene	1143425	Catalyzing reaction	Reaction	PROTEINpolym	ECO:0000250	Sequence similarity to ribosomal protein L10 of S. cerevisiae
12	Gene	1114672	Localization	Compartment	e	ECO:0000314	Detected in secretome of A. niger N402 growing on MM 50mM Sorbitol	11
13	Gene	1159543	Catalyzing reaction	Reaction	r2672	ECO:0000064	Patent sequence 6	12
14	Gene	1170183	Localization	Compartment	e	ECO:0000314	Detection in secretome of A. niger A. niger N402 growing on MM 50mM D-galacturonic acid	11
15	Gene	1147681	Localization	Compartment	p	ECO:0000081	PTS1 prediction: Twilight zone_x000D_ By PTS1 Predictor, see http://mendel.imp.ac.at/mendeljsp/sat/pts1/PTS1predictor.jsp	1
16	Gene	1147298	Catalyzing reaction	Reaction	r2106	ECO:0000250	Similarity to protein data bank 2AAA_x000D_ Purified enzyme_x000D_ Activity cleaving p-nitrophenyl alpha-maltoheptaoside_x000D_ Ca containing	13
17	Gene	1112798	Localization	Compartment	m	ECO:0000081	Mitochondrial localization predicted by Mitofates, see http://mitf.cbrc.jp/MitoFates/cgi-bin/top.cgi	9
18	Reaction	r1037	Present			ECO:0000314	Only active in mycelium, but not active in spores	14
19	Gene	1141823	Catalyzing reaction	Reaction	r2056	ECO:0000314	Purified enzyme_x000D_ Crystal structure	15
20	Gene	1162228	Catalyzing reaction	Reaction	r3003	ECO:0000314	Expression in E. coli_x000D_ Purified enzyme	16
21	Reaction	r7	Present			ECO:0000314	Purified enzyme	17; 18
22	Metabolite	SMFONC	Present			ECO:0000314	Produced of ATCC 1015 according to Chiang et al. 2011	19
23	Gene	1145327	Catalyzing reaction	Reaction	r22	ECO:0000120	3x increased activity, but no correlation with enzyme activity in strains (up to 40 copies) overexpressing gsdA	20
24	Gene	1164602	Not catalyzing reaction	Reaction	r1064	ECO:0000064	No growth in S. cerevisiae transporter mutant complementation experiment	2
25	Gene	1173061	Catalyzing reaction	Reaction	PROTEINpolym	ECO:0000250	Sequence similarity to S. cerevisiae tif11 coding for the translation initiation factor eIF1A
26	Gene	1126366	Catalyzing reaction	Reaction	r313	ECO:0000250	Sequence similarity to S. cerevisiae CHA1
27	Gene	128981	Not catalyzing reaction	Reaction	r1047a	ECO:0000064	No growth in S. cerevisiae transporter mutant complementation experiment	2
28	Reaction	r39	Present			ECO:0000314	Crude extract_x000D_ Localization unclear	21
29	Gene	1116090	Catalyzing reaction	Reaction	r2328	ECO:0000250	Sequence similarity to A. nidulans cnxF, GenBank AF055287	22
30	Gene	1147685	Not catalyzing reaction	Reaction	r1145	ECO:0000064	No growth in S. cerevisiae transporter mutant complementation experiment	2
31	Reaction	r165	Present			ECO:0000314	Induced activity together with glucose oxidase and catalase	23
32	Gene	1127864	Not catalyzing reaction	Reaction	r1037	ECO:0005638		24
33	Reaction	r388	Present			ECO:0000314	Present in the particulate fraction_x000D_ NADP and oxygen required	25
34	Gene	1143429	Localization	Compartment	m	ECO:0000081	Mitochondrial localization predicted by Mitofates, see http://mitf.cbrc.jp/MitoFates/cgi-bin/top.cgi	9
35	Gene	1170402	Catalyzing reaction	Reaction	r282m	ECO:0000064	Complementation of ArgB- strain of A. nidulans	26
36	Reaction	r256	Present			ECO:0000314	Commercial enzyme_x000D_ Localization unclear	27
37	Gene	1160923	Not catalyzing reaction	Reaction	r1037	ECO:0000064	No growth in S. cerevisiae transporter mutant complementation experiment	2
38	Gene	1146951	Localization	Compartment	m	ECO:0000081	Mitochondrial localization predicted by Mitofates, see http://mitf.cbrc.jp/MitoFates/cgi-bin/top.cgi	9
39	Gene	1115775	Catalyzing reaction	Reaction	r2386	ECO:0000250	Sequence similarity to S. cerevisiae rim2	28
40	Metabolite	SMCARBA	Present			ECO:0000314		29
41	Reaction	r46	Present			ECO:0000314	Activity present in crude extract of A. niger grown on orcinol	30
42	Reaction	r44	Present			ECO:0000314		31; 32
43	Gene	1125410	Catalyzing reaction	Reaction	r1054	ECO:0000282		33
44	Gene	1155949	Not catalyzing reaction	Reaction	r2309	ECO:0000314	Purified enzyme	0
45	Gene	1167075	Localization	Compartment	e	ECO:0000314	Detected in secretome of A. niger N402 growing on sugarcane bagasse	34
46	Gene	1182902	Catalyzing reaction	Reaction	r2645	ECO:0000250	Sequence similarity to A. nidulans xanA	35; 36
47	Gene	1115815	Localization	Compartment	e	ECO:0000314	Detected in secretome of A. niger N402 ?flbA growing on MM 25 mM Xylose_x000D_	37
48	Gene	1181920	Catalyzing reaction	Reaction	r2193	ECO:0000250	Similarity to Human BCKAD subunit 1, see PDB 1DTW
49	Gene	1222986	Localization	Compartment	p	ECO:0000081	PTS1 prediction: Targeted_x000D_ By PTS1 Predictor, see http://mendel.imp.ac.at/mendeljsp/sat/pts1/PTS1predictor.jsp	1
50	Gene	1124173	Catalyzing reaction	Reaction	r1274	ECO:0000314		38
51	Gene	1144183	Localization	Compartment	m	ECO:0000081	Mitochondrial localization predicted by Mitofates, see http://mitf.cbrc.jp/MitoFates/cgi-bin/top.cgi	9
52	Reaction	r391	Present			ECO:0000314	Present in A. niger grown on phenylacetic acid_x000D_ Glutathione enhances reaction_x000D_ Cofactor?	39
53	Gene	1188998	Catalyzing reaction	Reaction	r2090	ECO:0005649	Predicted as PKS	40
54	Metabolite	C183	Present			ECO:0000314	On average 11% of the fatty acids isolated from different A. ngier strains grown on glucose and ammonium	41
55	Gene	1086126	Catalyzing reaction	Reaction	r2047	ECO:0000314	Purified enzyme_x000D_ N-glycosylated protein_x000D_ Probably same enzyme as Kroon et al 1996	42
56	Reaction	r31a	Present			ECO:0000314	Crude extract	32; 21
57	Reaction	r35	Present			ECO:0000314	Crude extract_x000D_ Localization unclear	43
58	Gene	1025773	Catalyzing reaction	Reaction	r1002	ECO:0000250	S. cerevisiae Vrg4p	44
59	Gene	1164602	Not catalyzing reaction	Reaction	r1041	ECO:0000064	No growth in S. cerevisiae transporter mutant complementation experiment	2
60	Gene	1145644	Localization	Compartment	e	ECO:0000314	Detected in the secretome of A. niger N402 growing on MM 50g/l Glucose different pHs	45
61	Gene	1099585	Catalyzing reaction	Reaction	r1037	ECO:0000064	Moderate growth in S. cerevisiae transporter mutant complementation experiment	2
62	Gene	1126517	Catalyzing reaction	Reaction	r2052	ECO:0000314	Purified enzyme_x000D_ Phosphatase activity_x000D_ Glycosylated	46
63	Gene	1119532	Localization	Compartment	e	ECO:0000314	Detected in the secretome of A. niger N402 growing on MM 50g/l Glucose different pHs	45
64	Gene	1121016	Catalyzing reaction	Reaction	r2344	ECO:0000250	Sequence similarity to S. cerevisiae coq7
65	Gene	1099512	Localization	Compartment	m	ECO:0000081	Mitochondrial localization predicted by Mitofates, see http://mitf.cbrc.jp/MitoFates/cgi-bin/top.cgi	9
66	Gene	1147892	Catalyzing reaction	Reaction	PROTEINpolym	ECO:0005649	Contains IPR001141 Ribosomal protein L27
67	Gene	1146422	Catalyzing reaction	Reaction	r2347	ECO:0000250	Similarity to A. nidulans pyroA	47
68	Gene	1160431	Catalyzing reaction	Reaction	r97	ECO:0000250	Sequence similarity to A. nidulans panB	48
69	Gene	1135907	Catalyzing reaction	Reaction	PROTEINpolym	ECO:0000250	Similarity to ubi::crp-6 of N. crassa, see Uniprot P14799
70	Gene	1159580	Not catalyzing reaction	Reaction	r1043	ECO:0000064	No growth in S. cerevisiae transporter mutant complementation experiment	2
71	Reaction	r2049	Present			ECO:0000314	Purified enzyme from A. niger NRRL3	49
72	Gene	1145796	Localization	Compartment	e	ECO:0000314	Detected in secretome of A. niger A12 grown on sugarcane bagasse in sequential cultivation	50
73	Gene	1181533	Not catalyzing reaction	Reaction	r1064	ECO:0000064	No growth in S. cerevisiae transporter mutant complementation experiment	2
74	Gene	1145188	Localization	Compartment	e	ECO:0000314	Detected in secretome of A. nige N400 growing on MM 100 mM Sorbitol + 10 mM D-xylose	51
75	Reaction	r22	Present			ECO:0000314	Crude extract	52
76	Gene	1147030	Localization	Compartment	m	ECO:0000081	Mitochondrial localization predicted by Mitofates, see http://mitf.cbrc.jp/MitoFates/cgi-bin/top.cgi	9
77	Gene	1180979	Not catalyzing reaction	Reaction	r1143	ECO:0000064	No growth in S. cerevisiae transporter mutant complementation experiment	2
78	Metabolite	PQQ	Present			ECO:0000314	Accumulation in A. niger grown on agmatine as sole carbon source	53
79	Gene	1116550	Not catalyzing reaction	Reaction	r1003	ECO:0000314	Heterologous expression in S. cerevisiae and assay of the resulting crude extract	54
80	Gene	1145188	Localization	Compartment	e	ECO:0000314	Detected in secretome of A. niger NRRL3122 growing on MM 18.2 g/l D-Sorbitol + 10 mM D-Xylose	55
81	Gene	1168912	Catalyzing reaction	Reaction	r2670	ECO:0001175	Loss of production in npsE deletion strain_x000D_ _x000D_ Other peptides include c(VVWY), c(VLYW), c(VLFY), c(LLFY), c(VVFW), and c(VLFF)	56
82	Gene	1127864	Not catalyzing reaction	Reaction	r1041	ECO:0000064	No growth in S. cerevisiae transporter mutant complementation experiment	2
83	Gene	1189554	Not catalyzing reaction	Reaction	r1143	ECO:0000064	No growth in S. cerevisiae transporter mutant complementation experiment	2
84	Gene	1117050	Catalyzing reaction	Reaction	r2149	ECO:0000314	Purified enzyme_x000D_ EglC released oligosaccharides from xyloglucan_x000D_ Most active towards xyloglucan	57
85	Gene	1169480	Not catalyzing reaction	Reaction	r1064	ECO:0000064	No growth in S. cerevisiae transporter mutant complementation experiment	2
86	Gene	1143288	Catalyzing reaction	Reaction	r196	ECO:0000314		58
87	Gene	1101910	Catalyzing reaction	Reaction	r127	ECO:0000314	Assuming 1101910 codes for the protein detected by Baliga et al. 1964	59
88	Gene	1160411	Localization	Compartment	e	ECO:0000314	Detected in secretome of A. ngier A12 grown on sugarcane bagasse in submerged cultivation	50
89	Metabolite	SMBMS192548	Present			ECO:0000314	Produced by A. niger WB2346	60; 61
90	Gene	1162228	Catalyzing reaction	Reaction	r3004	ECO:0000314	Expression in E. coli_x000D_ Purified enzyme	16
91	Gene	1104880	Localization	Compartment	e	ECO:0000314	Detected in secretome of A. niger N402 ?flbA growing on MM 25 mM Xylose_x000D_	37
92	Gene	1035868	Catalyzing reaction	Reaction	r238	ECO:0000280	GFP tagged aox1 level corresponds to alternative oxidase activity_x000D_ A. niger WU-2223L	62
93	Gene	1142023	Catalyzing reaction	Reaction	r376	ECO:0000250	Sequence similarity to A. nidulans aroC
94	Gene	1165285	Catalyzing reaction	Reaction	r2150	ECO:0000314	Purified from overexpression strain	63
95	Gene	1216774	Localization	Compartment	e	ECO:0000314	Detected in secretome of A. niger N400 growing on MM 100 mM Sorbitol + 10 mM D-maltose	51
96	Gene	1186995	Catalyzing reaction	Reaction	r2372	ECO:0000250	Similarity to human PRELID3B
97	Gene	1099202	Catalyzing reaction	Reaction	r228a	ECO:0000314	Heterologous expression in A. oryzae_x000D_ Purified enzyme	64
98	Metabolite	3HPAC	Present			ECO:0000314	Produced in A. niger grown on medium containing phenylacetate	25
99	Gene	1158561	Catalyzing reaction	Reaction	r275	ECO:0001225	No growth on arginine but on ornithine as single carbon source_x000D_ Loss of arginase activity_x000D_ Induced on arginine_x000D_ Mn as cofactor	53; 65; 66
100	Gene	1182905	Localization	Compartment	e	ECO:0000314	Detected in the secretome of A. niger N402 growing on MM 50g/l Glucose different pHs	45
101	Gene	1170183	Localization	Compartment	e	ECO:0000314	Detected in secretome of A. niger N402 growing on MM 50mM Sorbitol	11
102	Gene	1204712	Localization	Compartment	e	ECO:0000314	Detected in secretome of A. niger AB1.13 growing on both DM 20 g/l xylose and DM 20 g/l maltose	67
103	Gene	1101078	Catalyzing reaction	Reaction	r964	ECO:0000250	Sequence similarity to A. nidulans AN8566	68
104	Gene	1187490	Catalyzing reaction	Reaction	r2653	ECO:0000250	Sequence similarity to Uniprot reviewed entries for 1.13.11.20
105	Gene	1127368	Localization	Compartment	e	ECO:0000314	Detected in the secretome of A. niger AB1.13 growing on DM 20 g/l xylose, but not in AB1.13 growing on DM 20 g/l maltose	67
106	Gene	1143158	Catalyzing reaction	Reaction	r1047a	ECO:0005638		69
107	Reaction	r1002c	Present			ECO:0000314	Purified enzyme	70
108	Gene	1180979	Not catalyzing reaction	Reaction	r1041	ECO:0000064	No growth in S. cerevisiae transporter mutant complementation experiment	2
109	Gene	54712	Catalyzing reaction	Reaction	r2710	ECO:0000250	Sequence similarity to S. cerevisiae YSA1
110	Gene	1183479	Localization	Compartment	e	ECO:0000314	Detection in secretome of A. niger A. niger N402 growing on MM 50mM D-galacturonic acid	11
111	Gene	1157992	Catalyzing reaction	Reaction	r404	ECO:0000314		71
112	Metabolite	4HCOUM2ONe	Present			ECO:0000314	Intermediate of A. niger growing on trans-o-coumaric acid	72
113	Reaction	r177	Present			ECO:0000314	Present in extract - compartment unclear	73; 74
114	Gene	1182905	Localization	Compartment	e	ECO:0000314	Detected in secretome of A. niger AB1.13 growing on both DM 20 g/l xylose and DM 20 g/l maltose	67
115	Gene	1158117	Not catalyzing reaction	Reaction	r1145	ECO:0000064	No growth in S. cerevisiae transporter mutant complementation experiment	2
116	Gene	1114888	Localization	Compartment	e	ECO:0000314	Detected in 4 out of 6 experiments of A. niger ATCC1015 growing on different carbon sources	75
117	Gene	1143382	Catalyzing reaction	Reaction	r348	ECO:0001225	Reduced growth without lysine and siderophore supplementation on MM medium_x000D_ Not catalyzing the reaction itself	76
118	Gene	1140675	Not catalyzing reaction	Reaction	r1003	ECO:0000314	Heterologous expression in S. cerevisiae and assay on crude extract	54
119	Gene	1178350	Catalyzing reaction	Reaction	r1939	ECO:0000181	Heterologously expressed pynE (E. coli) reduces pyranonigrin E to pyranonigrin G in vitro	6
120	Gene	1142820	Localization	Compartment	e	ECO:0000314	Detected in secretome of A. niger N402 ?flbA growing on MM 25 mM Xylose_x000D_	37
121	Gene	1147498	Catalyzing reaction	Reaction	PROTEINpolymm	ECO:0005650	Contains IPR001569 Ribosomal protein L37
122	Gene	1167780	Not catalyzing reaction	Reaction	r1915	ECO:0000064	No growth in S. cerevisiae transporter mutant complementation experiment	2
123	Gene	1105597	Catalyzing reaction	Reaction	r198a	ECO:0000250	Similarity to S. cerevisiae Tps1
124	Gene	1123146	Localization	Compartment	e	ECO:0000314	Detected in secretome of A. ngier A12 grown on sugarcane bagasse in submerged cultivation	50
125	Reaction	r30	Present			ECO:0000314	Crude extract_x000D_ Localization unclear	77
126	Gene	1142310	Catalyzing reaction	Reaction	r1037	ECO:0000064	Moderate growth in S. cerevisiae transporter mutant complementation experiment	2
127	Gene	1143538	Localization	Compartment	e	ECO:0000314	Detected in secretome of A. niger AB1.13 growing on DM 20 g/l maltose, but not detected when growing on DM 20 g/l xylose	67
128	Gene	1145307	Localization	Compartment	m	ECO:0000081	Mitochondrial localization predicted by Mitofates, see http://mitf.cbrc.jp/MitoFates/cgi-bin/top.cgi	9
129	Gene	1156971	Localization	Compartment	e	ECO:0000314	Detected in secretome of A. niger A12 grown on sugarcane bagasse in sequential cultivation	50
130	Gene	1147801	Localization	Compartment	e	ECO:0000314	Detected in all secretome samples of A. niger N402 grown on MM 8 g/l Maltose	78
131	Reaction	r228a	Present			ECO:0000314	Purified enzyme from culture filtrate	79; 80
132	Reaction	r1210	Present			ECO:0000314	Purified enzyme_x000D_ FAD required_x000D_ Superoxide produced in reaction	81; 82; 83
133	Gene	1111634	Catalyzing reaction	Reaction	r50a	ECO:0000282	Heterologous expression in E. coli_x000D_ ATP-citrate lyase actvity only present when both acl1 and acl2 are present	84
134	Gene	1155959	Catalyzing reaction	Reaction	r1998	ECO:0000317	Located in cluster with azaA and azaB	85
135	Gene	1118450	Not catalyzing reaction	Reaction	r2049	ECO:0000314	Purified enzyme	86
136	Gene	1145418	Catalyzing reaction	Reaction	PROTEINpolymm	ECO:0005649	Contains IPR001147 Ribosomal protein L21
137	Gene	1086126	Localization	Compartment	e	ECO:0000314	Detected in secretome of A. niger N402 growing on sugarcane bagasse	34
138	Gene	1098822	Localization	Compartment	m	ECO:0000081	Mitochondrial localization predicted by Mitofates, see http://mitf.cbrc.jp/MitoFates/cgi-bin/top.cgi	9
139	Gene	1165285	Localization	Compartment	e	ECO:0000314	Detected in 2 out of 6 experiments of A. niger ATCC1015 growing on different carbon sources	75
140	Gene	1167075	Localization	Compartment	e	ECO:0000314	Detected in secretome of A. niger N402 ?flbA growing on MM 25 mM Xylose_x000D_	37
141	Reaction	r892	Present			ECO:0000314	Activity present in A. niger spore extracts_x000D_ Exact substrate unknown_x000D_ Localization unclear	87
142	Gene	1123146	Localization	Compartment	e	ECO:0000314	Detected in secretome of A. niger N402 ?flbA growing on MM 25 mM Xylose_x000D_	37
143	Gene	1182905	Localization	Compartment	e	ECO:0000314	Detected in secretome of A. niger N402 ?flbA growing on MM 25 mM Xylose_x000D_	37
144	Gene	1156003	Catalyzing reaction	Reaction	r255	ECO:0005649	Contains IPR002226
145	Reaction	r116	Present			ECO:0001254	Incorporation of labelled carbon into acetate, lipids and polyketids from CO2	88
146	Gene	1224394	Localization	Compartment	p	ECO:0000081	PTS1 prediction: Targeted_x000D_ By PTS1 Predictor, see http://mendel.imp.ac.at/mendeljsp/sat/pts1/PTS1predictor.jsp	1
147	Gene	1159512	Catalyzing reaction	Reaction	r2094	ECO:0000282	Heterologous expression in A. nidulans	89
148	Gene	1122683	Catalyzing reaction	Reaction	r262	ECO:0000250	Similarity to Uniprot reviewed entries for Alanine dehydrogenase
149	Gene	1143874	Not catalyzing reaction	Reaction	r2680	ECO:0000064	No growth in S. cerevisiae transporter mutant complementation experiment	2
150	Gene	1147226	Catalyzing reaction	Reaction	r411	ECO:0000250	Similarity to A. fumigatus AFUA_2G04200_x000D_	90
151	Gene	1144118	Localization	Compartment	m	ECO:0000081	Mitochondrial localization predicted by Mitofates, see http://mitf.cbrc.jp/MitoFates/cgi-bin/top.cgi	9
152	Gene	1112641	Catalyzing reaction	Reaction	r303	ECO:0000250	80% identity to AFUA_3G06830 from A. fumigatus	91
153	Gene	1118535	Not catalyzing reaction	Reaction	r1915	ECO:0000064	No growth in S. cerevisiae transporter mutant complementation experiment	2
154	Gene	1157184	Localization	Compartment	e	ECO:0000314	Detected in secretome of A. niger N402 growing on MM 50mM Sorbitol	11
155	Gene	1189522	Catalyzing reaction	Reaction	r2156	ECO:0000314	Purified enzyme_x000D_ Without acid phosphatase myo-inositol 2-phosphate is the product	92; 93
156	Gene	1035868	Localization	Compartment	m	ECO:0000126	Localized in the mitochondria_x000D_ GFP tagging in A. niger WU-2223L	94; 62; 95
157	Gene	1145545	Not catalyzing reaction	Reaction	r56	ECO:0000314	Assuming that the oxaloacetate hydrolase activity purified is this enzyme	96
158	Gene	1146089	Catalyzing reaction	Reaction	r2150	ECO:0000314	Purified enzyme from overexpression strain	63
159	Gene	1118450	Localization	Compartment	e	ECO:0000314	Detected in secretome of A. niger N402 ?flbA growing on MM 25 mM Xylose_x000D_	37
160	Reaction	r2105	Present			ECO:0000314	Purified enzyme_x000D_ N-glycosylated	97
161	Gene	1226034	Catalyzing reaction	Reaction	r911	ECO:0000314	Heterologous expression in E. coli_x000D_ Crude extract	98
162	Gene	1167075	Localization	Compartment	e	ECO:0000314	Detected in secretome of A. niger N402 growing on MM 50mM Sorbitol	11
163	Gene	1156829	Localization	Compartment	m	ECO:0000081	Mitochondrial localization predicted by Mitofates, see http://mitf.cbrc.jp/MitoFates/cgi-bin/top.cgi	9
164	Gene	1165004	Localization	Compartment	e	ECO:0000314	Detected in secretome of A. niger N400 growing on MM 100 mM Sorbitol + 10 mM D-sorbitol	51
165	Reaction	r534	Present			ECO:0000314	Present in A. niger ATCC 26550	99
166	Gene	1183479	Catalyzing reaction	Reaction	r2148	ECO:0000314	Heterologous expression in P. pastoris	100
167	Gene	1152589	Catalyzing reaction	Reaction	r215	ECO:0000314	Purified heterologously expressed protein in E. coli_x000D_	101; 102
168	Gene	1012621	Catalyzing reaction	Reaction	r278	ECO:0000250	Sequence similarity to A. fumigatus argEF	103
169	Gene	1160923	Not catalyzing reaction	Reaction	r1064	ECO:0000064	No growth in S. cerevisiae transporter mutant complementation experiment	2
170	Gene	1127125	Catalyzing reaction	Reaction	r1908	ECO:0001175	Gene deletion leads to loss of Kotanin biosynthesis_x000D_ In G. hybrida two pks are needed, see PMID 27227340	104
171	Gene	1183736	Not catalyzing reaction	Reaction	r1145	ECO:0000064	No growth in S. cerevisiae transporter mutant complementation experiment	2
172	Gene	1127368	Localization	Compartment	e	ECO:0000314	Detected in the secretome of A. niger N402 growing on MM 50g/l Glucose different pHs	45
173	Gene	48047	Catalyzing reaction	Reaction	r45a	ECO:0000250	Sequence similarity to mdh proteins from S. cerevisiae
174	Reaction	r26	Present			ECO:0000314	Crude extract	52
175	Gene	1145327	Localization	Compartment	p	ECO:0000081	PTS1 prediction: Twilight zone_x000D_ By PTS1 Predictor, see http://mendel.imp.ac.at/mendeljsp/sat/pts1/PTS1predictor.jsp	1
176	Metabolite	4HBA	Present			ECO:0000314	Present in A. niger growing on phenylalanine	8
177	Gene	1096235	Catalyzing reaction	Reaction	r2148	ECO:0000282	Crude extract	105
178	Gene	1131965	Catalyzing reaction	Reaction	r1943	ECO:0000250	Similiarity to A. nidulans treA
179	Metabolite	HAN	Present			ECO:0000314	Present in A. niger grown on L-tryptophan, L-kynurenine or anthranilic acid	106
180	Metabolite	C180	Present			ECO:0000314	On average 5% of the fatty acids isolated from different A. ngier strains grown on glucose and ammonium	41
181	Gene	44612	Catalyzing reaction	Reaction	r2084	ECO:0001225	Knockout leads to abolishment of cinnamic acid decarboxylation	107
182	Reaction	r403	Present			ECO:0000314	Purified enzyme_x000D_ NADP specific_x000D_ Fe containing	108
183	Gene	1101910	Localization	Compartment	e	ECO:0000314	Detected in secretome of A. niger N402 ?flbA growing on MM 25 mM Xylose_x000D_	37
184	Gene	1159543	Localization	Compartment	e	ECO:0000314	Secreted protein in A. niger UU-A062.10 growing on MM 10 g/l glucose	109
185	Gene	1186364	Catalyzing reaction	Reaction	r170	ECO:0000314	Heterologous expression in S. cerevisiae and assay on crude extract	54
186	Reaction	r959	Present			ECO:0000314	Purified enzyme	110
187	Gene	1101334	Localization	Compartment	e	ECO:0000314	Detected in the secretome of A. niger AB1.13 growing on DM 20 g/l xylose, but not in AB1.13 growing on DM 20 g/l maltose	67
188	Gene	1158209	Catalyzing reaction	Reaction	r2693	ECO:0000250	Sequence similarity to long chain fatty acid transport protein, see Q4R3Y4
189	Gene	1147518	Catalyzing reaction	Reaction	r2674	ECO:0000250	Sequence similarity to ISD11 of S. cerevisiae
190	Reaction	r386	Present			ECO:0000314	Oxidation of phenylpyruvate to phenylacetate	111
191	Gene	1096818	Catalyzing reaction	Reaction	r155	ECO:0000250	Similarity to Uniprot reviewed entries for "Dihydroxyacetone synthase"
192	Gene	1165004	Localization	Compartment	e	ECO:0000314	Detected in 1 out of 6 experiments of A. niger ATCC1015 growing on different carbon sources	75
193	Gene	1182905	Localization	Compartment	e	ECO:0000314	Detection in secretome of A. niger A. niger N402 growing on MM 50mM D-galacturonic acid	11
194	Gene	1105193	Catalyzing reaction	Reaction	r1157	ECO:0000250	Sequence similarity to S. cerevisiae agc1
195	Reaction	r163a	Present			ECO:0001186		112
196	Gene	1122037	Localization	Compartment	m	ECO:0000081	Mitochondrial localization predicted by Mitofates, see http://mitf.cbrc.jp/MitoFates/cgi-bin/top.cgi	9
197	Gene	1146684	Catalyzing reaction	Reaction	r362	ECO:0000250	Sequence similarity to A. nidulans metH	113
198	Reaction	r45a	Present			ECO:0000314	Presence in crude extract_x000D_ Localization unclear	114
199	Gene	1146980	Localization	Compartment	e	ECO:0000314	Detected in secretome of A. niger A12 grown on sugarcane bagasse in sequential cultivation	50
200	Reaction	r2382	Present			ECO:0000314	Activity in crude extract	115
201	Gene	1148979	Catalyzing reaction	Reaction	r959	ECO:0000064	Complementation of mutant lacking the benzoate para-hydroxylase activity	116
202	Reaction	r1222	Present			ECO:0000314	Purified enzyme	117
203	Gene	1117042	Localization	Compartment	e	ECO:0000314	Detected in secretome of A. niger N402 ?flbA growing on MM 25 mM Xylose_x000D_	37
204	Gene	1107601	Catalyzing reaction	Reaction	r1400	ECO:0000250	Similarity to A. nidulans meaA
205	Gene	1227768	Catalyzing reaction	Reaction	r2091	ECO:0005649	Predicted as P450 oxygenase	40
206	Gene	1117042	Localization	Compartment	e	ECO:0000314	Detection in secretome of A. niger A. niger N402 growing on MM 50mM D-galacturonic acid	11
207	Gene	1165004	Localization	Compartment	e	ECO:0000314	Detected in secretome of A. niger N402 growing on MM 50mM Sorbitol	11
208	Metabolite	CERB1F	Present			ECO:0000314	C14 is the main fatty acid	118
209	Gene	1143907	Catalyzing reaction	Reaction	r2150	ECO:0000282	Heterologous expression in A. niger	119; 120
210	Gene	1189554	Catalyzing reaction	Reaction	r1044a	ECO:0000064	Strong growth in S. cerevisiae transporter mutant complementation experiment	2
211	Metabolite	2MAC	Present			ECO:0000314	Present in A. niger growing on resorcinol	121
212	Gene	1147801	Localization	Compartment	e	ECO:0000314	Detected in secretome of A. niger N400 growing on MM 100 mM Sorbitol + 10 mM D-sorbitol	51
213	Reaction	r546	Present			ECO:0000314	Presence in crude extract	122
214	Gene	1102713	Catalyzing reaction	Reaction	r434	ECO:0000250	Sequence similarity to A. nidulans adB	123
215	Metabolite	SMPYRK	Present			ECO:0000314		6
216	Gene	1142820	Localization	Compartment	e	ECO:0000314	Detected in secretome of A. niger AB1.13 growing on both DM 20 g/l xylose and DM 20 g/l maltose	67
217	Reaction	r372	Present			ECO:0000304	Constitutive enzyme_x000D_ NADP linked	124
218	Gene	1145156	Catalyzing reaction	Reaction	r1000	ECO:0005612		125
219	Gene	1158117	Not catalyzing reaction	Reaction	r2680	ECO:0000064	No growth in S. cerevisiae transporter mutant complementation experiment	2
220	Reaction	r24a	Present			ECO:0000314		126
221	Gene	1086126	Catalyzing reaction	Reaction	r2047	ECO:0000314	Purified homologously overexpressed enzyme	127
222	Gene	1101119	Localization	Compartment	e	ECO:0000314	Detected in secretome of A. niger ATCC 11414 ?alg3 and A. niger ATCC 11414 ?kua growing on MM 18.2 g/l D-Sorbitol + 10 mM D-Xylose	128
223	Gene	1142310	Not catalyzing reaction	Reaction	r2678	ECO:0000064	No growth in S. cerevisiae transporter mutant complementation experiment	2
224	Reaction	r35	Present			ECO:0000314	Crude extract_x000D_ Localization unclear	129
225	Gene	1165004	Localization	Compartment	e	ECO:0000314	Detection in secretome of A. niger A. niger N402 growing on MM 50mM D-galacturonic acid	11
226	Gene	1159857	Catalyzing reaction	Reaction	r2069	ECO:0000250	Similarity to Uniprot reviewed entries for Dihydroceramide desaturase
227	Reaction	r189	Absent			ECO:0000314	Activity only present in sporulating, but not in nonsporulating mycelium	130
228	Gene	1147949	Catalyzing reaction	Reaction	PROTEINpolym	ECO:0005650	Contains IPR001813 Ribosomal protein 60S
229	Gene	1159543	Localization	Compartment	e	ECO:0000314	Detected in secretome of A. niger A12 grown on sugarcane bagasse in sequential cultivation	50
230	Gene	1167742	Localization	Compartment	e	ECO:0000314	Detected in secretome of A. niger N402 ?flbA growing on MM 25 mM Xylose_x000D_	37
231	Reaction	r959	Present			ECO:0000314	Present in A. niger grown on different benzoate derivatives_x000D_ Absent when grown on glucose	131
232	Gene	1156507	Catalyzing reaction	Reaction	r1900	ECO:0000315	No growth of Knockout strain	132
233	Gene	1099202	Catalyzing reaction	Reaction	r229a	ECO:0000314	Heterologous expression in A. oryzae_x000D_ Purified enzyme	64
234	Gene	1181727	Catalyzing reaction	Reaction	r2315	ECO:0005649	Contains IPR002226
235	Gene	41698	Catalyzing reaction	Reaction	r1064	ECO:0000064	Weak growth in S. cerevisiae transporter mutant complementation experiment	2
236	Gene	1111634	Catalyzing reaction	Reaction	r50a	ECO:0001225	Decreased acetyl-CoA content in deletion mutant	84
237	Metabolite	SMNIGN	Present			ECO:0000314	Present in culture broth of CSB 513.88 and NRRL3122 according to Andersen et al. 2011	133
238	Gene	1117808	Catalyzing reaction	Reaction	r356	ECO:0000250	Similarity to N. crassa met7	134
239	Reaction	r121	Present			ECO:0000314	Activity in mitochondrial fraction	135
240	Gene	1101334	Catalyzing reaction	Reaction	r2046	ECO:0000282	Heterologous expression in A. kawachii_x000D_ Purified enzyme	136
241	Reaction	r2121	Present			ECO:0000314	Purified enzyme_x000D_ Probably AO-I as butylamine induced preparation	137
242	Gene	1161581	Localization	Compartment	e	ECO:0000314	Detected in secretome of A. niger N402 growing on MM 50mM Sorbitol	11
243	Gene	1092335	Catalyzing reaction	Reaction	r2400	ECO:0005650	Predicted by HMM	138
244	Gene	1148545	Catalyzing reaction	Reaction	r75a	ECO:0000250	Sequence similarity to A. oryzae gadA
245	Gene	1130591	Catalyzing reaction	Reaction	r215	ECO:0000250	Sequence similarity to A. nidulans nagA
246	Gene	1135643	Catalyzing reaction	Reaction	r2693	ECO:0000250	Sequence similarity to long chain fatty acid transport protein, see Q4R3Y4
247	Gene	1171628	Localization	Compartment	m	ECO:0000081	Mitochondrial localization predicted by Mitofates, see http://mitf.cbrc.jp/MitoFates/cgi-bin/top.cgi	9
248	Gene	1117042	Localization	Compartment	e	ECO:0000314	Detected in secretome of A. niger A12 grown on sugarcane bagasse in sequential cultivation	50
249	Gene	1216774	Localization	Compartment	e	ECO:0000314	Detected in 1 out of 6 experiments of A. niger ATCC1015 growing on different carbon sources	75
250	Gene	1186517	Localization	Compartment	p	ECO:0000081	PTS1 prediction: Targeted_x000D_ By PTS1 Predictor, see http://mendel.imp.ac.at/mendeljsp/sat/pts1/PTS1predictor.jsp	1
251	Gene	1160923	Not catalyzing reaction	Reaction	r2678	ECO:0000064	No growth in S. cerevisiae transporter mutant complementation experiment	2
252	Gene	1161581	Localization	Compartment	e	ECO:0000314	Detected in secretome of A. niger N402 growing on sugarcane bagasse	34
253	Gene	1220789	Not catalyzing reaction	Reaction	r1321	ECO:0000314	Crude extract	139
254	Metabolite	GLYCO	Present			ECO:0000314	Accumulates in A. niger 26 after heat shock	140
255	Gene	1096235	Catalyzing reaction	Reaction	r2148	ECO:0000282	Heterologous expression in E. coli_x000D_ Activity in cell-free extracts	141
256	Gene	1147801	Localization	Compartment	e	ECO:0000314	Detected in secretome of A. niger NRRL3122 growing on MM 18.2 g/l D-Sorbitol + 10 mM D-Xylose	55
257	Reaction	r2125	Present			ECO:0000314	Purified enzyme_x000D_ Probably AO-I as butylamine induced preparation	137
258	Reaction	r912	Present			ECO:0000314	Purified enzyme	142
259	Gene	1145242	Localization	Compartment	e	ECO:0000314	Detected in the secretome of A. niger N402 growing on MM 50g/l Glucose different pHs	45
260	Reaction	r259m	Present			ECO:0000314	Crude extracts_x000D_ Localization unclear	143
261	Reaction	r267	Present			ECO:0000314	Crude extract_x000D_ Localization unclear	144
262	Reaction	r7	Present			ECO:0000314	Present in crude extract	145
263	Gene	1081155	Catalyzing reaction	Reaction	r1185	ECO:0000250	Weak similarity to S. cerevisiae GABA permease UGA4
264	Gene	1118409	Catalyzing reaction	Reaction	r1918	ECO:0000314	Heterologous expression in E. coli_x000D_ Purified enzyme	146
265	Metabolite	BFOR	Present			ECO:0000314	Identified as reaction product of R-/L-mendelate dehydrogenases	147
266	Gene	1144377	Catalyzing reaction	Reaction	PROTEINpolym	ECO:0005650	Contains IPR001848 Ribosomal protein S10
267	Reaction	r32c	Present			ECO:0000314	Unclear if citrate or isocitrate	31
268	Gene	1112134	Localization	Compartment	m	ECO:0000081	Mitochondrial localization predicted by Mitofates, see http://mitf.cbrc.jp/MitoFates/cgi-bin/top.cgi	9
269	Reaction	r50a	Absent			ECO:0000314	Activity in different cell fractions	135
270	Gene	1151951	Catalyzing reaction	Reaction	r2189	ECO:0000250	Sequence similarity to uapA/uapC from A. nidulans	148; 149; 150; 151
271	Reaction	r2049	Present			ECO:0000314	Aspergillus niger CBS 131.52_x000D_ Interesterfication activity detected	152
272	Gene	1142444	Localization	Compartment	e	ECO:0000314	Detected in secretome of A. niger A12 grown on sugarcane bagasse in sequential cultivation	50
273	Gene	1161846	Localization	Compartment	e	ECO:0000314	Detected in the secretome of 3 out of 6 experiments of A. niger ATCC1015 growing on different carbon sources	75
274	Reaction	r1134	Active			ECO:0000314		153
275	Reaction	r22	Present			ECO:0000314	Crude extract	154; 43
276	Gene	1182508	Localization	Compartment	m	ECO:0000081	Mitochondrial localization predicted by Mitofates, see http://mitf.cbrc.jp/MitoFates/cgi-bin/top.cgi	9
277	Gene	1101910	Catalyzing reaction	Reaction	r136	ECO:0000314	Assuming 1101910 codes for the protein detected by Schuurink et al. 1990	155
278	Metabolite	PS	Present			ECO:0000314	Lipid composition meassured	156
279	Gene	1159857	Catalyzing reaction	Reaction	r2068	ECO:0000250	Similarity to Uniprot reviewed entries for Dihydroceramide desaturase
280	Gene	1174058	Catalyzing reaction	Reaction	r628	ECO:0000250	Similarity to A. nidulans sdeA
281	Reaction	r2381	Present			ECO:0000314	Activity in crude extract	115
282	Metabolite	13PDG	Present			ECO:0000314		157
283	Metabolite	MALA1e	Present			ECO:0000314	Present in filtrate of A. niger 56-30	158
284	Gene	1089195	Localization	Compartment	e	ECO:0000314	Detected in 2 out of 6 experiments of A. niger ATCC1015 growing on different carbon sources	75
285	Gene	1143907	Catalyzing reaction	Reaction	r2150	ECO:0000314	Purified enzyme	159
286	Gene	1120836	Catalyzing reaction	Reaction	r154	ECO:0000314		160
287	Gene	1145276	Localization	Compartment	e	ECO:0000314	Detected in all secretome samples of A. niger growing on different carbon sources	75
288	Gene	1168530	Catalyzing reaction	Reaction	r2175	ECO:0000126	Localized to the plasmamebrane	161
289	Gene	1147632	Catalyzing reaction	Reaction	DNApolym	ECO:0000250	Not catalyzing the polymerization_x000D_ _x000D_ Similarity to A. nidulans H2A	162
290	Gene	1180979	Not catalyzing reaction	Reaction	r1145	ECO:0000064	No growth in S. cerevisiae transporter mutant complementation experiment	2
291	Reaction	r230a	Present			ECO:0000314	Crude extract_x000D_ Localization unclear	43
292	Metabolite	MALe	Present			ECO:0000314		163
293	Gene	1148469	Catalyzing reaction	Reaction	r64	ECO:0000250	Similarity to Genbank accession ABN64318	164
294	Gene	1183792	Localization	Compartment	e	ECO:0000314	Detected in secretome of A. niger A12 grown on sugarcane bagasse in sequential cultivation	50
295	Gene	1182214	Catalyzing reaction	Reaction	r1090	ECO:0000250	Similarity to A. nidulans sB gene
296	Gene	1101119	Localization	Compartment	e	ECO:0000314	Detected in secretome of A. nige N400 growing on MM 100 mM Sorbitol + 10 mM D-xylose	51
297	Gene	1150244	Localization	Compartment	e	ECO:0000314	Detected in secretome of A. niger N402 growing on sugarcane bagasse	34
298	Gene	1106171	Localization	Compartment	m	ECO:0000081	Mitochondrial localization predicted by Mitofates, see http://mitf.cbrc.jp/MitoFates/cgi-bin/top.cgi	9
299	Gene	1096316	Catalyzing reaction	Reaction	r1938	ECO:0000178	Bioconversion of pyranonigrin H to pyranonigrin E in A. nidulans expressing pynH	6
300	Gene	1184356	Catalyzing reaction	Reaction	r2194	ECO:0000250	Sequence similarity to human isovaleryl-coa dehydrogenase, see Uniprot P26440
301	Gene	1212963	Catalyzing reaction	Reaction	r862	ECO:0000250	Similarity to A. fumigatus hmg1 (AFUA_2G03700)	165
302	Gene	1180938	Localization	Compartment	e	ECO:0000314	Detected in all secretome samples of A. niger N402 grown on MM 8 g/l Maltose	78
303	Gene	1125362	Not catalyzing reaction	Reaction	r1143	ECO:0000064	No growth in S. cerevisiae transporter mutant complementation experiment	2
304	Gene	1141707	Catalyzing reaction	Reaction	r522	ECO:0000250	Sequence similarity to uniprot Q04178
305	Gene	1028444	Localization	Compartment	e	ECO:0000314	Detected in the secretome of A. niger N402 growing on MM 50g/l Glucose different pHs	45
306	Reaction	r52	Present			ECO:0000314	Crude extract_x000D_ Localization unclear	166; 167
307	Gene	1163044	Localization	Compartment	e	ECO:0000314	Detected in secretome of A. ngier A12 grown on sugarcane bagasse in submerged cultivation	50
308	Gene	1146717	Catalyzing reaction	Reaction	PROTEINpolym	ECO:0005649	Contains IPR002132 Ribosomal protein L5
309	Reaction	r31	Present			ECO:0000314	Crude extract_x000D_ Localization unclear	43
310	Gene	1145793	Catalyzing reaction	Reaction	r14	ECO:0000250	Uniprot annotation
311	Gene	1112302	Localization	Compartment	m	ECO:0000081	Mitochondrial localization predicted by Mitofates, see http://mitf.cbrc.jp/MitoFates/cgi-bin/top.cgi	9
312	Reaction	r2040	Present			ECO:0000314		168
313	Gene	1124528	Localization	Compartment	m	ECO:0000081	Mitochondrial localization predicted by Mitofates, see http://mitf.cbrc.jp/MitoFates/cgi-bin/top.cgi	9
314	Gene	1117992	Localization	Compartment	e	ECO:0000314	Secreted protein in A. niger N402 growing on 10g/l glucose MM	109
315	Reaction	r183	Absent			ECO:0000314	Only minor activity present	169
316	Gene	1143158	Catalyzing reaction	Reaction	r1037	ECO:0000064	Moderate growth in S. cerevisiae transporter mutant complementation experiment	2
317	Gene	1145456	Catalyzing reaction	Reaction	r184a	ECO:0000314	The sequence reportet by Panneman et al. 1998 is truncated, but otherwise identical	170
318	Gene	1183736	Not catalyzing reaction	Reaction	r1037	ECO:0000064	No growth in S. cerevisiae transporter mutant complementation experiment	2
319	Gene	1146031	Localization	Compartment	e	ECO:0000314	Detected in secretome of A. niger AB1.13 growing on DM 20 g/l maltose, but not detected when growing on DM 20 g/l xylose	67
320	Gene	1156829	Catalyzing reaction	Reaction	r2364	ECO:0000250	Sequence similarity to Uniprot reviewed entries for Acylpyruvase
321	Gene	1166882	Catalyzing reaction	Reaction	r2330	ECO:0000250	Similarity to reviewed entries in uniprot for GTP 3',8-cyclase
322	Gene	1142310	Not catalyzing reaction	Reaction	r1915	ECO:0000064	No growth in S. cerevisiae transporter mutant complementation experiment	2
323	Gene	1146362	Catalyzing reaction	Reaction	r1907	ECO:0000250	Similar to A. nidulans AcuH
324	Gene	1114888	Localization	Compartment	e	ECO:0000314	Detected in secretome of A. niger N402 growing on sugarcane bagasse	34
325	Gene	1130329	Localization	Compartment	e	ECO:0000314	Detected in secretome of A. niger N402 growing on sugarcane bagasse	34
326	Gene	1014459	Localization	Compartment	p	ECO:0000081	PTS1 prediction: Targeted_x000D_ By PTS1 Predictor, see http://mendel.imp.ac.at/mendeljsp/sat/pts1/PTS1predictor.jsp	1
327	Reaction	r66	Present			ECO:0000314	Present in crude extract_x000D_ Localization unclear	171
328	Gene	1114672	Localization	Compartment	e	ECO:0000314	Detected in the secretome of A. niger N402 growing on MM 50g/l Glucose different pHs	45
329	Gene	1142310	Catalyzing reaction	Reaction	r1044a	ECO:0000064	Strong growth in S. cerevisiae transporter mutant complementation experiment	2
330	Gene	38807	Localization	Compartment	m	ECO:0000081	Mitochondrial localization predicted by Mitofates, see http://mitf.cbrc.jp/MitoFates/cgi-bin/top.cgi	9
331	Gene	1101910	Catalyzing reaction	Reaction	r136	ECO:0000314	Assuming 1101910 codes for the protein detected by Baliga et al. 1964	59
332	Gene	1101910	Not catalyzing reaction	Reaction	r1005	ECO:0000314	Assuming 1101910 codes for the protein detected by Schuurink et al. 1990	155
333	Gene	56566	Not catalyzing reaction	Reaction	r1044a	ECO:0000064	No growth in S. cerevisiae transporter mutant complementation experiment	2
334	Gene	1182619	Catalyzing reaction	Reaction	r835	ECO:0000250	Similarity to A. nidulans basA
335	Gene	1118409	Catalyzing reaction	Reaction	r1918	ECO:0000314	Heterologous expression in E. coli_x000D_ Crude extract	98
336	Metabolite	NAR	Present			ECO:0000314	Formed by growing mycelium and formed from nicotinic acid and nicotinamide	172; 173
337	Gene	1101910	Not catalyzing reaction	Reaction	r144a	ECO:0000314	Assuming 1101910 codes for the protein detected by Baliga et al. 1964	59
338	Gene	1143874	Catalyzing reaction	Reaction	r1044a	ECO:0005638		69
339	Reaction	r7	Present			ECO:0000314	Crude extract	174
340	Gene	1144936	Localization	Compartment	e	ECO:0000314	Detected in the secretome of A. niger N402 growing on MM 50g/l Glucose different pHs	45
341	Gene	1123869	Catalyzing reaction	Reaction	r2405	ECO:0005650	Predicted by HMM	138
342	Gene	1117042	Localization	Compartment	e	ECO:0000314	Detected in the secretome of A. niger N402 growing on MM 50g/l Glucose different pHs	45
343	Gene	1108157	Catalyzing reaction	Reaction	r2013	ECO:0000250	Similiarity to S. cerevisiae CAA88511.1	175
344	Gene	1144124	Localization	Compartment	m	ECO:0000081	Mitochondrial localization predicted by Mitofates, see http://mitf.cbrc.jp/MitoFates/cgi-bin/top.cgi	9
345	Reaction	r1273	Absent			ECO:0000314		126
346	Gene	1164602	Not catalyzing reaction	Reaction	r1047a	ECO:0000064	No growth in S. cerevisiae transporter mutant complementation experiment	2
347	Gene	1156507	Catalyzing reaction	Reaction	r1900	ECO:0000250	Similar to Genbank accession ABN68405_x000D_ Specific to NADH	176; 177
348	Gene	1180979	Not catalyzing reaction	Reaction	r2680	ECO:0000064	No growth in S. cerevisiae transporter mutant complementation experiment	2
349	Gene	1159580	Not catalyzing reaction	Reaction	r1145	ECO:0000064	No growth in S. cerevisiae transporter mutant complementation experiment	2
350	Reaction	r197	Present			ECO:0000314		178
351	Gene	1187762	Catalyzing reaction	Reaction	r391	ECO:0000250	Sequence similarity to A. fumigatus Afu2g04240	90
352	Gene	1209042	Not catalyzing reaction	Reaction	r2680	ECO:0000064	No growth in S. cerevisiae transporter mutant complementation experiment	2
353	Gene	1080611	Catalyzing reaction	Reaction	r142	ECO:0000250	Similarity to Uniprot reviewed entries for erythrulose kinase
354	Gene	1148428	Localization	Compartment	e	ECO:0000314	Detected in secretome of A. niger N402 ?flbA growing on MM 25 mM Xylose_x000D_	37
355	Gene	1147785	Catalyzing reaction	Reaction	PROTEINpolym	ECO:0005650	Contains IPR005703 Ribosomal protein S3, eukaryotic/archaeal
356	Gene	1143907	Catalyzing reaction	Reaction	r2150	ECO:0000120	Overexpression of pgaII strains of A. niger	179
357	Gene	1116350	Localization	Compartment	m	ECO:0000081	Mitochondrial localization predicted by Mitofates, see http://mitf.cbrc.jp/MitoFates/cgi-bin/top.cgi	9
358	Gene	1159716	Catalyzing reaction	Reaction	r2372	ECO:0000250	Similarity to S. cerevisiae ups1 gene
359	Gene	1167075	Localization	Compartment	e	ECO:0000314	Detected in secretome of A. niger N400 growing on MM 100 mM Sorbitol + 10 mM D-maltose	51
360	Gene	1162228	Catalyzing reaction	Reaction	r3007	ECO:0000314	Expression in E. coli_x000D_ Purified enzyme	16
361	Gene	1161581	Localization	Compartment	e	ECO:0000314	Detected in secretome of A. niger N402 ?flbA growing on MM 25 mM Xylose_x000D_	37
362	Reaction	r22	Present			ECO:0000314	Present in crude extract_x000D_ Specific for NADP	145
363	Gene	1169480	Catalyzing reaction	Reaction	r1047a	ECO:0005638		24
364	Gene	1202793	Not catalyzing reaction	Reaction	r1041	ECO:0000064	No growth in S. cerevisiae transporter mutant complementation experiment	2
365	Metabolite	C160	Present			ECO:0000314	Present in A. niger grown at different temperatures	180
366	Metabolite	MALB1Ae	Present			ECO:0000314	Present in filtrate of A. niger 56-30	158
367	Gene	1145067	Not catalyzing reaction	Reaction	r1047a	ECO:0000064	No growth in S. cerevisiae transporter mutant complementation experiment	2
368	Metabolite	MALCe	Present			ECO:0000314	Produced by a series of wt isolates	181
369	Gene	1088007	Not catalyzing reaction	Reaction	r1037	ECO:0000064	No growth in S. cerevisiae transporter mutant complementation experiment	2
370	Gene	1186364	Catalyzing reaction	Reaction	r1011	ECO:0000314	Heterologous expression in S. cerevisiae and assay on crude extract	54
371	Reaction	NE6	Present			ECO:0000304		112
372	Metabolite	32C1H24HDA	Present			ECO:0000314	Intermediate in cinnamic acid degradation	72
373	Gene	56950	Localization	Compartment	e	ECO:0000314	Detected in the secretome of A. niger N402 growing on MM 50g/l Glucose different pHs	45
374	Metabolite	ERGOTH	Present			ECO:0000314	Present in A. niger NRRL3_x000D_ Incorporation of labeled sulfate	182
375	Gene	1146620	Localization	Compartment	e	ECO:0000314	Detected in 2 out of 4 secretome samples of A. niger N402 growing on MM 8 g/l Maltose	78
376	Gene	1152881	Localization	Compartment	p	ECO:0000081	PTS1 prediction: Twilight zone_x000D_ By PTS1 Predictor, see http://mendel.imp.ac.at/mendeljsp/sat/pts1/PTS1predictor.jsp	1
377	Gene	38807	Catalyzing reaction	Reaction	r2022	ECO:0000250	Similar to S. cerevisiae HEM14
378	Gene	1163630	Catalyzing reaction	Reaction	r2039	ECO:0000314	Homologous expression	183
379	Gene	1101334	Catalyzing reaction	Reaction	r2046	ECO:0000250	Similarity to A. niger US368 endoxylanase gene (Genbank HM481421)	184; 185
380	Gene	1189115	Catalyzing reaction	Reaction	r907	ECO:0000317	Located next to homolog of A. nidulans niaD _x000D_ Divergent transcription might help prevent accumulation of toxic intermediate nitrite
381	Gene	1109965	Localization	Compartment	p	ECO:0000081	PTS1 prediction: Targeted_x000D_ By PTS1 Predictor, see http://mendel.imp.ac.at/mendeljsp/sat/pts1/PTS1predictor.jsp	1
382	Metabolite	CERB3G	Present			ECO:0000314	80% of the sugar cerebroside fraction contain 2-hydroxy-octadecenoic acid	118
383	Gene	1143049	Localization	Compartment	e	ECO:0000314	Detected in the secretome of A. niger N402 growing on MM 50g/l Glucose different pHs	45
384	Gene	1184136	Localization	Compartment	e	ECO:0000314	Detected in the secretome of A. niger N402 growing on either MM 25 mM Xylose or Maltose	186
385	Gene	1175633	Not catalyzing reaction	Reaction	r166	ECO:0000314	Purified enzyme_x000D_ Assuming the purified enzyme is encoded by this gene	187
386	Gene	1178344	Catalyzing reaction	Reaction	r1937	ECO:0001225	Accumulation of pyranonigrin K in pynC deletion mutant	6
387	Gene	1117992	Localization	Compartment	e	ECO:0000314	Detected in secretome of A. niger N402 ?flbA growing on MM 25 mM Xylose_x000D_	37
388	Gene	1142820	Localization	Compartment	e	ECO:0000314	Detected in secretome of A. niger N402 growing on MM 50mM Sorbitol	11
389	Gene	1144942	Catalyzing reaction	Reaction	r187	ECO:0000314	Assuming the protein purified by Kiser and Niehaus 1981 is encoded by this gene.	188; 189
390	Gene	1206450	Localization	Compartment	e	ECO:0000314	Detected in secretome of A. niger N402 growing on MM 50mM Sorbitol	11
391	Gene	41614	Localization	Compartment	p	ECO:0000081	PTS1 prediction: Twilight zone_x000D_ By PTS1 Predictor, see http://mendel.imp.ac.at/mendeljsp/sat/pts1/PTS1predictor.jsp	1
392	Gene	1143652	Catalyzing reaction	Reaction	PROTEINpolym	ECO:0005650	Contains IPR002672 Ribosomal protein L28
393	Gene	1119095	Catalyzing reaction	Reaction	r2029	ECO:0000250	Similarity to A. fumigatus sidA
394	Reaction	r2048	Present			ECO:0000314		190; 191
395	Gene	1122683	Catalyzing reaction	Reaction	r261	ECO:0000250	Similarity to Uniprot reviewed entries for Alanine dehydrogenase
396	Gene	1182774	Catalyzing reaction	Reaction	r956	ECO:0000250	Similarity to Uniprot reviewed entries for Phosphatidate phosphatase
397	Metabolite	SMPYRA	Present			ECO:0000314	Produced in A. niger LL-LV3020 and A. niger LL-RB17	192
398	Gene	1147842	Catalyzing reaction	Reaction	PROTEINpolym	ECO:0005650	Contains IPR001266 Ribosomal protein S19
399	Gene	1186901	Not catalyzing reaction	Reaction	r1043	ECO:0000064	No growth in S. cerevisiae transporter mutant complementation experiment	2
400	Gene	1164747	Catalyzing reaction	Reaction	r1915	ECO:0000064	Weak growth in S. cerevisiae transporter mutant complementation experiment	2
401	Reaction	r1208	Present			ECO:0000314	Present in cell extracts	193
402	Gene	1143158	Not catalyzing reaction	Reaction	r1044a	ECO:0005638		69
403	Gene	1128267	Localization	Compartment	m	ECO:0000081	Mitochondrial localization predicted by Mitofates, see http://mitf.cbrc.jp/MitoFates/cgi-bin/top.cgi	9
404	Gene	1011623	Localization	Compartment	m	ECO:0000081	Mitochondrial localization predicted by Mitofates, see http://mitf.cbrc.jp/MitoFates/cgi-bin/top.cgi	9
405	Reaction	r36a	Present			ECO:0000314	Present exclusively in cytoplasmic fraction	194
406	Gene	1147801	Localization	Compartment	e	ECO:0000314	Detected in secretome of A. niger N400 growing on MM 100 mM Sorbitol + 10 mM D-maltose	51
407	Gene	1093088	Catalyzing reaction	Reaction	r2037	ECO:0000286	Induced during germination together with other siderophore synthesis genes_x000D_ Maybe similar mechanism as estB in A. fumigatus?	195
408	Gene	1112443	Catalyzing reaction	Reaction	r1953	ECO:0000282	Production of De-methyl TAN-1682 in S. cerevisiae expressing AdaA, AdaB and AdaC	196
409	Gene	1101334	Catalyzing reaction	Reaction	r2046	ECO:0000250	Sequence similarity to A. awamori ex1a	197
410	Gene	1127864	Catalyzing reaction	Reaction	r1054	ECO:0005638		24
411	Gene	1116550	Not catalyzing reaction	Reaction	r181	ECO:0000314	Heterologous expression in S. cerevisiae and assay of the resulting crude extract	54
412	Gene	1113286	Catalyzing reaction	Reaction	r836	ECO:0000250	Sequence similarity to S. cerevisiae LCB2
413	Gene	1188729	Catalyzing reaction	Reaction	r2707	ECO:0000250	Sequence similarity to A. gossypii rib4_x000D_ _x000D_ See US5821090
414	Gene	1127368	Not catalyzing reaction	Reaction	r147	ECO:0000314	Heterologous expression in E. coli_x000D_ Purified enzyme	198
415	Gene	1167075	Localization	Compartment	e	ECO:0000314	Detected in the secretome of A. niger N402 growing on MM 50g/l Glucose different pHs	45
416	Gene	1123146	Localization	Compartment	e	ECO:0000314	Detected in secretome of A. niger NRRL3122 growing on MM 18.2 g/l D-Sorbitol + 10 mM D-Xylose	55
417	Reaction	r48c	Absent			ECO:0000314	Crude extract	199
418	Reaction	r396	Present			ECO:0000314	Activity both in particulate as and soluble fraction._x000D_ Both NADP and NADP used, higher reaction rate_x000D_ Absent during growth on glucose, induced on phenylalanine	8
419	Metabolite	3OA	Present			ECO:0000314	Present in A. niger grown on resorcinol	121
420	Gene	1145188	Localization	Compartment	e	ECO:0000314	Detected in secretome of A. niger N400 growing on MM 100 mM Sorbitol + 10 mM D-sorbitol	51
421	Gene	1161212	Catalyzing reaction	Reaction	r2031	ECO:0000250	Similarity to A. fumigatus sidI
422	Gene	1128684	Catalyzing reaction	Reaction	r10	ECO:0000314	Purified enzyme	200
423	Gene	1148454	Catalyzing reaction	Reaction	DNApolym	ECO:0000250	Not catalyzing the polymerization_x000D_ _x000D_ Similarity to Histone H4 from N. crassa	201
424	Gene	1144651	Catalyzing reaction	Reaction	r1047a	ECO:0000064	Weak growth in S. cerevisiae transporter mutant complementation experiment	2
425	Gene	1183479	Localization	Compartment	e	ECO:0000314	Detected in secretome of A. ngier A12 grown on sugarcane bagasse in submerged cultivation	50
426	Gene	1180569	Catalyzing reaction	Reaction	r198a	ECO:0001225	Reduced activity in deletion strain	202; 203
427	Metabolite	AMPm	Present			ECO:0000314	Localization unclear	157
428	Gene	1144942	Catalyzing reaction	Reaction	r187	ECO:0001225	No activity present in KO strain	204
429	Gene	1146089	Catalyzing reaction	Reaction	r2150	ECO:0000282	Heterologous expression in S. cerevisia_x000D_ Purified enzyme	205
430	Gene	1127864	Not catalyzing reaction	Reaction	r1037	ECO:0000064	No growth in S. cerevisiae transporter mutant complementation experiment	2
431	Metabolite	SMPYRE	Present			ECO:0000314		6
432	Metabolite	MALB2e	Present			ECO:0000314	Present in filtrate of A. niger 56-30	158
433	Gene	1182770	Catalyzing reaction	Reaction	r319	ECO:0000250	Sequence similarity to N. crassa trifunctional protein, see Uniprot P07685	206
434	Gene	1155212	Not catalyzing reaction	Reaction	r170	ECO:0000314	Heterologous expression in S. cerevisiae and assay of the resulting crude extract	54
435	Gene	1175666	Localization	Compartment	p	ECO:0000081	PTS1 prediction: Targeted_x000D_ By PTS1 Predictor, see http://mendel.imp.ac.at/mendeljsp/sat/pts1/PTS1predictor.jsp	1
436	Metabolite	SMASPB	Present			ECO:0000314	Present in A. niger ATCC1015 according to Chiang et al.	19
437	Gene	1154837	Localization	Compartment	p	ECO:0000081	PTS1 prediction: Targeted_x000D_ By PTS1 Predictor, see http://mendel.imp.ac.at/mendeljsp/sat/pts1/PTS1predictor.jsp	1
438	Gene	1184229	Catalyzing reaction	Reaction	r2018	ECO:0000250	Similarity to S. cerevisiae MET8
439	Gene	1143025	Catalyzing reaction	Reaction	PROTEINpolym	ECO:0005650	Contains IPR000235 Ribosomal protein S7
440	Gene	1127368	Catalyzing reaction	Reaction	r64	ECO:0000314	Heterologous expression in E. coli_x000D_ Purified enzyme	198
441	Gene	1180052	Catalyzing reaction	Reaction	r2090	ECO:0000286	Increased transcription upon transcription factor overexpression_x000D_ Transcription correlates with production of carlosic acid	40
442	Gene	1103470	Catalyzing reaction	Reaction	r359	ECO:0000250	Similarity to A. fumigatus AFUA_2G07620	207
443	Gene	1148073	Catalyzing reaction	Reaction	PROTEINpolym	ECO:0005649	Contains IPR000702 Ribosomal protein L6
444	Metabolite	CCL	Present			ECO:0000314	Accumulation in the culture filtrate of A. niger grown in the presence of L-tryptophan, L-kynurenine, anthranilic acid and 3-hydroxyanthranilic acid_x000D_ _x000D_ But not if grown on phenylalanine, glucose, shikimic acid or m-hydroxybenzoic acid.	106
445	Gene	1132333	Localization	Compartment	e	ECO:0000314	Detected in 1 out of 6 experiments of A. niger ATCC1015 growing on different carbon sources	75
446	Reaction	r2838	Present			ECO:0000305	Gap fill between cytoplasmic lactate and mitochondrial lactic acid dehydrogenase (r249)	208
447	Gene	1109965	Catalyzing reaction	Reaction	r2033	ECO:0000317	Clustered with other homologs of A. fumigatus TAFC biosynthesis cluster_x000D_ Biosynthetic similarity between TAFC and Coprogen B	195
448	Gene	1164747	Catalyzing reaction	Reaction	r1043	ECO:0000064	Weak growth in S. cerevisiae transporter mutant complementation experiment	2
449	Gene	1114921	Catalyzing reaction	Reaction	r1998	ECO:0000317	Located in a cluster with azaA and azaB	85
450	Gene	1181533	Not catalyzing reaction	Reaction	r1047a	ECO:0000064	No growth in S. cerevisiae transporter mutant complementation experiment	2
451	Reaction	r193	Present			ECO:0000314	Partially purified enzyme_x000D_ Not regulated by phosphorylation_x000D_ Protein size 96/94 kDa	209
452	Gene	1147801	Catalyzing reaction	Reaction	r1222	ECO:0000314	Purified enzyme_x000D_ Peptide sequencing	210
453	Reaction	r183	Present			ECO:0000303	Unclear which enantiomer	114
454	Reaction	r145a	Present			ECO:0000314		126
455	Metabolite	ADPm	Present			ECO:0000314	Localization unclear	157
456	Reaction	r56	Present			ECO:0000314	Crude extract_x000D_ Localization unclear	166; 167
457	Gene	1185987	Catalyzing reaction	Reaction	r2401	ECO:0005650	Predicted by HMM	138
458	Reaction	r2099	Present			ECO:0000314	Present in A. niger growing on rutin	211
459	Gene	1143772	Localization	Compartment	m	ECO:0000081	Mitochondrial localization predicted by Mitofates, see http://mitf.cbrc.jp/MitoFates/cgi-bin/top.cgi	9
460	Gene	1084656	Catalyzing reaction	Reaction	r1188	ECO:0000314	Purified enzyme	0
461	Gene	1118535	Not catalyzing reaction	Reaction	r1043	ECO:0000064	No growth in S. cerevisiae transporter mutant complementation experiment	2
462	Gene	1115942	Catalyzing reaction	Reaction	r330	ECO:0000250	Similarity to A. fumigatus AFUA_2G14210	212
463	Gene	1142444	Localization	Compartment	e	ECO:0000314	Detected in the secretome of A. niger N402 growing on either MM 25 mM Xylose or Maltose	186
464	Reaction	r2108	Present			ECO:0000314	Constitutive enzyme, but induced during growth on DL-phenylalanine	8
465	Gene	1109185	Catalyzing reaction	Reaction	r2028	ECO:0000303	Genbank accession DJ389528
466	Gene	1101910	Not catalyzing reaction	Reaction	r122	ECO:0000250	Genbank Accession DQ422038	213
467	Gene	1126784	Localization	Compartment	m	ECO:0000081	Mitochondrial localization predicted by Mitofates, see http://mitf.cbrc.jp/MitoFates/cgi-bin/top.cgi	9
468	Gene	1161846	Localization	Compartment	e	ECO:0000314	Detected in secretome of A. niger A12 grown on sugarcane bagasse in sequential cultivation	50
469	Reaction	r163a	Present			ECO:0000314	Purified enzyme	214; 215; 216; 217; 218; 219
470	Gene	1123146	Localization	Compartment	e	ECO:0000314	Detected in secretome of A. niger N400 growing on MM 100 mM Sorbitol + 10 mM D-sorbitol	51
471	Gene	1177354	Catalyzing reaction	Reaction	r2047	ECO:0000314	N-termial sequence_x000D_	220
472	Reaction	r399	Present			ECO:0000314	Present in A. niger ATCC1015 grown on benzoate_x000D_ In vivo assay	221
473	Gene	1131965	Localization	Compartment	e	ECO:0000314	Detected in secretome of A. niger NRRL3122 growing on MM 18.2 g/l D-Sorbitol + 10 mM D-Xylose	55
474	Gene	1005336	Localization	Compartment	m	ECO:0000081	Mitochondrial localization predicted by Mitofates, see http://mitf.cbrc.jp/MitoFates/cgi-bin/top.cgi	9
475	Gene	1183736	Not catalyzing reaction	Reaction	r2680	ECO:0000064	No growth in S. cerevisiae transporter mutant complementation experiment	2
476	Gene	128981	Not catalyzing reaction	Reaction	r1043	ECO:0000064	No growth in S. cerevisiae transporter mutant complementation experiment	2
477	Gene	1184931	Not catalyzing reaction	Reaction	r1044a	ECO:0000064	No growth in S. cerevisiae transporter mutant complementation experiment	2
478	Gene	1175666	Catalyzing reaction	Reaction	r2829	ECO:0000314	Catalyzing both mitochondrial and cytoplasmic activity by differential splicing_x000D_ Expression in E. coli deficient mutant_x000D_ _x000D_ Predicted to be also localizaed in peroxisome	222
479	Reaction	r977	Present			ECO:0000314	Present in cell free extract_x000D_ Seperate activity from NADP dependend benzaldehyde dehydrogenase	147
480	Gene	1125362	Not catalyzing reaction	Reaction	r1037	ECO:0000064	No growth in S. cerevisiae transporter mutant complementation experiment	2
481	Gene	1145545	Catalyzing reaction	Reaction	r51	ECO:0000064	Complementation of A. niger mutant with B. cinera oxaloacetate hydrolase	223
482	Gene	1146362	Catalyzing reaction	Reaction	r706	ECO:0000250	Similar to A. nidulans AcuH
483	Gene	1168530	Catalyzing reaction	Reaction	r2175	ECO:0001175	Knockout leads to arsenate hypersensitivity	161
484	Reaction	r2049	Present			ECO:0000314	Present in commericial preparation	224
485	Gene	1189522	Catalyzing reaction	Reaction	r2172	ECO:0000314	Purified enzyme	225; 226
486	Gene	1176684	Catalyzing reaction	Reaction	r2622	ECO:0000250	Sequence similarity to AclA from P. chrysogenum	227
487	Gene	1156971	Localization	Compartment	e	ECO:0000314	Detected in the secretome of 3 out of 4 conditions of A. niger N402 grown on MM 8 g/l Maltose	78
488	Metabolite	MALB5e	Present			ECO:0000314		228
489	Metabolite	SMFONA	Present			ECO:0000314	Present in A. niger ATCC 1015 according to Chiang et al. 2011	19
490	Gene	51523	Catalyzing reaction	Reaction	r2699	ECO:0000250	Similarity to P. aeruginosa LhpG	229
491	Gene	1180052	Catalyzing reaction	Reaction	r2090	ECO:0000317	Located in cluster with a transcription factor that leads to production of carlosic acid upon overexpression	40
492	Gene	1165285	Localization	Compartment	e	ECO:0000314	Detected in secretome of A. niger N402 growing on MM 50mM Sorbitol	11
493	Gene	1164602	Not catalyzing reaction	Reaction	r1145	ECO:0000064	No growth in S. cerevisiae transporter mutant complementation experiment	2
494	Gene	1167780	Not catalyzing reaction	Reaction	r1043	ECO:0000064	No growth in S. cerevisiae transporter mutant complementation experiment	2
495	Gene	1148469	Catalyzing reaction	Reaction	r115a	ECO:0000250	A. nidulans aldA	230
496	Gene	1144118	Localization	Compartment	e	ECO:0000314	Detected in the secretome of A. niger N402 growing on MM 50g/l Glucose different pHs	45
497	Gene	1161581	Localization	Compartment	e	ECO:0000314	Detected in secretome of A. niger ATCC 11414 ?alg3 and A. niger ATCC 11414 ?kua growing on MM 18.2 g/l D-Sorbitol + 10 mM D-Xylose	128
498	Reaction	r290	Present			ECO:0000314	Purified enzyme	231; 232; 233
499	Gene	1161846	Catalyzing reaction	Reaction	r2149	ECO:0000314	Purification from A. niger ATCC 16888	234
500	Gene	1176684	Catalyzing reaction	Reaction	r2621	ECO:0000250	Sequence similarity to AclA from P. chrysogenum	227
501	Gene	1143355	Catalyzing reaction	Reaction	PROTEINpolym	ECO:0005650	Contains IPR000552 Ribosomal protein L44
502	Gene	1184931	Not catalyzing reaction	Reaction	r1043	ECO:0000064	No growth in S. cerevisiae transporter mutant complementation experiment	2
503	Gene	1162228	Catalyzing reaction	Reaction	r3006	ECO:0000314	Expression in E. coli_x000D_ Purified enzyme	16
504	Metabolite	F6P	Present			ECO:0000314	Unclear which anomer	157
505	Reaction	r31a	Present			ECO:0000314	Crude extract_x000D_ Localization unclear	43
506	Reaction	r2837	Present			ECO:0000305	Probable pathway for D-lactate oxidation produced by the methylglyoxylate pathway	208
507	Metabolite	ATP	Present			ECO:0000314	Localization unclear	157
508	Gene	1144118	Localization	Compartment	e	ECO:0000314	Detection in 1 out of 4 secretome samples of A. niger N402 grown on MM 8 g/l Maltose	78
509	Gene	1220789	Localization	Compartment	p	ECO:0000081	PTS1 prediction: Twilight zone_x000D_ By PTS1 Predictor, see http://mendel.imp.ac.at/mendeljsp/sat/pts1/PTS1predictor.jsp	1
510	Metabolite	BAL	Present			ECO:0000314	Identified as the reaction product of benzoyl formate decarboxylase	147
511	Gene	1156950	Catalyzing reaction	Reaction	r799	ECO:0000250	Similarity to A. fumigatus phosphatidyl serine, see Patent SEQ 4	235
512	Metabolite	4HBA	Present			ECO:0000314	Present in A. niger grown on phenylalanine	111
513	Gene	1130329	Localization	Compartment	e	ECO:0000314	Detection in secretome of A. niger A. niger N402 growing on MM 50mM D-galacturonic acid	11
514	Gene	1147298	Localization	Compartment	e	ECO:0000314	Detected in all secretome samples of A. niger N402 grown on MM 8 g/l Maltose	78
515	Metabolite	SMNIGA	Present			ECO:0000314		236
516	Metabolite	SMTENSE	Present			ECO:0000314	Produced by Aspergillus niger FKI-2342	237
517	Gene	1189490	Not catalyzing reaction	Reaction	r1044a	ECO:0000064	No growth in S. cerevisiae transporter mutant complementation experiment	2
518	Gene	1177078	Localization	Compartment	e	ECO:0000314	Detected in secretome of A. niger A12 grown on sugarcane bagasse in sequential cultivation	50
519	Gene	172633	Catalyzing reaction	Reaction	r965	ECO:0000250	Sequence similarity to N. crassa	238
520	Gene	1128309	Not catalyzing reaction	Reaction	r1043	ECO:0000064	No growth in S. cerevisiae transporter mutant complementation experiment	2
521	Metabolite	SMAZAD	Present			ECO:0000314	Present in A. niger ATCC 1015	85
522	Gene	1145895	Catalyzing reaction	Reaction	r16a	ECO:0000250	Similarity (57.2% pident, 89.9% cov) to C. elegans ipgm-1
523	Gene	1170183	Localization	Compartment	e	ECO:0000314	Detected in 1 out of 6 experiments of A. niger ATCC1015 growing on different carbon sources	75
524	Gene	1082688	Localization	Compartment	p	ECO:0000081	PTS1 prediction: Twilight zone_x000D_ By PTS1 Predictor, see http://mendel.imp.ac.at/mendeljsp/sat/pts1/PTS1predictor.jsp	1
525	Metabolite	SMPYRA	Present			ECO:0000314	Produced by NRRL3122, CBS513.88, CBS126.49, ATCC1015, ATCC9029, CBS554.65, NRRL328, NRRL350, NRRL511, NRRL1278 and NRRL 2270 according to Andersen et al. 2011	133
526	Gene	1099701	Catalyzing reaction	Reaction	r1926	ECO:0000064	Complementation of the fawn phenotype	76; 239
527	Metabolite	4HBAL	Present			ECO:0000314	Present in A. niger growing on phenylalanine	8
528	Gene	1145276	Localization	Compartment	e	ECO:0000314	Detected in secretome of A. niger N400 growing on MM 100 mM Sorbitol + 10 mM D-maltose	51
529	Metabolite	CERB1C	Present			ECO:0000314	Minor amounts of C18:0 fatty acid in cerebroside mixture	118
530	Reaction	r421	Present			ECO:0000314	Purified enzyme_x000D_ Specific for glycine and ATP as cosubstrate	240
531	Gene	1188162	Catalyzing reaction	Reaction	r902	ECO:0000250	Sequence similarity to A. nidulans sA	241
532	Reaction	r1906	Present			ECO:0000314	Crude extract_x000D_ Localization unclear	10
533	Gene	1086126	Catalyzing reaction	Reaction	r2047	ECO:0000314	Purification from overexpression strain	242
534	Gene	1108925	Catalyzing reaction	Reaction	r328	ECO:0000250	Similarity to jgi|Trire2|74123_x000D_ _x000D_ See patent https://www.google.com/patents/US8138321_x000D_
535	Metabolite	SMFONC2	Present			ECO:0000314	Present in extract of ATCC1015_x000D_ Artifact?	19
536	Gene	1167075	Localization	Compartment	e	ECO:0000314	Detected in secretome of A. niger NRRL3122 growing on MM 18.2 g/l D-Sorbitol + 10 mM D-Xylose	55
537	Gene	1146759	Not catalyzing reaction	Reaction	r1003	ECO:0000314	Heterologous expression in S. cerevisiae and assay of the resulting crude extract	54
538	Gene	1103187	Catalyzing reaction	Reaction	r2155	ECO:0000282	Heterologous expression in E. coli_x000D_ Purified enzyme	243
539	Gene	1177354	Catalyzing reaction	Reaction	r2047	ECO:0000314	Heterologous expression in P. pastoris_x000D_ Purified enzyme	244
540	Reaction	r965	Present			ECO:0000314	Purified enzyme	245
541	Gene	1187160	Catalyzing reaction	Reaction	r863	ECO:0000250	Sequence similarity to Uniprot reviewed entries for mevalonate kinase
542	Reaction	r12a	Present			ECO:0000314	Crude extract	174
543	Gene	1177354	Catalyzing reaction	Reaction	r2047	ECO:0000314	Heterologous expression in E. coli_x000D_ Purified enzyme	246
544	Metabolite	3OA	Present			ECO:0000314	Accumulation in A. niger grown on resorcinol and hydrochinone	247
545	Gene	1125362	Not catalyzing reaction	Reaction	r2678	ECO:0000064	No growth in S. cerevisiae transporter mutant complementation experiment	2
546	Gene	1099585	Catalyzing reaction	Reaction	r1143	ECO:0000064	Weak growth in S. cerevisiae transporter mutant complementation experiment	2
547	Gene	1183736	Not catalyzing reaction	Reaction	r1041	ECO:0000064	No growth in S. cerevisiae transporter mutant complementation experiment	2
548	Gene	1132333	Localization	Compartment	e	ECO:0000314	Detection in secretome of A. niger A. niger N402 growing on MM 50mM D-galacturonic acid	11
549	Gene	1131965	Localization	Compartment	e	ECO:0000314	Detected in secretome of A. niger N402 growing on sugarcane bagasse	34
550	Reaction	r403	Present			ECO:0000314	Purified enzyme_x000D_ Iron containing_x000D_ No hydroxylation in the presence of superoxide dismutase	248; 82
551	Gene	1141947	Localization	Compartment	e	ECO:0000314	Detection in secretome of A. niger A. niger N402 growing on MM 50mM D-galacturonic acid	11
552	Gene	1154114	Catalyzing reaction	Reaction	r1222	ECO:0000282	Heterologous expression in A. nidulans	249
553	Gene	56950	Localization	Compartment	e	ECO:0000314	Detected in secretome of A. niger N402 growing on MM 50mM Sorbitol	11
554	Gene	1164747	Not catalyzing reaction	Reaction	r2678	ECO:0000064	No growth in S. cerevisiae transporter mutant complementation experiment	2
555	Gene	1145796	Catalyzing reaction	Reaction	r2049	ECO:0000314	Heterologous expression in E. coli and P. pastoris	250; 251; 252
556	Gene	1141647	Catalyzing reaction	Reaction	r31a	ECO:0000314		253
557	Gene	1156971	Localization	Compartment	e	ECO:0000314	Detected in secretome of A. niger N402 growing on sugarcane bagasse	34
558	Gene	1114200	Catalyzing reaction	Reaction	r2198	ECO:0005649	Interpro annotation: IPR002204
559	Gene	1148979	Catalyzing reaction	Reaction	r959	ECO:0000314	Purification of the enzyme in an overexpression strain of bphA and cprA	254
560	Metabolite	SMFONSB	Present			ECO:0000314	Present in A. niger extract	255
561	Gene	56566	Not catalyzing reaction	Reaction	r1915	ECO:0000064	No growth in S. cerevisiae transporter mutant complementation experiment	2
562	Gene	1189115	Catalyzing reaction	Reaction	r907	ECO:0000250	Similarity to A. nidulans niiA
563	Gene	1125828	Catalyzing reaction	Reaction	r2129	ECO:0000250	High similarity to A. nidulans XP_680937
564	Gene	1147186	Catalyzing reaction	Reaction	r2323	ECO:0000250	Sequence similarity to A. oryzae ptrA, see GenBank AF217503	256; 257; 258
565	Gene	41698	Not catalyzing reaction	Reaction	r1143	ECO:0000064	No growth in S. cerevisiae transporter mutant complementation experiment	2
566	Metabolite	DHBA	Present			ECO:0000314	Present in A. niger grown on trypophane_x000D_ Tryptophane C14 incorporated	106
567	Gene	1127864	Not catalyzing reaction	Reaction	r2680	ECO:0000064	No growth in S. cerevisiae transporter mutant complementation experiment	2
568	Gene	1145793	Localization	Compartment	e	ECO:0000314	Detected in 2 out of 4 secretome samples of A. niger N402 growing on MM 8 g/l Maltose	78
569	Gene	1140675	Not catalyzing reaction	Reaction	r1007	ECO:0000314	Heterologous expression in S. cerevisiae and assay on crude extract	54
570	Metabolite	SMTENSF	Present			ECO:0000314	Produced by Aspergillus niger FKI-2342	237
571	Gene	1169940	Localization	Compartment	p	ECO:0000081	PTS1 prediction: Twilight zone_x000D_ By PTS1 Predictor, see http://mendel.imp.ac.at/mendeljsp/sat/pts1/PTS1predictor.jsp	1
572	Gene	1145993	Catalyzing reaction	Reaction	PROTEINpolym	ECO:0005650	Contains IPR001210 Ribosomal protein S17
573	Reaction	r20	Present			ECO:0000004	High activity in mitochondrial fraction for A. niger ATCC 9029 and A. niger ATCC 10577._x000D_ Low activity in mitochondrial fraction for A. niger ATCC 9142 and A. niger ATCC12846.	163
574	Gene	1123435	Catalyzing reaction	Reaction	r2000	ECO:0001225	No production of class I yanuthones in yanA deletion strain	259
575	Metabolite	C170	Present			ECO:0000314	On average 0.9% of the fatty acids isolated from different A. ngier strains grown on glucose and ammonium	41
576	Gene	1145276	Localization	Compartment	e	ECO:0000314	Detected in the secretome of A. niger AB1.13 growing on DM 20 g/l xylose, but not in AB1.13 growing on DM 20 g/l maltose	67
577	Reaction	r275	Present			ECO:0000314	Activity present in crude extract_x000D_ Induced on L-arginine_x000D_ Present also on agmatine, 4-guanidinobutanoate and nitrate	53
578	Gene	1145633	Catalyzing reaction	Reaction	PROTEINpolymm	ECO:0005650	Contains IPR002171 Ribosomal protein L2
579	Metabolite	LPC	Present			ECO:0000314	Measurement of lipid composition	156
580	Reaction	r2126	Present			ECO:0000314	Purified enzyme_x000D_ Probably AO-I as induced on butylamine	137
581	Reaction	r959	Present			ECO:0000314	Purified enzyme_x000D_ NADPH specific_x000D_ Fe cofactor	260
582	Metabolite	SMTENSD	Present			ECO:0000314	Produced by Aspergillus niger FKI-2342	237
583	Gene	1143638	Catalyzing reaction	Reaction	r2402	ECO:0005650	Predicted by HMM	138
584	Metabolite	PYRe	Present			ECO:0000314	Localization unclear	157
585	Gene	1186364	Not catalyzing reaction	Reaction	r1007	ECO:0000314	Heterologous expression in S. cerevisiae and assay on crude extract	54
586	Gene	1101119	Localization	Compartment	e	ECO:0000314	Detection in secretome of A. niger A. niger N402 growing on MM 50mM D-galacturonic acid	11
587	Gene	1202002	Catalyzing reaction	Reaction	r255	ECO:0005649	Contains IPR002226
588	Reaction	r979	Present			ECO:0000314	Purified enzyme_x000D_ Probably AO-I as butylamine induced preparation	137
589	Gene	1182666	Catalyzing reaction	Reaction	r196	ECO:0000314	Only low activity	38
590	Reaction	r171	Reversible			ECO:0000314		261
591	Gene	1128684	Localization	Compartment	e	ECO:0000314	Detected in the secretome of A. niger N402 growing on MM 50g/l Glucose different pHs	45
592	Metabolite	2HPAC	Present			ECO:0000314	Produced in A. niger grown on medium containing phenylacetate	25
593	Metabolite	SQL	Present			ECO:0000314	On average 3.7 % of the sterols synthesized by different A. niger strains grown on glucose and ammonium	41
594	Metabolite	MALCe	Present			ECO:0000314	Present in A. niger extract	255
595	Gene	1140675	Not catalyzing reaction	Reaction	r1011	ECO:0000314	Heterologous expression in S. cerevisiae and assay on crude extract	54
596	Gene	1148025	Localization	Compartment	m	ECO:0000081	Mitochondrial localization predicted by Mitofates, see http://mitf.cbrc.jp/MitoFates/cgi-bin/top.cgi	9
597	Gene	1088007	Not catalyzing reaction	Reaction	r2680	ECO:0000064	No growth in S. cerevisiae transporter mutant complementation experiment	2
598	Reaction	r193	Present			ECO:0000314	Activity in crude extract	262
599	Gene	1109200	Localization	Compartment	e	ECO:0000314	Detected in all secretome samples of A. niger growing on different carbon sources	75
600	Metabolite	SMFUMB2	Present			ECO:0000314	A. niger ATCC9029	72
601	Gene	1160431	Localization	Compartment	m	ECO:0000081	Mitochondrial localization predicted by Mitofates, see http://mitf.cbrc.jp/MitoFates/cgi-bin/top.cgi	9
602	Gene	1177354	Catalyzing reaction	Reaction	r2047	ECO:0000282	Activity of heterologously protein in P. pastoris	263
603	Gene	1144385	Localization	Compartment	m	ECO:0000081	Mitochondrial localization predicted by Mitofates, see http://mitf.cbrc.jp/MitoFates/cgi-bin/top.cgi	9
604	Metabolite	PGm	Present			ECO:0000314	Bisphosphatidylglycerol not present when A. niger grown in fermenter, however present in A. niger grown in shake-flasks	264
605	Reaction	r2049	Present			ECO:0000314	Purified extracellular enzyme	265
606	Gene	1147298	Localization	Compartment	e	ECO:0000314	Detected in secretome of A. niger N402 growing on MM 50mM Sorbitol	11
607	Reaction	r2049	Present	Reaction	r2049	ECO:0000314	Purified enzyme from unknown A. niger	266
608	Gene	1174617	Catalyzing reaction	Reaction	r819	ECO:0000250	Similarity to Uniprot reviewed entries for Phosphatidate cytidylyltransferase, mitochondrial
609	Reaction	r76	Present			ECO:0000314	Crude extact_x000D_ Localization unclear	144
610	Reaction	r20	Present			ECO:0000314	Crude extract_x000D_ Localization unclear_x000D_ Acetyl-CoA not required_x000D_ Inhibited by Avidin	267
611	Gene	1147801	Catalyzing reaction	Reaction	r2074	ECO:0000314	Purified enzyme_x000D_ Peptide sequencing_x000D_ beta-glucosidase activity is absent in the presence of tannic acid	210
612	Gene	1164901	Localization	Compartment	e	ECO:0000314	Detected in secretome of A. niger A12 grown on sugarcane bagasse in sequential cultivation	50
613	Gene	1127368	Catalyzing reaction	Reaction	r172	ECO:0000314	Only minor activity	38
614	Gene	1130105	Catalyzing reaction	Reaction	r2676	ECO:0000250	Similarity to S. cerevisiae atm1
615	Gene	1181920	Catalyzing reaction	Reaction	r2192	ECO:0000250	Similarity to Human BCKAD subunit 1, see PDB 1DTW
616	Gene	1102023	Localization	Compartment	m	ECO:0000081	Mitochondrial localization predicted by Mitofates, see http://mitf.cbrc.jp/MitoFates/cgi-bin/top.cgi	9
617	Gene	1114672	Localization	Compartment	e	ECO:0000314	Detected in the secretome of A. niger N402 growing on either MM 25 mM Xylose or Maltose	186
618	Gene	1148245	Catalyzing reaction	Reaction	PROTEINpolym	ECO:0005650	Contains IPR001326 Translation elongation factor EF1B
619	Gene	1095465	Catalyzing reaction	Reaction	r1955	ECO:0000282	Formation of a decarboxylated alternative product in S. cerevisiae expressing AdaA and AdaB	196
620	Reaction	r215	Present			ECO:0000314	alpha-N-acetylgalactosaminidase activity in crude extract, purified enzyme	268
621	Gene	1032669	Catalyzing reaction	Reaction	r267	ECO:0000250	High sequence similarity to A. nidulans otaA	269
622	Gene	1148239	Localization	Compartment	e	ECO:0000314	Detected in the secretome of A. niger N402 growing on MM 50g/l Glucose different pHs	45
623	Gene	1161846	Localization	Compartment	e	ECO:0000314	Detected in secretome of A. ngier A12 grown on sugarcane bagasse in submerged cultivation	50
624	Gene	1084981	Localization	Compartment	m	ECO:0000081	Mitochondrial localization predicted by Mitofates, see http://mitf.cbrc.jp/MitoFates/cgi-bin/top.cgi	9
625	Gene	1144651	Not catalyzing reaction	Reaction	r1145	ECO:0000064	No growth in S. cerevisiae transporter mutant complementation experiment	2
626	Gene	1150244	Catalyzing reaction	Reaction	r2150	ECO:0000314	Purified enzyme_x000D_ Homologous overexpression	270
627	Gene	1119199	Localization	Compartment	p	ECO:0000081	PTS1 prediction: Twilight zone_x000D_ By PTS1 Predictor, see http://mendel.imp.ac.at/mendeljsp/sat/pts1/PTS1predictor.jsp	1
628	Gene	1144613	Catalyzing reaction	Reaction	r436	ECO:0000249	Uniprot annotation
629	Reaction	r169	Present			ECO:0000314	Present in extract - compartment unclear	73
630	Gene	1169336	Localization	Compartment	e	ECO:0000314	Detection in secretome of A. niger A. niger N402 growing on MM 50mM D-galacturonic acid	11
631	Gene	1144651	Not catalyzing reaction	Reaction	r1041	ECO:0000064	No growth in S. cerevisiae transporter mutant complementation experiment	2
632	Gene	187979	Localization	Compartment	m	ECO:0000081	Mitochondrial localization predicted by Mitofates, see http://mitf.cbrc.jp/MitoFates/cgi-bin/top.cgi	9
633	Gene	1216382	Catalyzing reaction	Reaction	r2117	ECO:0001225	No growth on 4-guanidinobutyrate as single N-source of KO strainn_x000D_ Growth on GABA, Urea, nitrate and slight growth on agmatine of KO strain_x000D_ Loss of activity in KO strain	53
634	Gene	1165285	Localization	Compartment	e	ECO:0000314	Detected in secretome of A. niger AB1.13 growing on DM 20 g/l maltose, but not detected when growing on DM 20 g/l xylose	67
635	Gene	1204712	Localization	Compartment	e	ECO:0000314	Detected in the secretome of A. niger N402 growing on MM 50g/l Glucose different pHs	45
636	Metabolite	T3P1	Present			ECO:0000314		157
637	Gene	1183479	Catalyzing reaction	Reaction	r2148	ECO:0000314	Heterologous expression in E. coli	271
638	Reaction	r32a	Present			ECO:0000004	Fractionation of A. niger WU-2223L_x000D_ Activity in the same fraction as cyochrome c oxidase	272
639	Gene	1097533	Catalyzing reaction	Reaction	r212	ECO:0000250	Sequence similarity to A. fumigatus Afu1g06210	273
640	Gene	1160821	Catalyzing reaction	Reaction	r2709	ECO:0000250	Similarity to A. oryzae AsahA	274
641	Gene	1165004	Localization	Compartment	e	ECO:0000314	Detected in all secretome samples of A. niger N402 grown on MM 8 g/l Maltose	78
642	Gene	1182905	Localization	Compartment	e	ECO:0000314	Detected in secretome of A. niger ATCC 11414 ?alg3 and A. niger ATCC 11414 ?kua growing on MM 18.2 g/l D-Sorbitol + 10 mM D-Xylose	128
643	Metabolite	PYRm	Present			ECO:0000314	Localization unclear	157
644	Reaction	r10	Present			ECO:0000314	Crude extract_x000D_ Enzyme is phosphorylated for activity	275
645	Gene	1162447	Localization	Compartment	e	ECO:0000314	Detected in the secretome of A. niger N402 growing on MM 50g/l Glucose different pHs	45
646	Metabolite	OTA	Present			ECO:0000314	Produced by NRRL3122, CBS513.88 and CBS126.49 according to Andersen et al. 2011	133
647	Reaction	r32a	Present			ECO:0000314	Activity in cell homogenate_x000D_ Localization unclear	276
648	Gene	1142800	Catalyzing reaction	Reaction	r2026	ECO:0000317	Shared promoter with S. cerevisiae FTR1 homolog	195
649	Gene	1145188	Localization	Compartment	e	ECO:0000314	Detection in secretome of A. niger A. niger N402 growing on MM 50mM D-galacturonic acid	11
650	Gene	1186901	Not catalyzing reaction	Reaction	r1145	ECO:0000064	No growth in S. cerevisiae transporter mutant complementation experiment	2
651	Gene	1204712	Localization	Compartment	e	ECO:0000314	Detected in 4 out of 6 experiments of A. niger ATCC1015 growing on different carbon sources	75
652	Reaction	r22	Present			ECO:0000004	Fractionation of A. niger WU-2223L_x000D_ Activity in cytoplasmic fraction	272
653	Metabolite	TMC256A1	Present			ECO:0000314		255
654	Gene	1143651	Localization	Compartment	p	ECO:0000081	PTS1 prediction: Targeted_x000D_ By PTS1 Predictor, see http://mendel.imp.ac.at/mendeljsp/sat/pts1/PTS1predictor.jsp	1
655	Reaction	r2112	Present			ECO:0000314	Present in spore extracts	87
656	Gene	1160411	Localization	Compartment	e	ECO:0000314	Detection in secretome of A. niger A. niger N402 growing on MM 50mM D-galacturonic acid	11
657	Gene	1186901	Not catalyzing reaction	Reaction	r1044a	ECO:0000064	No growth in S. cerevisiae transporter mutant complementation experiment	2
658	Gene	1147685	Not catalyzing reaction	Reaction	r2678	ECO:0000064	No growth in S. cerevisiae transporter mutant complementation experiment	2
659	Gene	1183736	Not catalyzing reaction	Reaction	r1064	ECO:0000064	No growth in S. cerevisiae transporter mutant complementation experiment	2
660	Metabolite	TREe	Present			ECO:0000314	Presence in crude extract_x000D_ Localization unclear	277
661	Gene	128981	Not catalyzing reaction	Reaction	r1064	ECO:0000064	No growth in S. cerevisiae transporter mutant complementation experiment	2
662	Gene	1143767	Localization	Compartment	e	ECO:0000314	Detected in the secretome of A. niger N402 growing on MM 50g/l Glucose different pHs	45
663	Gene	1130193	Catalyzing reaction	Reaction	r836	ECO:0000250	Sequence similarity to S. cerevisiae LCB1
664	Gene	1127368	Catalyzing reaction	Reaction	r144a	ECO:0000314	Heterologous expression in E. coli_x000D_ Purified enzyme	198
665	Gene	1130591	Localization	Compartment	e	ECO:0000314	Detected in secretome of A. niger N402 growing on sugarcane bagasse	34
666	Gene	1164602	Not catalyzing reaction	Reaction	r1043	ECO:0000064	No growth in S. cerevisiae transporter mutant complementation experiment	2
667	Gene	1144962	Catalyzing reaction	Reaction	r474	ECO:0000250	Similarity to A. nidulans uricase
668	Gene	1144651	Not catalyzing reaction	Reaction	r1044a	ECO:0000064	No growth in S. cerevisiae transporter mutant complementation experiment	2
669	Gene	1123146	Localization	Compartment	e	ECO:0000314	Detected in secretome of A. niger N400 growing on MM 100 mM Sorbitol + 10 mM D-maltose	51
670	Gene	1140675	Catalyzing reaction	Reaction	r961	ECO:0000250	Weak similarity with uniprot reviewed entries for Muconate cycloisomerase
671	Metabolite	PE	Present			ECO:0000314	Not present when A. niger grown in fermenter_x000D_ _x000D_ Present in A. niger grown in shake-flasks	264
672	Gene	1178349	Catalyzing reaction	Reaction	r1934	ECO:0001175	No production of pyranonigrins upon gene deletion	6
673	Metabolite	NIG	Present			ECO:0000314	Nigeran present in a crystalline form in the cell wall_x000D_ _x000D_ Partially buried i.e. inaccessible to enzymatic degradation_x000D_ _x000D_ Intracellular according to Barker et al.	278; 279; 280; 281; 282
674	Gene	1177354	Catalyzing reaction	Reaction	r2048	ECO:0000282	Activity of heterologously protein in P. pastoris	263
675	Gene	1184156	Catalyzing reaction	Reaction	r112	ECO:0000250	Similarity to Uniprot reviewed entries for EC 1.13.11.18
676	Gene	1147685	Not catalyzing reaction	Reaction	r2680	ECO:0000064	No growth in S. cerevisiae transporter mutant complementation experiment	2
677	Gene	1145796	Localization	Compartment	e	ECO:0000314	Detected in all secretome samples of A. niger N402 grown on MM 8 g/l Maltose	78
678	Gene	1183792	Localization	Compartment	e	ECO:0000314	Detected in the secretome of A. niger N402 growing on either MM 25 mM Xylose or Maltose	186
679	Metabolite	YANUEe	Present			ECO:0000314	Present in A. niger F97S11	283
680	Reaction	r111	Present			ECO:0000314	Incorporation of labelled dethiobiotin into biotin	284
681	Gene	1028444	Catalyzing reaction	Reaction	r245	ECO:0000250	90% identity with N. crassa atp-1, see Unitprot P37211
682	Gene	1120095	Localization	Compartment	m	ECO:0000081	Mitochondrial localization predicted by Mitofates, see http://mitf.cbrc.jp/MitoFates/cgi-bin/top.cgi	9
683	Gene	1155212	Not catalyzing reaction	Reaction	r1003	ECO:0000314	Heterologous expression in S. cerevisiae and assay of the resulting crude extract	54
684	Gene	1161581	Localization	Compartment	e	ECO:0000314	Detected in secretome of A. niger NRRL3122 growing on MM 18.2 g/l D-Sorbitol + 10 mM D-Xylose	55
685	Reaction	r188	Present			ECO:0000314		204
686	Gene	1174588	Localization	Compartment	m	ECO:0000081	Mitochondrial localization predicted by Mitofates, see http://mitf.cbrc.jp/MitoFates/cgi-bin/top.cgi	9
687	Metabolite	OXYQUERCEe	Present			ECO:0000314	Present in A. niger growing on rutin	211
688	Reaction	r404	Present			ECO:0000314	Crude extract_x000D_ Activity present when grown in the presence of 0.1% tryptophane, but not if grown on phenylalanine, shikimic acid, glucose, salicylic acid and m-hydroxybenzoic acid	106
689	Gene	1143467	Catalyzing reaction	Reaction	r1044a	ECO:0000064	Weak growth in S. cerevisiae transporter mutant complementation experiment	2
690	Metabolite	AMPe	Present			ECO:0000314	Localization unclear	157
691	Gene	1181089	Not catalyzing reaction	Reaction	r1037	ECO:0000064	No growth in S. cerevisiae transporter mutant complementation experiment	2
692	Gene	1145545	Not catalyzing reaction	Reaction	r43	ECO:0000314	Assuming that the oxaloacetate hydrolase activity purified is this enzyme	96
693	Gene	1146633	Catalyzing reaction	Reaction	r2674	ECO:0000250	Similarity to S. cerevisiae ISU1
694	Gene	1182774	Catalyzing reaction	Reaction	r892	ECO:0000250	Similarity to Uniprot reviewed entries for Phosphatidate phosphatase
695	Gene	1109200	Localization	Compartment	e	ECO:0000314	Detected in all secretome samples of A. niger N402 grown on MM 8 g/l Maltose	78
696	Gene	1204712	Localization	Compartment	e	ECO:0000314	Detection in secretome of A. niger A. niger N402 growing on MM 50mM D-galacturonic acid	11
697	Gene	1169480	Catalyzing reaction	Reaction	r1037	ECO:0005638		24
698	Gene	1126517	Catalyzing reaction	Reaction	r2052	ECO:0000314	Heterologous expression in P. pastoris	285; 286; 287; 288; 289; 290; 291; 292
699	Gene	1105592	Catalyzing reaction	Reaction	r2152	ECO:0000282	Heterologous expression in E. coli _x000D_ Starvation induced_x000D_ Cell wall remodelling_x000D_ Minimum degree of polymerization of 4.	293
700	Gene	1123062	Catalyzing reaction	Reaction	r2051	ECO:0000314	SEQ 2 from Patent	294
701	Gene	1206450	Localization	Compartment	e	ECO:0000314	Detected in 2 out of 6 experiments of A. niger ATCC1015 growing on different carbon sources	75
702	Gene	1182905	Localization	Compartment	e	ECO:0000314	Detected in all secretome samples of A. niger N402 grown on MM 8 g/l Maltose	78
703	Metabolite	4HPAC	Present			ECO:0000314	Presence in A. niger grown on phenylalanine	111
704	Metabolite	MCRE	Present			ECO:0000314	Present in A. niger phenylacetate replacement culture on 2-hydroxy phenylacetate	295
705	Gene	1145456	Catalyzing reaction	Reaction	r218	ECO:0000314	The sequence reportet by Panneman et al. 1998 is truncated, but otherwise identical	170
706	Gene	1146620	Catalyzing reaction	Reaction	r290	ECO:0000314	Heterologous expression in E. coli_x000D_ Purified enzyme from A. niger mycelium	296; 297
707	Gene	1148178	Catalyzing reaction	Reaction	r15	ECO:0000250	Sequence similarity to A. nidulans pgk	298; 299
708	Gene	1146362	Catalyzing reaction	Reaction	r989	ECO:0000250	Similar to A. nidulans AcuH
709	Gene	1168758	Catalyzing reaction	Reaction	r210	ECO:0001225	No growth of KO mutant on MM medium with glucose_x000D_ Rescue of growth by supplementation of glucosamine	300
710	Gene	1101587	Catalyzing reaction	Reaction	r912	ECO:0000250	Sequence similarity to ureB from A. nidulans (AN10079)	301
711	Metabolite	SMFUMB2	Present			ECO:0000314	Multiple species	302
712	Gene	1183736	Not catalyzing reaction	Reaction	r1043	ECO:0000064	No growth in S. cerevisiae transporter mutant complementation experiment	2
713	Gene	1119411	Catalyzing reaction	Reaction	r1044a	ECO:0000162	Uptake of C14 labelled fructos ein S. cerevisiae EBY.VW4000 expressing RhtA	303
714	Gene	1147801	Localization	Compartment	e	ECO:0000314	Detected in secretome of A. niger N402 ?flbA growing on MM 25 mM Xylose_x000D_	37
715	Reaction	r160	Present			ECO:0000314	Only weak activity on D-glucose, L-arabinose, d-xylose	126
716	Reaction	r388	Present			ECO:0000314	Present in A. niger cell-free extract grown on phenylacetate_x000D_ The activity is localized in the microsomal fraction and is NADP dependent_x000D_ The activity is dependent on a cytochrom p450 like system for NADP regeneration_x000D_ The enzyme was highly specific towards the substrate and did not hydroxylate_x000D_ the various substrate analogs such as mandelic acid, benzoylformic acid, pheny…	39
717	Gene	1093955	Not catalyzing reaction	Reaction	r2050	ECO:0000314	Purified enzyme	86
718	Gene	1098408	Catalyzing reaction	Reaction	r833	ECO:0000250	Sequence similarity to S. cerevisiae LCB2
719	Reaction	r8	Present			ECO:0000314	Purified enzyme	17; 18
720	Gene	1135907	Localization	Compartment	e	ECO:0000314	Detected in secretome of A. niger AB1.13 growing on DM 20 g/l maltose, but not detected when growing on DM 20 g/l xylose	67
721	Gene	1184650	Catalyzing reaction	Reaction	r2827	ECO:0000305	Conserverd side reaction and metabolic repair enzyme in eukarya	304
722	Gene	1089195	Localization	Compartment	e	ECO:0000314	Detected in secretome of A. ngier A12 grown on sugarcane bagasse in submerged cultivation	50
723	Gene	1094535	Catalyzing reaction	Reaction	r2106	ECO:0000250	Sequence similarity to A. awamori amyA	305
724	Gene	1206450	Localization	Compartment	e	ECO:0000314	Detected in the secretome of A. niger N402 growing on MM 50g/l Glucose different pHs	45
725	Reaction	r2049	Present			ECO:0000314	Aspergillus niger BTL	306
726	Gene	1086126	Not catalyzing reaction	Reaction	r1222	ECO:0000314	Purified enzyme_x000D_ N-glycosylated protein_x000D_ Probably same enzyme as Kroon et al 1996	42
727	Gene	1158117	Not catalyzing reaction	Reaction	r1041	ECO:0000064	No growth in S. cerevisiae transporter mutant complementation experiment	2
728	Metabolite	SMAZAC	Present			ECO:0000314	Present in A. niger ATCC 1015	85
729	Reaction	r111	Present			ECO:0000314	Incorporation of labelled dethiobiotin into biotin	307
730	Gene	1169480	Not catalyzing reaction	Reaction	r1043	ECO:0000064	No growth in S. cerevisiae transporter mutant complementation experiment	2
731	Gene	1161640	Catalyzing reaction	Reaction	r357	ECO:0000250	Similarity to A. nidulans cysD	308
732	Reaction	r19	Present			ECO:0000004	Activity in cytoplasmic fraction for A. niger ATCC 9029, A. niger ATCC12846, A. niger ATCC 10577 and A. niger ATCC 9142	163
733	Gene	1101910	Not catalyzing reaction	Reaction	r158	ECO:0000314	Assuming 1101910 codes for the protein detected by Baliga et al. 1964	59
734	Gene	1014459	Catalyzing reaction	Reaction	r108	ECO:0000250	Sequence similarity to A. nidulans bioF	309; 310
735	Gene	1011623	Catalyzing reaction	Reaction	PROTEINpolymm	ECO:0005650	Contains IPR000196 Ribosomal protein L19
736	Gene	1088007	Not catalyzing reaction	Reaction	r1044a	ECO:0000064	No growth in S. cerevisiae transporter mutant complementation experiment	2
737	Gene	1151576	Catalyzing reaction	Reaction	r197	ECO:0000314	Assuming that this gene codes for the enzyme purified by Desai et al. 1969	311
738	Gene	1101910	Not catalyzing reaction	Reaction	r147	ECO:0000314	Assuming 1101910 codes for the protein detected by Baliga et al. 1964	59
739	Gene	1118450	Localization	Compartment	e	ECO:0000314	Detected in secretome of A. niger ATCC 11414 ?alg3 and A. niger ATCC 11414 ?kua growing on MM 18.2 g/l D-Sorbitol + 10 mM D-Xylose	128
740	Gene	1105597	Catalyzing reaction	Reaction	r198a	ECO:0000250	Heat inducible_x000D_ Similiarity to tpsA	202
741	Gene	1159857	Catalyzing reaction	Reaction	r2067	ECO:0000250	Similarity to Uniprot reviewed entries for Dihydroceramide desaturase
742	Gene	1184650	Catalyzing reaction	Reaction	r18	ECO:0000314	Elevated activity when expressed in A. niger mutants lacking pyruvate kinase activity	312
743	Gene	1117042	Localization	Compartment	e	ECO:0000314	Detected in secretome of A. nige N400 growing on MM 100 mM Sorbitol + 10 mM D-xylose	51
744	Gene	1169480	Catalyzing reaction	Reaction	r1054	ECO:0005638		24
745	Reaction	r202	Present			ECO:0000314	Purified commercial glucoamylase enzyme	313
746	Metabolite	NFAN	Present			ECO:0000314	Present in A. niger grown on glucose and indole	193
747	Gene	1158585	Catalyzing reaction	Reaction	r184c	ECO:0000314		314
748	Reaction	r34	Present			ECO:0000314	Crude extract_x000D_ Localization unclear	21
749	Gene	1141647	Localization	Compartment	m	ECO:0000081	Mitochondrial localization predicted by Mitofates, see http://mitf.cbrc.jp/MitoFates/cgi-bin/top.cgi	9
750	Reaction	r52	Present			ECO:0000314	Commercial enzyme_x000D_ Localization unclear	315; 316
751	Gene	1125410	Not catalyzing reaction	Reaction	r1145	ECO:0000064	No growth in S. cerevisiae transporter mutant complementation experiment	2
752	Gene	44612	Catalyzing reaction	Reaction	r2085	ECO:0001225	Knockout leads to abolishment of sorbic acid decarboxylation	107
753	Gene	1180051	Catalyzing reaction	Reaction	r2092	ECO:0000286	Increased transcription upon transcription factor overexpression_x000D_ Transcription correlates with production of carlosic acid	40
754	Metabolite	PCCe	Present			ECO:0000314	Present in A. niger growing on rutin	211
755	Gene	1142353	Localization	Compartment	p	ECO:0000081	PTS1 prediction: Targeted_x000D_ By PTS1 Predictor, see http://mendel.imp.ac.at/mendeljsp/sat/pts1/PTS1predictor.jsp	1
756	Gene	47113	Catalyzing reaction	Reaction	r2681	ECO:0000250	Sequence similarity to H. sapiens gebank NP_689996.4 and NP_079160.1 as well as S. cerevisiae DLD3 and DLD2
757	Gene	1109965	Catalyzing reaction	Reaction	r2033	ECO:0000250	Similarity to A. fumigatus sidF
758	Gene	1107604	Catalyzing reaction	Reaction	r2145	ECO:0001225	Growth retardation in A. niger KO mutant_x000D_ Restored by addition oaf Ca2+ or Mn2+ to the medium	317
759	Gene	1186901	Catalyzing reaction	Reaction	r2680	ECO:0000064	Weak growth in S. cerevisiae transporter mutant complementation experiment	2
760	Gene	1143998	Catalyzing reaction	Reaction	PROTEINpolymm	ECO:0005649	Contains IPR001515 Ribosomal protein L32
761	Gene	1167780	Catalyzing reaction	Reaction	r1054	ECO:0005638		24
762	Gene	1120836	Not catalyzing reaction	Reaction	r5a	ECO:0000314		160
763	Gene	1111104	Catalyzing reaction	Reaction	r473	ECO:0000250	Sequence similarity to A. nidulans hxA	318
764	Reaction	r204a	Present			ECO:0000314	Purification of three different forms of beta-galactosidase	319
765	Gene	1145067	Not catalyzing reaction	Reaction	r2678	ECO:0000064	No growth in S. cerevisiae transporter mutant complementation experiment	2
766	Gene	1156971	Localization	Compartment	e	ECO:0000314	Detected in secretome of A. niger NRRL3122 growing on MM 18.2 g/l D-Sorbitol + 10 mM D-Xylose	55
767	Gene	1093955	Catalyzing reaction	Reaction	r2049	ECO:0000314	Minor, but still high activity_x000D_ Purified enzyme	86
768	Gene	1188729	Localization	Compartment	e	ECO:0000314	Detected in the secretome of A. niger N402 growing on MM 50g/l Glucose different pHs	45
769	Gene	1138072	Localization	Compartment	e	ECO:0000314	Detected in secretome of A. niger N402 growing on MM 50mM Sorbitol	11
770	Gene	1099202	Localization	Compartment	e	ECO:0000314	Detected in all secretome samples of A. niger growing on different carbon sources	75
771	Metabolite	AOL	Present			ECO:0000314		320
772	Reaction	r51	Present			ECO:0000314		321
773	Reaction	r120	Present			ECO:0000314	Localization unclear	322
774	Metabolite	HOMOGEN	Present			ECO:0000314	Present in A. niger grown on phenylacetate	323
775	Gene	1182666	Catalyzing reaction	Reaction	r146a	ECO:0000314		58
776	Gene	1084319	Catalyzing reaction	Reaction	r910	ECO:0000250	Similarity to Uniprot Q936X2
777	Gene	1212523	Catalyzing reaction	Reaction	r1919	ECO:0000250	Similarity to A. nidulans FmdS
778	Gene	1147801	Catalyzing reaction	Reaction	r1002c	ECO:0000314	Purified enzyme_x000D_ Peptide sequencing_x000D_ beta-glucosidase activity is absent in the presence of tannic acid	210
779	Gene	1127864	Not catalyzing reaction	Reaction	r1915	ECO:0000064	No growth in S. cerevisiae transporter mutant complementation experiment	2
780	Gene	1138026	Catalyzing reaction	Reaction	r2315	ECO:0005649	Contains IPR002226
781	Gene	1146102	Localization	Compartment	m	ECO:0000081	Mitochondrial localization predicted by Mitofates, see http://mitf.cbrc.jp/MitoFates/cgi-bin/top.cgi	9
782	Reaction	r189	Present			ECO:0000314	Activity only present in sporulating, but not in nonsporulating mycelium	130
783	Reaction	r1188	Present			ECO:0000314	Purified enzyme	324
784	Gene	1156971	Localization	Compartment	e	ECO:0000314	Detection in secretome of A. niger A. niger N402 growing on MM 50mM D-galacturonic acid	11
785	Gene	1146633	Catalyzing reaction	Reaction	r2675	ECO:0000250	Similarity to S. cerevisiae ISU1
786	Gene	1153588	Not catalyzing reaction	Reaction	r301	ECO:0000286	Constantly low transcription
787	Reaction	r256	Present			ECO:0000314	Induced together with glucose oxidase and lactonase	23
788	Gene	1183432	Localization	Compartment	m	ECO:0000081	Mitochondrial localization predicted by Mitofates, see http://mitf.cbrc.jp/MitoFates/cgi-bin/top.cgi	9
789	Reaction	r2159	Present			ECO:0000314	Purified enzyme	325
790	Metabolite	PCC	Present			ECO:0000314	Present in A. niger growing on phenylalanine	8
791	Reaction	r397	Present			ECO:0000314	Present in crude extract_x000D_ TPP as cofactor required_x000D_ Also active on benzoylformic acid_x000D_ Absent during growth on glucose, induced on phenylalanine	8
792	Gene	1156307	Catalyzing reaction	Reaction	r476	ECO:0000250	Similarity to A. nidulans AlX
793	Gene	1145242	Localization	Compartment	e	ECO:0000314	Detected in 2 out of 4 secretome samples of A. niger N402 growing on MM 8 g/l Maltose	78
794	Gene	1130591	Localization	Compartment	e	ECO:0000314	Detected in secretome of A. niger N402 ?flbA growing on MM 25 mM Xylose_x000D_	37
795	Gene	1106895	Catalyzing reaction	Reaction	r2689	ECO:0000250	Sequence similarity to AfuA_3G12740	326
796	Metabolite	3OA	Present			ECO:0000314	Accumulatio on A. niger cell free extract grown on catechol	327
797	Gene	1180938	Localization	Compartment	e	ECO:0000314	Detected in secretome of A. niger A12 grown on sugarcane bagasse in sequential cultivation	50
798	Gene	41698	Not catalyzing reaction	Reaction	r1915	ECO:0000064	No growth in S. cerevisiae transporter mutant complementation experiment	2
799	Gene	1181886	Catalyzing reaction	Reaction	r1119	ECO:0000250	Sequence similarity to A. nidulans azgA	328
800	Gene	1180569	Catalyzing reaction	Reaction	r198a	ECO:0001225	Reduced trehalose content in knockout mutant	329
801	Gene	1126517	Catalyzing reaction	Reaction	r2052	ECO:0000314	Heterologous expression in E. coli	330
802	Gene	1088007	Not catalyzing reaction	Reaction	r1041	ECO:0000064	No growth in S. cerevisiae transporter mutant complementation experiment	2
803	Gene	1124015	Catalyzing reaction	Reaction	r911	ECO:0000314	Heterologous expression in E. coli_x000D_ Crude extract	98
804	Gene	1145276	Localization	Compartment	e	ECO:0000314	Detected in the secretome of A. niger N402 growing on either MM 25 mM Xylose or Maltose	186
805	Metabolite	SMPYRA	Present			ECO:0000314	Present in A. niger extract	255
806	Reaction	r535	Present			ECO:0000314	Presence of one intracellular and one extracellular PDE	99
807	Gene	1156486	Catalyzing reaction	Reaction	r199	ECO:0000250	Similarity to tppA	329
808	Gene	1109827	Localization	Compartment	m	ECO:0000081	Mitochondrial localization predicted by Mitofates, see http://mitf.cbrc.jp/MitoFates/cgi-bin/top.cgi	9
809	Gene	1189490	Not catalyzing reaction	Reaction	r2680	ECO:0000064	No growth in S. cerevisiae transporter mutant complementation experiment	2
810	Gene	1160540	Localization	Compartment	m	ECO:0000081	Mitochondrial localization predicted by Mitofates, see http://mitf.cbrc.jp/MitoFates/cgi-bin/top.cgi	9
811	Gene	1145113	Catalyzing reaction	Reaction	PROTEINpolym	ECO:0005650	Contains IPR002671 Ribosomal protein L22
812	Gene	1122683	Catalyzing reaction	Reaction	r2834	ECO:0000250	Strong similarity to H. sapiens NAD(P) transhydrogenase, see Uniprot Q13423
813	Gene	1100163	Localization	Compartment	e	ECO:0000314	Detected in the secretome of 3 out of 4 conditions of A. niger N402 grown on MM 8 g/l Maltose	78
814	Gene	1143065	Catalyzing reaction	Reaction	r39	ECO:0000250	Sequence similarity to sdhD from A. oryzae	331
815	Gene	1131927	Catalyzing reaction	Reaction	r171	ECO:0000250	Similarity to T. tenax kgdA
816	Gene	1156971	Localization	Compartment	e	ECO:0000314	Detected in secretome of A. nige N400 growing on MM 100 mM Sorbitol + 10 mM D-xylose	51
817	Gene	1127955	Catalyzing reaction	Reaction	r2700	ECO:0000250	Sequence similarity to P. aeruginosa LhpK	229
818	Gene	1162228	Catalyzing reaction	Reaction	r3005	ECO:0000314	Expression in E. coli_x000D_ Purified enzyme	16
819	Gene	1183696	Localization	Compartment	m	ECO:0000081	Mitochondrial localization predicted by Mitofates, see http://mitf.cbrc.jp/MitoFates/cgi-bin/top.cgi	9
820	Gene	1177078	Catalyzing reaction	Reaction	r2046	ECO:0000314	Purified_x000D_ Endoxylanase - final products Xylose and Xylobiose in Aspergillus niger E1	332
821	Gene	56566	Not catalyzing reaction	Reaction	r2678	ECO:0000064	No growth in S. cerevisiae transporter mutant complementation experiment	2
822	Gene	1138072	Localization	Compartment	e	ECO:0000314	Detected in the secretome of A. niger N402 growing on MM 50g/l Glucose different pHs	45
823	Gene	1169480	Not catalyzing reaction	Reaction	r2680	ECO:0000064	No growth in S. cerevisiae transporter mutant complementation experiment	2
824	Gene	1120162	Catalyzing reaction	Reaction	r20	ECO:0000260	IPR011764 Biotin carboxylase_x000D_ _x000D_ KOG prediction pyruvate carboxylase
825	Gene	1174230	Catalyzing reaction	Reaction	r2303	ECO:0000250	Sequence similarity to A. nidulans mccA	333
826	Metabolite	4HPAC	Present			ECO:0000314	Minor intermediate present in A. niger grown on phenylacetate	323
827	Metabolite	3CMUCL	Present			ECO:0000314	Present when incubated with beta-carboxymuconate	327
828	Gene	1156971	Localization	Compartment	e	ECO:0000314	Detected in secretome of A. ngier A12 grown on sugarcane bagasse in submerged cultivation	50
829	Gene	1124173	Catalyzing reaction	Reaction	r159	ECO:0000314		38
830	Gene	1163562	Catalyzing reaction	Reaction	r2347	ECO:0000250	Sequence similarity to S. cerevisiae SNO
831	Gene	1135348	Localization	Compartment	m	ECO:0000081	Mitochondrial localization predicted by Mitofates, see http://mitf.cbrc.jp/MitoFates/cgi-bin/top.cgi	9
832	Reaction	r182	Present			ECO:0000314	Activity present in crude extract according to Elshafei 2001.	334
833	Gene	1130329	Not catalyzing reaction	Reaction	r202	ECO:0000314	Assuming the activity purified is this enzyme_x000D_ Purified enzyme from A. niger N402_x000D_ No inulinase activity	335
834	Gene	1130591	Localization	Compartment	e	ECO:0000314	Detected in secretome of A. ngier A12 grown on sugarcane bagasse in submerged cultivation	50
835	Gene	1141947	Localization	Compartment	e	ECO:0000314	Detected in secretome of A. niger N402 growing on MM 50mM Sorbitol	11
836	Gene	1112735	Catalyzing reaction	Reaction	r2340	ECO:0000250	Sequence similarity to S. cerevisiae coq4_x000D_ _x000D_ Complex with coq3 and essential for q10 production
837	Gene	1154047	Localization	Compartment	p	ECO:0000081	PTS1 prediction: Twilight zone_x000D_ By PTS1 Predictor, see http://mendel.imp.ac.at/mendeljsp/sat/pts1/PTS1predictor.jsp	1
838	Reaction	r2080	Present			ECO:0000314	Partially purified enzyme_x000D_ Present in cell-free extracts grown on phenylacetic acid_x000D_ NADP specific	295
839	Gene	1124441	Catalyzing reaction	Reaction	r2411	ECO:0005650	Predicted by HMM	138
840	Gene	1109827	Catalyzing reaction	Reaction	r2694	ECO:0000250	Sequence similarity to S. cerevisiae TRK2
841	Gene	1117689	Catalyzing reaction	Reaction	r2015	ECO:0000250	Similarity to S. cerevisiae HEM3
842	Gene	1184538	Catalyzing reaction	Reaction	r960	ECO:0000250	Sequence similarity to A. nidulans AN4532	68
843	Gene	1162830	Catalyzing reaction	Reaction	r2057	ECO:0000249	Uniprot annotation
844	Gene	1009233	Localization	Compartment	m	ECO:0000081	Mitochondrial localization predicted by Mitofates, see http://mitf.cbrc.jp/MitoFates/cgi-bin/top.cgi	9
845	Gene	1187702	Localization	Compartment	e	ECO:0000314	Detected in secretome of A. niger N402 growing on MM 50mM Sorbitol	11
846	Reaction	r181	Present			ECO:0000314	Activity in crude extract incubated with D-galactonate	336
847	Gene	1166920	Localization	Compartment	m	ECO:0000081	Mitochondrial localization predicted by Mitofates, see http://mitf.cbrc.jp/MitoFates/cgi-bin/top.cgi	9
848	Gene	1132955	Catalyzing reaction	Reaction	r163a	ECO:0000314	Heterologous expression in P. pastoris	337
849	Gene	1079721	Localization	Compartment	p	ECO:0000081	PTS1 prediction: Twilight zone_x000D_ By PTS1 Predictor, see http://mendel.imp.ac.at/mendeljsp/sat/pts1/PTS1predictor.jsp	1
850	Gene	1175582	Localization	Compartment	p	ECO:0000081	PTS1 prediction: Targeted_x000D_ By PTS1 Predictor, see http://mendel.imp.ac.at/mendeljsp/sat/pts1/PTS1predictor.jsp	1
851	Gene	1119411	Not catalyzing reaction	Reaction	r1054	ECO:0000162	No uptake of C14 labelled D-xylose in hxt KO S. cerevisiae EBY.VW4000 expressing rhtA	303
852	Gene	1160923	Not catalyzing reaction	Reaction	r1915	ECO:0000064	No growth in S. cerevisiae transporter mutant complementation experiment	2
853	Gene	1184033	Localization	Compartment	m	ECO:0000081	Mitochondrial localization predicted by Mitofates, see http://mitf.cbrc.jp/MitoFates/cgi-bin/top.cgi	9
854	Gene	1209042	Catalyzing reaction	Reaction	r1915	ECO:0000064	Strong growth in S. cerevisiae transporter mutant complementation experiment	2
855	Gene	1117050	Not catalyzing reaction	Reaction	r2046	ECO:0000314	Purified enzyme	57
856	Gene	1108157	Catalyzing reaction	Reaction	r2013	ECO:0001225	No growth on minimal medium_x000D_ Restoration of growth upon 5-aminoluvelinic acid supplementation	175
857	Gene	1084656	Catalyzing reaction	Reaction	r979	ECO:0000314	Purified enzyme	0
858	Reaction	r2052	Present			ECO:0000314	Purified enzyme	338
859	Gene	1151576	Catalyzing reaction	Reaction	r146a	ECO:0000314	Unclear which isomer is produced	339
860	Gene	1145545	Not catalyzing reaction	Reaction	r52	ECO:0000314	Assuming that the oxaloacetate hydrolase activity purified is this enzyme	96
861	Gene	1146094	Not catalyzing reaction	Reaction	r117	ECO:0000250	C-truncated version of A. nidulans AN1547.3 (Genbank XP_659151)	340
862	Gene	1099202	Localization	Compartment	e	ECO:0000314	Detection in secretome of A. niger A. niger N402 growing on MM 50mM D-galacturonic acid	11
863	Reaction	r2049	Present			ECO:0000314	A. niger AU 15	341
864	Gene	177736	Catalyzing reaction	Reaction	r1275	ECO:0000314		342
865	Gene	1116550	Not catalyzing reaction	Reaction	r1008	ECO:0000314	Heterologous expression in S. cerevisiae and assay of the resulting crude extract	54
866	Gene	1183792	Localization	Compartment	e	ECO:0000314	Detected in secretome of A. nige N400 growing on MM 100 mM Sorbitol + 10 mM D-xylose	51
867	Gene	1143160	Catalyzing reaction	Reaction	r2146	ECO:0000314	Heterologous expression in P. pastoris	343
868	Gene	1106171	Catalyzing reaction	Reaction	r2196	ECO:0000250	Similarity to A. nidulans echA, which is required for growth on valine as single C-source
869	Metabolite	SMAUC	Present			ECO:0000314	Present in A. niger extract	255
870	Reaction	r546	Present			ECO:0000314	Purified enzyme_x000D_ Specific for NAD_x000D_ No activity towards NADP, NAD, NMN, N'-methyl nicotinamide, asparagine, glutamine, benzamide, a-naphthaleneamide and indoleacetamide	344
871	Gene	1116350	Catalyzing reaction	Reaction	DNApolymm	ECO:0000250	Similarity to S. cerevisiae Mip1
872	Reaction	r153	Present			ECO:0000314	Only very weak activity on D-glucose, L-arabinose and d-xylose	126
873	Gene	1139765	Catalyzing reaction	Reaction	r199	ECO:0001225	Reduced trehalose content in knockout mutant	329
874	Gene	1126517	Catalyzing reaction	Reaction	r2052	ECO:0000314	Purified enzyme_x000D_ Crystallized (PDB: 1IHP; 3K4P; 3K4Q)	345; 346; 347; 348; 349
875	Gene	1146856	Catalyzing reaction	Reaction	r2180	ECO:0000314	Purified enzyme_x000D_ Localization unclear	350
876	Gene	1189522	Localization	Compartment	e	ECO:0000314	Detected in the secretome of 3 out of 4 conditions of A. niger N402 grown on MM 8 g/l Maltose	78
877	Gene	1156971	Catalyzing reaction	Reaction	r2046	ECO:0000282	Heterologous expression in P. pastoris	351
878	Gene	1184931	Not catalyzing reaction	Reaction	r1064	ECO:0000064	No growth in S. cerevisiae transporter mutant complementation experiment	2
879	Gene	1144773	Localization	Compartment	e	ECO:0000314	Detected in 1 out of 6 experiments of A. niger ATCC1015 growing on different carbon sources	75
880	Gene	1185167	Catalyzing reaction	Reaction	r1273	ECO:0000250	Sequence similarity to A. nidulans phk
881	Reaction	r10	Present			ECO:0000303		352
882	Gene	1084656	Catalyzing reaction	Reaction	r2121	ECO:0000314	Purified enzyme	0
883	Gene	210213	Localization	Compartment	e	ECO:0000314	Detected in secretome of A. niger N402 ?flbA growing on MM 25 mM Xylose_x000D_	37
884	Reaction	r163a	Present			ECO:0000314	Review article	353
885	Gene	1202793	Not catalyzing reaction	Reaction	r1915	ECO:0000064	No growth in S. cerevisiae transporter mutant complementation experiment	2
886	Gene	1140627	Catalyzing reaction	Reaction	r241	ECO:0000250	Sequence similarity to Y. lipolytica NDH2 (see PMID 10381390) and to N. crassa NDH2 (see PMID 14741584)
887	Reaction	r1905	Present			ECO:0000314	Purified enzyme activity	354
888	Gene	1159580	Not catalyzing reaction	Reaction	r1915	ECO:0000064	No growth in S. cerevisiae transporter mutant complementation experiment	2
889	Gene	1143467	Catalyzing reaction	Reaction	r1041	ECO:0000162	Active process according to Van kuyk et al. 2004	355
890	Gene	1188536	Localization	Compartment	e	ECO:0000314	Detected in the secretome of 3 out of 6 experiments of A. niger ATCC1015 growing on different carbon sources	75
891	Gene	1148375	Localization	Compartment	m	ECO:0000081	Mitochondrial localization predicted by Mitofates, see http://mitf.cbrc.jp/MitoFates/cgi-bin/top.cgi	9
892	Gene	1146362	Catalyzing reaction	Reaction	r702	ECO:0000250	Similar to A. nidulans AcuH
893	Reaction	r965	Present			ECO:0000314	Purified enzyme_x000D_ Extremely specific for 3-carboxy-cis,cis-muconate.	356
894	Gene	1132955	Catalyzing reaction	Reaction	r163a	ECO:0000250	Sequence similarity to inferred sequence from protein	357
895	Gene	1147844	Localization	Compartment	e	ECO:0000314	Detected in secretome of A. niger N400 growing on MM 100 mM Sorbitol + 10 mM D-maltose	51
896	Gene	1142820	Localization	Compartment	e	ECO:0000314	Detected in all secretome samples of A. niger growing on different carbon sources	75
897	Gene	1129662	Catalyzing reaction	Reaction	r906	ECO:0000250	Similar to A. nidulans niaD gene	358
898	Metabolite	SMCARBA	Present			ECO:0000314	A. niger ATCC9029	72
899	Gene	56566	Not catalyzing reaction	Reaction	r1064	ECO:0000064	No growth in S. cerevisiae transporter mutant complementation experiment	2
900	Gene	1183479	Catalyzing reaction	Reaction	r230a	ECO:0000314	Heterologous expression in E. coli	271
901	Reaction	r56a	Present			ECO:0000314		31
902	Gene	1151576	Catalyzing reaction	Reaction	r197	ECO:0000314		339
903	Reaction	r44	Present			ECO:0000004	Present in mitochondrial fraction	359
904	Metabolite	SMFONS	Present			ECO:0000314		255
905	Metabolite	POLYP	Present			ECO:0000314	Presence in A. niger and A. oryzae	360; 361; 362; 363
906	Gene	1143158	Not catalyzing reaction	Reaction	r1044a	ECO:0000064	No growth in S. cerevisiae transporter mutant complementation experiment	2
907	Gene	1123062	Localization	Compartment	e	ECO:0000314	Detected in secretome of A. niger A12 grown on sugarcane bagasse in sequential cultivation	50
908	Gene	1182905	Localization	Compartment	e	ECO:0000314	Detected in secretome of A. niger N400 growing on MM 100 mM Sorbitol + 10 mM D-sorbitol	51
909	Gene	1130329	Catalyzing reaction	Reaction	r230a	ECO:0000314	Assuming the activity purified by Rubio and Maldanado 1995 is this enzyme	364
910	Reaction	r186a	Present			ECO:0000314	Purified enzyme	365
911	Metabolite	G1P	Present			ECO:0000314	Unclear which anomer	157
912	Gene	1160771	Catalyzing reaction	Reaction	r1271	ECO:0000250	Similarity to Uniprot reviewed entries for Vanillin dehydrogenase
913	Reaction	r187	Present			ECO:0000314	Purified enzyme_x000D_ Highly specific for NADH	188; 189
914	Gene	52431	Catalyzing reaction	Reaction	PROTEINpolym	ECO:0000250	Sequence similarity to S. cerevisiae sui3
915	Gene	1182905	Localization	Compartment	e	ECO:0000314	Detected in secretome of A. niger NRRL3122 growing on MM 18.2 g/l D-Sorbitol + 10 mM D-Xylose	55
916	Gene	1151576	Not catalyzing reaction	Reaction	r159	ECO:0000314		339
917	Gene	1184033	Catalyzing reaction	Reaction	r2404	ECO:0005650	Predicted by HMM	138
918	Reaction	r2846	Present			ECO:0000305	Gapfilling reaction to connect it to cytopasmic utilization
919	Gene	1226318	Catalyzing reaction	Reaction	r2015	ECO:0000250	Similarity to S. cerevisiae HEM3
920	Gene	1188998	Localization	Compartment	e	ECO:0000314	Detected in secretome of A. niger N402 growing on MM 50mM Sorbitol	11
921	Reaction	r1222	Present			ECO:0000314	Purified enzyme_x000D_ O-glycosylated enzyme (mannose and glucose)	366
922	Gene	1123062	Not catalyzing reaction	Reaction	r2050	ECO:0000314	Purified enzyme	86
923	Gene	1145655	Localization	Compartment	m	ECO:0000081	Mitochondrial localization predicted by Mitofates, see http://mitf.cbrc.jp/MitoFates/cgi-bin/top.cgi	9
924	Reaction	r144a	Present			ECO:0000314		126
925	Gene	1145796	Localization	Compartment	e	ECO:0000314	Detected in 4 out of 6 experiments of A. niger ATCC1015 growing on different carbon sources	75
926	Gene	1096316	Localization	Compartment	e	ECO:0000314	Detected in secretome of A. niger NRRL3122 growing on MM 18.2 g/l D-Sorbitol + 10 mM D-Xylose	55
927	Gene	1127864	Not catalyzing reaction	Reaction	r1145	ECO:0000064	No growth in S. cerevisiae transporter mutant complementation experiment	2
928	Gene	1179575	Catalyzing reaction	Reaction	r2653	ECO:0000250	Sequence similarity to Uniprot reviewed entries for 1.13.11.20
929	Gene	1117992	Catalyzing reaction	Reaction	r2173	ECO:0000120	90 fold to 50 fold elevated activity in strains overexpressing cbhB	367
930	Gene	1022562	Catalyzing reaction	Reaction	r1001	ECO:0001175		368
931	Gene	1148457	Catalyzing reaction	Reaction	DNApolym	ECO:0000250	Not catalyzing the polymerization_x000D_ _x000D_ Similarity to A. nidulans H3
932	Reaction	r378	Present			ECO:0000314	Present in A. niger grown on phenylalanine	111
933	Gene	1157184	Localization	Compartment	e	ECO:0000314	Detected in secretome of A. niger N402 ?flbA growing on MM 25 mM Xylose_x000D_	37
934	Gene	1169480	Not catalyzing reaction	Reaction	r1143	ECO:0000064	No growth in S. cerevisiae transporter mutant complementation experiment	2
935	Reaction	r31	Present			ECO:0000314	Crude extract_x000D_ Localization unclear	129
936	Gene	1150131	Catalyzing reaction	Reaction	r200	ECO:0000250	Similarity to A. nidulans treB
937	Reaction	r51	Present			ECO:0000314	Cytosolic fraction	88
938	Reaction	r978	Present			ECO:0000314	Present in cell free extract_x000D_ Seperate activity from NAD dependend benzaldehyde dehydrogenase_x000D_ NADP specific	147
939	Gene	1144227	Catalyzing reaction	Reaction	r2181	ECO:0000314	Purified enzyme_x000D_ Localization unclear	350
940	Gene	55404	Catalyzing reaction	Reaction	r2416	ECO:0005650	Predicted by HMM	138
941	Gene	1145276	Localization	Compartment	e	ECO:0000314	Detected in secretome of A. niger N400 growing on MM 100 mM Sorbitol + 10 mM D-sorbitol	51
942	Metabolite	MALA1e	Present			ECO:0000314	Incorporation of labeled amino acids into malformin A by A. niger 58-883_x000D_ _x000D_ No significant incorporation of L-alanine, dl-phenylalanine, l-histidine, l-glutamate, l-proline, l-tryptophane	369
943	Gene	1088723	Catalyzing reaction	Reaction	r386	ECO:0000250	Sequence similarity to S. cerevisiae PDC1, see Uniprot P06169
944	Gene	1114931	Catalyzing reaction	Reaction	r1996	ECO:0000286	Overexpression correlates with azanigerone production	85
945	Gene	1156971	Catalyzing reaction	Reaction	r2046	ECO:0000314	Heterologous expression in A. awamori_x000D_ Purified enzyme	370
946	Gene	1119411	Catalyzing reaction	Reaction	r1221	ECO:0000286	Induction on switch from sorbitol to rhmanose, but not on switch from sorbitol to fructose	303
947	Reaction	r35	Present			ECO:0000314		31
948	Reaction	r452	Present			ECO:0000314	Purified enzyme from A. niger AKU3302	371
949	Gene	1164837	Catalyzing reaction	Reaction	r2158	ECO:0000250	Similarity to An07g08390	372; 373
950	Gene	1145188	Localization	Compartment	e	ECO:0000314	Detected in the secretome of A. niger AB1.13 growing on DM 20 g/l xylose, but not in AB1.13 growing on DM 20 g/l maltose	67
951	Gene	1143874	Catalyzing reaction	Reaction	r1037	ECO:0005638		69
952	Gene	1147298	Localization	Compartment	e	ECO:0000314	Detected in secretome of A. niger NRRL3122 growing on MM 18.2 g/l D-Sorbitol + 10 mM D-Xylose	55
953	Gene	41698	Catalyzing reaction	Reaction	r2678	ECO:0000064	Weak growth in S. cerevisiae transporter mutant complementation experiment	2
954	Gene	1154114	Catalyzing reaction	Reaction	r1222	ECO:0000314	Purified enzyme	249
955	Gene	1226615	Catalyzing reaction	Reaction	r962	ECO:0000250	Sequence similarity to A. nidulans AN4061	68
956	Reaction	r1134	Reversible			ECO:0000314		153
957	Gene	1177354	Not catalyzing reaction	Reaction	r2049	ECO:0000314	Purified enzyme_x000D_ Assuming that the enzyme purified is FAE-3	374
958	Gene	1143874	Not catalyzing reaction	Reaction	r1915	ECO:0000064	No growth in S. cerevisiae transporter mutant complementation experiment	2
959	Gene	1115058	Localization	Compartment	e	ECO:0000314	Detected in the secretome of 3 out of 6 experiments of A. niger ATCC1015 growing on different carbon sources	75
960	Gene	1145051	Localization	Compartment	e	ECO:0000314	Detected in the secretome of A. niger N402 growing on MM 50g/l Glucose different pHs	45
961	Reaction	r19	Present			ECO:0000314	Main activity in cytoplasm according to Jaklitsch et al. 1991	31
962	Gene	1221998	Localization	Compartment	m	ECO:0000081	Mitochondrial localization predicted by Mitofates, see http://mitf.cbrc.jp/MitoFates/cgi-bin/top.cgi	9
963	Gene	1142901	Localization	Compartment	m	ECO:0000081	Mitochondrial localization predicted by Mitofates, see http://mitf.cbrc.jp/MitoFates/cgi-bin/top.cgi	9
964	Reaction	r64	Present			ECO:0000314	Purification of two enzymes from A. niger ATCC 9642	375
965	Gene	1182905	Catalyzing reaction	Reaction	r165	ECO:0000260	Contains IPR019405
966	Reaction	r2115	Present			ECO:0000314	Purified enzyme	324
967	Gene	1174516	Catalyzing reaction	Reaction	r2688	ECO:0000250	Medium similarity to AfuA_2G03730	376
968	Gene	1183792	Localization	Compartment	e	ECO:0000314	Detected in secretome of A. ngier A12 grown on sugarcane bagasse in submerged cultivation	50
969	Reaction	r42	Present			ECO:0000314	Crude extract_x000D_ Localization unclear	21
970	Gene	1142820	Localization	Compartment	e	ECO:0000314	Detected in secretome of A. niger N400 growing on MM 100 mM Sorbitol + 10 mM D-maltose	51
971	Reaction	r32a	Present			ECO:0000314	Crude extract_x000D_ Localization unclear	377; 77; 378
972	Gene	1125410	Catalyzing reaction	Reaction	r1041	ECO:0000064	Strong growth in S. cerevisiae transporter mutant complementation experiment	2
973	Gene	1117992	Localization	Compartment	e	ECO:0000314	Detected in secretome of A. niger N402 growing on sugarcane bagasse	34
974	Gene	1088007	Not catalyzing reaction	Reaction	r1143	ECO:0000064	No growth in S. cerevisiae transporter mutant complementation experiment	2
975	Gene	1169480	Not catalyzing reaction	Reaction	r1145	ECO:0000064	No growth in S. cerevisiae transporter mutant complementation experiment	2
976	Gene	1143288	Catalyzing reaction	Reaction	r159	ECO:0000314	Assuming the DXDH activity purified by Witteveen et al. 1994 and Witteveen et al. 1989 is this enzyme	379; 126
977	Gene	1119411	Not catalyzing reaction	Reaction	r1041	ECO:0000064	No restoration of growth on 56 mM mannose in hxt KO S. cerevisiae EBY.VW4000	303
978	Metabolite	ASPNA	Present			ECO:0000314	Sponge derived A. niger	380
979	Gene	1144651	Not catalyzing reaction	Reaction	r1064	ECO:0000064	No growth in S. cerevisiae transporter mutant complementation experiment	2
980	Gene	1109200	Localization	Compartment	e	ECO:0000314	Detected in secretome of A. niger N402 growing on sugarcane bagasse	34
981	Gene	1147298	Localization	Compartment	e	ECO:0000314	Detected in the secretome of A. niger N402 growing on MM 50g/l Glucose different pHs	45
982	Gene	1113563	Localization	Compartment	e	ECO:0000314	Detected in 2 out of 4 secretome samples of A. niger N402 growing on MM 8 g/l Maltose	78
983	Gene	1089195	Localization	Compartment	e	ECO:0000314	Detected in secretome of A. niger AB1.13 growing on both DM 20 g/l xylose and DM 20 g/l maltose	67
984	Gene	1183479	Catalyzing reaction	Reaction	r2148	ECO:0000282	Heterologous expression in P. pastoris	381
985	Gene	1147138	Catalyzing reaction	Reaction	r50a	ECO:0000282	Heterologous expression in E. coli_x000D_ ATP-citrate lyase actvity only present when both acl1 and acl2 are present	84
986	Metabolite	SMAUB	Present			ECO:0000314	A. niger ATCC9029	72
987	Reaction	r956	Present			ECO:0000314	Activity present in A. niger spore extracts_x000D_ Exact substrate unknown_x000D_ Localization unclear	87
988	Gene	1110758	Localization	Compartment	m	ECO:0000081	Mitochondrial localization predicted by Mitofates, see http://mitf.cbrc.jp/MitoFates/cgi-bin/top.cgi	9
989	Gene	1146980	Localization	Compartment	e	ECO:0000314	Detected in secretome of A. niger N402 growing on MM 50mM Sorbitol	11
990	Gene	1108237	Catalyzing reaction	Reaction	r2835	ECO:0000250	Sequence similarity to S. cerevisiae pos5
991	Gene	1155212	Not catalyzing reaction	Reaction	r1007	ECO:0000314	Heterologous expression in S. cerevisiae and assay of the resulting crude extract	54
992	Gene	1189490	Not catalyzing reaction	Reaction	r1041	ECO:0000064	No growth in S. cerevisiae transporter mutant complementation experiment	2
993	Gene	1185828	Catalyzing reaction	Reaction	r1188	ECO:0000314	Purified enzyme_x000D_ Peptide sequencing	382; 383
994	Gene	43869	Catalyzing reaction	Reaction	r2176	ECO:0000286	Highly upregulated in the presence of arsenate_x000D_ Cofactor preference unknown	161
995	Metabolite	YANUJe	Present			ECO:0000314		259
996	Gene	1146951	Localization	Compartment	e	ECO:0000314	Detected in the secretome of A. niger AB1.13 growing on DM 20 g/l xylose, but not in AB1.13 growing on DM 20 g/l maltose	67
997	Gene	1127952	Localization	Compartment	m	ECO:0000081	Mitochondrial localization predicted by Mitofates, see http://mitf.cbrc.jp/MitoFates/cgi-bin/top.cgi	9
998	Gene	1088723	Catalyzing reaction	Reaction	r58a	ECO:0000250	Sequence similarity to A. nidulans pdcA, see Genbank U73194	384
999	Gene	1140675	Not catalyzing reaction	Reaction	r1008	ECO:0000314	Heterologous expression in S. cerevisiae and assay on crude extract	54
1000	Gene	1181089	Not catalyzing reaction	Reaction	r1044a	ECO:0000064	No growth in S. cerevisiae transporter mutant complementation experiment	2
1001	Gene	1156971	Localization	Compartment	e	ECO:0000314	Detected in secretome of A. niger N402 growing on MM 50mM Sorbitol	11
1002	Gene	1113563	Catalyzing reaction	Reaction	r17	ECO:0000250	High sequence similarity to S. cerevisiae enoA
1003	Gene	1130591	Localization	Compartment	e	ECO:0000314	Detected in the secretome of 3 out of 4 conditions of A. niger N402 grown on MM 8 g/l Maltose	78
1004	Gene	1145415	Catalyzing reaction	Reaction	PROTEINpolym	ECO:0005650	Contains IPR001912 Ribosomal protein S4
1005	Gene	1127500	Catalyzing reaction	Reaction	r392	ECO:0000250	Sequence similarity to A. fumigatus AFUA_2G04230	90
1006	Metabolite	3HBALC	Present			ECO:0000314	Present in A. niger phenylactetate replacement culture on 3-hydroxy benzaldehyde	295
1007	Gene	1125362	Not catalyzing reaction	Reaction	r1041	ECO:0000064	No growth in S. cerevisiae transporter mutant complementation experiment	2
1008	Reaction	r2106	Present			ECO:0000314	Purified glucoamylase	385; 386; 387
1009	Gene	1143288	Not catalyzing reaction	Reaction	r146a	ECO:0000314	Assuming the DXDH activity purified by Witteveen et al. 1994 is this enzyme	379
1010	Gene	1162228	Catalyzing reaction	Reaction	r3002	ECO:0000314	Expression in E. coli_x000D_ Purified enzyme	16
1011	Gene	1124015	Catalyzing reaction	Reaction	r1921	ECO:0000314	Heterologous expression in E. coli _x000D_ Crude extract	98
1012	Metabolite	MALCe	Present			ECO:0000314		388
1013	Gene	1133804	Catalyzing reaction	Reaction	r42	ECO:0000250	Highly similar to S. cerevisiae FUM1
1014	Gene	1186364	Not catalyzing reaction	Reaction	r181	ECO:0000314	Heterologous expression in S. cerevisiae and assay on crude extract	54
1015	Gene	1157184	Catalyzing reaction	Reaction	r266	ECO:0000314	Purified enzyme	389; 390
1016	Metabolite	SMAUA	Present			ECO:0000314	Present in A. niger BL-5-1	391; 392
1017	Gene	1142444	Localization	Compartment	e	ECO:0000314	Detected in secretome of A. niger N402 ?flbA growing on MM 25 mM Xylose_x000D_	37
1018	Reaction	r2153	Present			ECO:0000314	Purification of 2 alpha-L-arabinofuranosidases and one endo arabinase	393
1019	Gene	1143874	Catalyzing reaction	Reaction	r1047a	ECO:0000064	Moderate growth in S. cerevisiae transporter mutant complementation experiment	2
1020	Gene	1144936	Catalyzing reaction	Reaction	PROTEINpolym	ECO:0000250	Sequence similarity to N. crassa EF-2, see Uniprot Q96X45
1021	Gene	1119411	Catalyzing reaction	Reaction	r1221	ECO:0000162	Uptake of tritium labeled L-Rhamnose in S. cerevisiae EBY.VW4000 expressing RhtA	303
1022	Gene	1150244	Localization	Compartment	e	ECO:0000314	Detection in secretome of A. niger A. niger N402 growing on MM 50mM D-galacturonic acid	11
1023	Gene	1121897	Catalyzing reaction	Reaction	r1037	ECO:0000064	Strong growth in S. cerevisiae transporter mutant complementation experiment	2
1024	Gene	1159580	Not catalyzing reaction	Reaction	r1047a	ECO:0000064	No growth in S. cerevisiae transporter mutant complementation experiment	2
1025	Gene	1183479	Localization	Compartment	e	ECO:0000314	Detected in the secretome of A. niger N402 growing on MM 50g/l Glucose different pHs	45
1026	Gene	1160975	Catalyzing reaction	Reaction	r1129	ECO:0000249	Uniprot annotation
1027	Gene	1101334	Catalyzing reaction	Reaction	r2046	ECO:0000282	Heterologous expression in P. pastoris_x000D_ Purified enzyme	394; 395
1028	Gene	1147801	Localization	Compartment	e	ECO:0000314	Secreted protein in A. niger N402 growing on 10g/l glucose MM	109
1029	Reaction	r404	Present			ECO:0000314	Purified enzyme_x000D_ Induced on ortho-hydroxy benzoates i.e. Anthranilic acid, DHBA, salicylate, gentisate and catechol_x000D_ Not incuded by benzoates hydroxylated in meta position i.e. 3-hydroxy, 3,4-dihydroxy and 3,5-dihydroxy benzoates	396
1030	Gene	1209042	Not catalyzing reaction	Reaction	r2678	ECO:0000064	No growth in S. cerevisiae transporter mutant complementation experiment	2
1031	Gene	1123062	Localization	Compartment	e	ECO:0000314	Detected in secretome of A. niger N402 ?flbA growing on MM 25 mM Xylose_x000D_	37
1032	Gene	1146031	Localization	Compartment	e	ECO:0000314	Detected in secretome of A. niger N400 growing on MM 100 mM Sorbitol + 10 mM D-maltose	51
1033	Gene	1114888	Localization	Compartment	e	ECO:0000314	Detected in the secretome of 3 out of 4 conditions of A. niger N402 grown on MM 8 g/l Maltose	78
1034	Gene	1181727	Localization	Compartment	p	ECO:0000081	PTS1 prediction: Targeted_x000D_ By PTS1 Predictor, see http://mendel.imp.ac.at/mendeljsp/sat/pts1/PTS1predictor.jsp	1
1035	Gene	1084656	Catalyzing reaction	Reaction	r1188	ECO:0000282	Expression in E. coli_x000D_ Purified enzyme	397
1036	Reaction	r1092	Present			ECO:0000314	CO2 incorporation in dormant and germinating spores	398
1037	Gene	1142444	Localization	Compartment	e	ECO:0000314	Secreted protein in A. niger UU-A062.10 growing on MM 10 g/l glucose	109
1038	Gene	1177078	Localization	Compartment	e	ECO:0000314	Detected in secretome of A. nige N400 growing on MM 100 mM Sorbitol + 10 mM D-xylose	51
1039	Gene	1110822	Localization	Compartment	m	ECO:0000081	Mitochondrial localization predicted by Mitofates, see http://mitf.cbrc.jp/MitoFates/cgi-bin/top.cgi	9
1040	Gene	1162554	Catalyzing reaction	Reaction	r2019	ECO:0000250	Similar to S. cerevisiae HEM12p
1041	Reaction	r34	Present			ECO:0000314		31
1042	Gene	1084656	Localization	Compartment	p	ECO:0000081	PTS1 prediction: Targeted_x000D_ By PTS1 Predictor, see http://mendel.imp.ac.at/mendeljsp/sat/pts1/PTS1predictor.jsp	1
1043	Gene	1109981	Catalyzing reaction	Reaction	r2035	ECO:0000250	Similarity to A. fumigatus sitT
1044	Gene	1123062	Localization	Compartment	e	ECO:0000314	Detected in secretome of A. niger NRRL3122 growing on MM 18.2 g/l D-Sorbitol + 10 mM D-Xylose	55
1045	Gene	1146980	Catalyzing reaction	Reaction	r202	ECO:0000314	Heterologous expression in A. nidulans	399; 400
1046	Reaction	r906	Present			ECO:0000314	Commercial enzyme_x000D_ Sensitive to various heavy metals	401; 402; 403
1047	Gene	1226034	Catalyzing reaction	Reaction	r1921	ECO:0000314	Heterologous expression in E. coli_x000D_ Crude extract	98
1048	Reaction	r146	Present			ECO:0000314		126
1049	Reaction	r2104	Present			ECO:0000314		404
1050	Gene	1132333	Catalyzing reaction	Reaction	r2102	ECO:0000314	Heterologously expressed protein in P. pastoris	405
1051	Gene	1158384	Localization	Compartment	p	ECO:0000081	PTS1 prediction: Targeted_x000D_ By PTS1 Predictor, see http://mendel.imp.ac.at/mendeljsp/sat/pts1/PTS1predictor.jsp	1
1052	Metabolite	SMPESB	Present			ECO:0000314	Present in A. niger ATCC 1015 and NRRL 326	406
1053	Gene	1167075	Localization	Compartment	e	ECO:0000314	Detection in secretome of A. niger A. niger N402 growing on MM 50mM D-galacturonic acid	11
1054	Gene	1126586	Catalyzing reaction	Reaction	r2182	ECO:0000250	Similarity to Uniprot reviewed entries for dolichol kinase
1055	Gene	1096316	Catalyzing reaction	Reaction	r1941	ECO:0001175	Formation of pyranonigrin K in pynC deletion mutant	6
1056	Reaction	r2116	Present			ECO:0000314	Present in A. niger grown on agmatine, 4-guanidinobutyrate as N-source_x000D_ Absent if grown on nitrate as N-source	53
1057	Reaction	r24a	Present			ECO:0000314	Purified 20 fold	407
1058	Gene	1147801	Catalyzing reaction	Reaction	r1002c	ECO:0000314	Heterologous expression in P. pastoris_x000D_ Purified enzyme	408
1059	Gene	1119785	Localization	Compartment	e	ECO:0000314	Detected in secretome of A. niger NRRL3122 growing on MM 18.2 g/l D-Sorbitol + 10 mM D-Xylose	55
1060	Metabolite	3PG	Present			ECO:0000314		157
1061	Gene	1121650	Localization	Compartment	m	ECO:0000081	Mitochondrial localization predicted by Mitofates, see http://mitf.cbrc.jp/MitoFates/cgi-bin/top.cgi	9
1062	Metabolite	YANUKe	Present			ECO:0000314		259
1063	Metabolite	SMAUB	Present			ECO:0000314	Present in A. niger extract	255
1064	Gene	1146094	Catalyzing reaction	Reaction	r2143	ECO:0000250	C-truncated version of A. nidulans AN1547.3 (Genbank XP_659151)	340
1065	Gene	1127864	Not catalyzing reaction	Reaction	r1044a	ECO:0000064	No growth in S. cerevisiae transporter mutant complementation experiment	2
1066	Gene	1130329	Localization	Compartment	e	ECO:0000314	Detected in 2 out of 6 experiments of A. niger ATCC1015 growing on different carbon sources	75
1067	Gene	1183479	Localization	Compartment	e	ECO:0000314	Detected in 1 out of 6 experiments of A. niger ATCC1015 growing on different carbon sources	75
1068	Gene	1144044	Localization	Compartment	e	ECO:0000314	Detected in the secretome of 3 out of 4 conditions of A. niger N402 grown on MM 8 g/l Maltose	78
1069	Gene	1128317	Catalyzing reaction	Reaction	r2374	ECO:0000250	Best hit for Uniprot reviewed entries for Lipoyl-transferase
1070	Metabolite	COPROBe	Present			ECO:0000314	Extracellular siderophore present in A. niger 402	195
1071	Gene	1101334	Localization	Compartment	e	ECO:0000314	Detected in the secretome of A. niger N402 growing on either MM 25 mM Xylose or Maltose	186
1072	Metabolite	YANUGe	Present			ECO:0000314		259
1073	Gene	1142890	Catalyzing reaction	Reaction	PROTEINpolym	ECO:0005649	Contains IPR004977 Ribosomal protein S25
1074	Gene	1165285	Localization	Compartment	e	ECO:0000314	Detection in secretome of A. niger A. niger N402 growing on MM 50mM D-galacturonic acid	11
1075	Gene	1189554	Not catalyzing reaction	Reaction	r1145	ECO:0000064	No growth in S. cerevisiae transporter mutant complementation experiment	2
1076	Gene	1112443	Catalyzing reaction	Reaction	r1955	ECO:0000282	Formation of a decarboxylated alternative product in S. cerevisiae expressing AdaA and AdaB	196
1077	Reaction	r2049	Present			ECO:0000314	Two different extracellular isoenzymes detected in commercial preparation	409
1078	Reaction	r35	Present			ECO:0000314	Crude extract_x000D_ Localization unclear	144; 21
1079	Gene	1145709	Catalyzing reaction	Reaction	PROTEINpolym	ECO:0000250	Sequence similarity to ribosomal protein L25 of S. cerevisiae
1080	Gene	1158710	Catalyzing reaction	Reaction	r2174	ECO:0000250	Sequence similarity to N. crassa vma-1	410
1081	Gene	1147844	Localization	Compartment	e	ECO:0000314	Detected in the secretome of A. niger N402 growing on MM 50g/l Glucose different pHs	45
1082	Reaction	r416	Present			ECO:0000314	Crude extract_x000D_ Localization unclear_x000D_ Present in A. niger growing on proline or arginine_x000D_ Absent when growing on GABA, nitrate and glutamate	411
1083	Gene	1182666	Catalyzing reaction	Reaction	r149a	ECO:0000314		38
1084	Reaction	r258m	Present			ECO:0000314	Present in dormant spores_x000D_ Induced in during germination_x000D_ Localization unclear	412
1085	Gene	1157988	Catalyzing reaction	Reaction	r1119	ECO:0000250	Sequence similarity to A. nidulans uapA/uapC	148; 149; 150; 151
1086	Gene	1146980	Localization	Compartment	e	ECO:0000314	Detected in secretome of A. niger N400 growing on MM 100 mM Sorbitol + 10 mM D-maltose	51
1087	Gene	1138072	Localization	Compartment	e	ECO:0000314	Detected in secretome of A. niger N402 ?flbA growing on MM 25 mM Xylose_x000D_	37
1088	Gene	1182905	Localization	Compartment	e	ECO:0000314	Detected in secretome of A. niger A12 grown on sugarcane bagasse in sequential cultivation	50
1089	Gene	1186364	Catalyzing reaction	Reaction	r1008	ECO:0000314	Heterologous expression in S. cerevisiae and assay on crude extract	54
1090	Gene	1161416	Localization	Compartment	m	ECO:0000081	Mitochondrial localization predicted by Mitofates, see http://mitf.cbrc.jp/MitoFates/cgi-bin/top.cgi	9
1091	Gene	1145188	Localization	Compartment	e	ECO:0000314	Detected in secretome of A. niger N402 ?flbA growing on MM 25 mM Xylose_x000D_	37
1092	Gene	1143158	Not catalyzing reaction	Reaction	r2678	ECO:0000064	No growth in S. cerevisiae transporter mutant complementation experiment	2
1093	Gene	1176684	Catalyzing reaction	Reaction	r2131	ECO:0000250	Sequence similarity to AclA from P. chrysogenum	227
1094	Gene	1122799	Catalyzing reaction	Reaction	r284	ECO:0000250	Sequence similarity to A. fumigatus AFUA_5G02180	207
1095	Gene	1165226	Catalyzing reaction	Reaction	r435	ECO:0000250	Sequence similarity PUR8 of S. cerevisiae
1096	Gene	1206450	Localization	Compartment	e	ECO:0000314	Detection in secretome of A. niger A. niger N402 growing on MM 50mM D-galacturonic acid	11
1097	Reaction	r346	Reversible			ECO:0000304		413
1098	Gene	1186677	Not catalyzing reaction	Reaction	r473	ECO:0000250	The homologous gene hxnS (A. nidulans An9178) does not catalyze the reaction from xanthine to uric acid	301
1099	Gene	1114672	Catalyzing reaction	Reaction	r205a	ECO:0000314	Native or heterologous expression in S. cerevisiae_x000D_ Purified enzyme_x000D_ Peptide sequencing_x000D_ _x000D_ N-galactosaminase is the main activity_x000D_ _x000D_ Assay: 2-nitrophenyl-2-acetamido-2-deoxy-?-D-galactopyranoside_x000D_ (2-NP-?-GalNAc) and 4-nitrophenyl-?-D-galactopyranoside_x000D_ (4-NP-?-Gal)	414; 268; 415
1100	Gene	1109200	Localization	Compartment	e	ECO:0000314	Detected in the secretome of A. niger N402 growing on MM 50g/l Glucose different pHs	45
1101	Reaction	r241	Present			ECO:0000314	Oxidation of external NADH uncoupled from phosphorylation	416
1102	Gene	1145276	Localization	Compartment	e	ECO:0000314	Detected in secretome of A. nige N400 growing on MM 100 mM Sorbitol + 10 mM D-xylose	51
1103	Reaction	r51	Present			ECO:0001254	Incorporation of labelled CO2 acetate, which is thought to be produced from cleaving oxaloacetate	88
1104	Metabolite	SMASPR	Present			ECO:0000314	Present in Aspergillus niger 9029	417
1105	Gene	1160411	Localization	Compartment	e	ECO:0000314	Detected in the secretome of 3 out of 6 experiments of A. niger ATCC1015 growing on different carbon sources	75
1106	Reaction	r34	Present			ECO:0000314	Crude extract_x000D_ Localization unclear	129; 144
1107	Gene	1169480	Not catalyzing reaction	Reaction	r1044a	ECO:0000064	No growth in S. cerevisiae transporter mutant complementation experiment	2
1108	Gene	1177078	Localization	Compartment	e	ECO:0000314	Detected in 5 out of 6 secretome samples of A. niger ATCC1015 growing on different carbon sources	75
1109	Gene	1104468	Localization	Compartment	m	ECO:0000081	Mitochondrial localization predicted by Mitofates, see http://mitf.cbrc.jp/MitoFates/cgi-bin/top.cgi	9
1110	Gene	1100163	Localization	Compartment	e	ECO:0000314	Detected in secretome of A. niger N402 growing on MM 50mM Sorbitol	11
1111	Gene	205484	Catalyzing reaction	Reaction	r2200	ECO:0000250	Sequence similarity to A. nidulans scdA	418
1112	Gene	128981	Not catalyzing reaction	Reaction	r1044a	ECO:0000064	No growth in S. cerevisiae transporter mutant complementation experiment	2
1113	Metabolite	SMDCTANINT	Present			ECO:0000314	Present in S. cerevisiae expressing AdaA and AdaB	196
1114	Gene	1146010	Catalyzing reaction	Reaction	PROTEINpolym	ECO:0005649	Contains IPR002222 Ribosomal protein S19/S15
1115	Gene	1141976	Catalyzing reaction	Reaction	r13a	ECO:0000250	Similarity to A. nidulans tpiA	419
1116	Gene	1209788	Catalyzing reaction	Reaction	r1166	ECO:0000250	Sequence similarity to Uniprot reviewed entries for Mitochondrial folate transporter
1117	Gene	1142553	Localization	Compartment	m	ECO:0000081	Mitochondrial localization predicted by Mitofates, see http://mitf.cbrc.jp/MitoFates/cgi-bin/top.cgi	9
1118	Gene	1128309	Not catalyzing reaction	Reaction	r2680	ECO:0000064	No growth in S. cerevisiae transporter mutant complementation experiment	2
1119	Gene	1138152	Catalyzing reaction	Reaction	r103	ECO:0000250	Sequence similarity to reviewed entries in uniprot for phosphopantothenate cysteine decarboxylase
1120	Reaction	r1002c	Present			ECO:0000314	Purification of three different cellobiases from A. niger A20	420
1121	Gene	1159580	Not catalyzing reaction	Reaction	r1037	ECO:0000064	No growth in S. cerevisiae transporter mutant complementation experiment	2
1122	Gene	1145156	Localization	Compartment	e	ECO:0000314	Detected in secretome of A. niger N402 ?flbA growing on MM 25 mM Xylose_x000D_	37
1123	Reaction	r229a	Present			ECO:0000314	Purified enzyme from culture filtrate	79; 80
1124	Gene	1161846	Localization	Compartment	e	ECO:0000314	Detected in the secretome of A. niger AB1.13 growing on DM 20 g/l xylose, but not in AB1.13 growing on DM 20 g/l maltose	67
1125	Gene	1114932	Catalyzing reaction	Reaction	r2010	ECO:0000317	Located in cluster with azaA and azaB	85
1126	Gene	1208460	Localization	Compartment	p	ECO:0000081	PTS1 prediction: Targeted_x000D_ By PTS1 Predictor, see http://mendel.imp.ac.at/mendeljsp/sat/pts1/PTS1predictor.jsp	1
1127	Reaction	r187	Present			ECO:0000314	Active both in sporulating and non sporulating mycelium	130
1128	Metabolite	2HPAC	Present			ECO:0000314	Present in A. niger growing on phenylalanine	8
1129	Gene	1118450	Localization	Compartment	e	ECO:0000314	Detected in the secretome of 3 out of 4 conditions of A. niger N402 grown on MM 8 g/l Maltose	78
1130	Gene	1147138	Catalyzing reaction	Reaction	r50a	ECO:0000120	Increased acetyl-CoA content in acl1/acl2 overexpression strain	84
1131	Gene	1123146	Localization	Compartment	e	ECO:0000314	Detected in the secretome of A. niger N402 growing on either MM 25 mM Xylose or Maltose	186
1132	Gene	1130329	Catalyzing reaction	Reaction	r230a	ECO:0000314	Assuming the activity purified is this enzyme_x000D_ Purified enzyme from A. niger N402_x000D_ No inulinase activity	335
1133	Reaction	r4	Present			ECO:0000314	Spontaneous reaction_x000D_ Enhanced by purified enzyme	421
1134	Gene	1128309	Catalyzing reaction	Reaction	r1037	ECO:0000064	Moderate growth in S. cerevisiae transporter mutant complementation experiment	2
1135	Metabolite	YANUIe	Present			ECO:0000314		259
1136	Gene	1127368	Localization	Compartment	e	ECO:0000314	Detected in secretome of A. niger N402 ?flbA growing on MM 25 mM Xylose_x000D_	37
1137	Gene	1118450	Localization	Compartment	e	ECO:0000314	Detected in the secretome of A. niger AB1.13 growing on DM 20 g/l xylose, but not in AB1.13 growing on DM 20 g/l maltose	67
1138	Gene	1145067	Not catalyzing reaction	Reaction	r1037	ECO:0000064	No growth in S. cerevisiae transporter mutant complementation experiment	2
1139	Gene	1125410	Not catalyzing reaction	Reaction	r2680	ECO:0000064	No growth in S. cerevisiae transporter mutant complementation experiment	2
1140	Gene	1160262	Catalyzing reaction	Reaction	r2406	ECO:0000250	Sequence similarity to S. cerevisiae KRS1
1141	Reaction	r1124	Present			ECO:0000134		422
1142	Gene	1094535	Localization	Compartment	e	ECO:0000314	Detected in secretome of A. niger N402 growing on MM 50mM Sorbitol	11
1143	Gene	1155720	Localization	Compartment	m	ECO:0000081	Mitochondrial localization predicted by Mitofates, see http://mitf.cbrc.jp/MitoFates/cgi-bin/top.cgi	9
1144	Reaction	r979	Present			ECO:0000314	Induction in A. niger grown on amines_x000D_ High activity on butylamine and pentylamine_x000D_ Weak activity on propylamine, hexylamine and benzylamine_x000D_ Absent during growth on ammonia	0
1145	Gene	1120245	Catalyzing reaction	Reaction	r888	ECO:0000250	Similarity to S. cerevisiae YEH1 and YEH2
1146	Reaction	r2049	Present			ECO:0000314	Aspergillus niger MTCC 2594	423
1147	Metabolite	GLYCO	Present			ECO:0000314	Present in A. niger during citric acid fermentation	115
1148	Reaction	r77	Irreversible			ECO:0000304		411; 424
1149	Reaction	r45a	Present			ECO:0000314	Activity in cell homogenate_x000D_ Localization unclear	276
1150	Gene	1028444	Localization	Compartment	e	ECO:0000314	Detected in secretome of A. niger N400 growing on MM 100 mM Sorbitol + 10 mM D-maltose	51
1151	Gene	1183736	Catalyzing reaction	Reaction	r1044a	ECO:0005638		425
1152	Gene	1146717	Localization	Compartment	e	ECO:0000314	Detected in 2 out of 4 secretome samples of A. niger N402 growing on MM 8 g/l Maltose	78
1153	Gene	1163044	Localization	Compartment	e	ECO:0000314	Detected in secretome of A. niger N402 growing on sugarcane bagasse	34
1154	Gene	51359	Catalyzing reaction	Reaction	r474	ECO:0000250	Similarity to A. nidulans uricase uaZ
1155	Gene	1130329	Not catalyzing reaction	Reaction	r200	ECO:0000314	Assuming the actiivity purified by Rubio and Maldonado is this enzyme	364
1156	Reaction	r992	Absent			ECO:0000314	Crude extract	426
1157	Gene	1114932	Catalyzing reaction	Reaction	r2010	ECO:0005649		85
1158	Reaction	r158	Present			ECO:0000314		126
1159	Gene	1178899	Catalyzing reaction	Reaction	r2669	ECO:0000317	Localized next to adaA PKS gene
1160	Gene	1147250	Catalyzing reaction	Reaction	r21	ECO:0000250	Only hit for uniprot reviewed entries for phosphoenolpyruvate carboxykinase
1161	Gene	1158384	Catalyzing reaction	Reaction	r2315	ECO:0005650	Contains IPR002226
1162	Metabolite	SMFUMB2	Present			ECO:0000314	Produced by NRRL3122, CBS513.88, ATCC1015, ATCC9029, CBS554.65, NRRL328, NRRL350, NRRL511, NRRL1278 and NRRL 2270 according to Andersen et al. 2011	133
1163	Gene	1183792	Localization	Compartment	e	ECO:0000314	Secreted protein in A. niger UU-A062.10 growing on MM 10 g/l glucose	109
1164	Reaction	r262	Present			ECO:0000314	Rapid degradatio of L-alanine and accumulation of pyruvate in germinating spores	427
1165	Metabolite	COe	Present			ECO:0000314	Produced by A. niger growing on rutin	428
1166	Gene	1130193	Catalyzing reaction	Reaction	r830	ECO:0000250	Sequence similarity to S. cerevisiae LCB1
1167	Gene	1100163	Localization	Compartment	e	ECO:0000314	Detected in secretome of A. niger N402 ?flbA growing on MM 25 mM Xylose_x000D_	37
1168	Gene	1126366	Catalyzing reaction	Reaction	r312	ECO:0000250	Sequence similarity to S. cerevisiae CHA1
1169	Gene	1123062	Localization	Compartment	e	ECO:0000314	Detected in the all secretome samples of A. niger ATCC1015 growing on different carbon sources	75
1170	Gene	1142798	Catalyzing reaction	Reaction	r2027	ECO:0000250	Similarity to S. cerevisiae FTR1
1171	Gene	1183792	Localization	Compartment	e	ECO:0000314	Detected in secretome of A. niger N402 growing on sugarcane bagasse	34
1172	Gene	1101910	Not catalyzing reaction	Reaction	r162	ECO:0000314	Assuming 1101910 codes for the protein detected by Baliga et al. 1964	59
1173	Reaction	r406	Present			ECO:0000314	Purified enzymes_x000D_ Pesence of two isoforms, one constitutive one presumably for the synthesis of NAD and one that is induced on tryptophane	429
1174	Reaction	r2052	Present			ECO:0000314	Purified enzyme	430
1175	Gene	1141647	Localization	Compartment	e	ECO:0000314	Detected in secretome of A. niger AB1.13 growing on DM 20 g/l maltose, but not detected when growing on DM 20 g/l xylose	67
1176	Gene	1148509	Not catalyzing reaction	Reaction	r242	ECO:0000286	Upregulation on benzoate	431
1177	Gene	1159857	Catalyzing reaction	Reaction	r2070	ECO:0000250	Similarity to Uniprot reviewed entries for Dihydroceramide desaturase
1178	Gene	1159580	Catalyzing reaction	Reaction	r1041	ECO:0000064	Strong growth in S. cerevisiae transporter mutant complementation experiment	2
1179	Reaction	r402	Present			ECO:0000314	Purified enzymes_x000D_ Pesence of two isoforms, one constitutive one presumably for the synthesis of NAD and one that is induced on tryptophane	429
1180	Gene	1115058	Localization	Compartment	e	ECO:0000314	Detected in secretome of A. niger A12 grown on sugarcane bagasse in sequential cultivation	50
1181	Reaction	r461	Present			ECO:0000314	Purified enzyme from A. niger AKU3302	371
1182	Gene	1128706	Catalyzing reaction	Reaction	r100	ECO:0000250	Sequence similarity to A. nidulans panA	48
1183	Reaction	r265	Present			ECO:0000314	Present in A. niger grown on phenylalanine	111
1184	Gene	1216382	Catalyzing reaction	Reaction	r2117	ECO:0000282	Expression in E. coli	53
1185	Gene	1168758	Localization	Compartment	e	ECO:0000314	Detected in the secretome of A. niger N402 growing on MM 50g/l Glucose different pHs	45
1186	Gene	1158117	Not catalyzing reaction	Reaction	r1044a	ECO:0000064	No growth in S. cerevisiae transporter mutant complementation experiment	2
1187	Gene	1030027	Catalyzing reaction	Reaction	r2161	ECO:0000250	Sequence similarity to Uniprot reviewed entries for Phloretin hydrolase
1188	Gene	1123062	Localization	Compartment	e	ECO:0000314	Detected in all secretome samples of A. niger N402 grown on MM 8 g/l Maltose	78
1189	Gene	1160411	Catalyzing reaction	Reaction	r2146	ECO:0000314	Purified enzyme from overexpression strain	432
1190	Gene	1215971	Catalyzing reaction	Reaction	r1915	ECO:0000250	Similarity to SUC4 from A. thaliana
1191	Gene	1147068	Catalyzing reaction	Reaction	PROTEINpolymm	ECO:0005649	Contains IPR002674 Ribosomal protein L37
1192	Gene	1183792	Localization	Compartment	e	ECO:0000314	Detection in secretome of A. niger A. niger N402 growing on MM 50mM D-galacturonic acid	11
1193	Gene	1112683	Catalyzing reaction	Reaction	r2017	ECO:0000250	Similarity to S. cerevisiae MET1
1194	Gene	1143467	Not catalyzing reaction	Reaction	r1143	ECO:0000064	No growth in S. cerevisiae transporter mutant complementation experiment	2
1195	Gene	1125410	Catalyzing reaction	Reaction	r1044a	ECO:0000064	Strong growth in S. cerevisiae transporter mutant complementation experiment	2
1196	Metabolite	SMAZAB	Present			ECO:0000314	Present in A. niger ATCC 1015	85
1197	Gene	1145327	Catalyzing reaction	Reaction	r22	ECO:0000314	Assuming the enzyme purified is encoded by this gene_x000D_ Absolute specificity towards G6P and NADP+	433
1198	Gene	1159512	Catalyzing reaction	Reaction	r2093	ECO:0000282	Heterologous expression in A. nidulans	89
1199	Metabolite	SMPYRJ	Present			ECO:0000314		6
1200	Gene	1175633	Catalyzing reaction	Reaction	r2828	ECO:0000250	Similarity to S. cerevisiae PHO13	304
1201	Gene	1148903	Catalyzing reaction	Reaction	r1998	ECO:0000317	Located in cluster with azaA	85
1202	Gene	1145067	Not catalyzing reaction	Reaction	r1143	ECO:0000064	No growth in S. cerevisiae transporter mutant complementation experiment	2
1203	Gene	1127952	Catalyzing reaction	Reaction	r415	ECO:0000250	Sequence similarity to A. nidulans prnD
1204	Gene	1169710	Catalyzing reaction	Reaction	r1999	ECO:0005649		85
1205	Metabolite	SMTENSA	Present			ECO:0000314	Produced by Aspergillus niger FKI-2342	237
1206	Gene	1147298	Catalyzing reaction	Reaction	r2105	ECO:0000250	Similarity to genbank EU200666_x000D_ Purified enzyme heterologously expressed in P. pastoris	434
1207	Gene	1125352	Localization	Compartment	p	ECO:0000081	PTS1 prediction: Targeted_x000D_ By PTS1 Predictor, see http://mendel.imp.ac.at/mendeljsp/sat/pts1/PTS1predictor.jsp	1
1208	Gene	1156971	Localization	Compartment	e	ECO:0000314	Detected in all secretome samples of A. niger growing on different carbon sources	75
1209	Reaction	r165	Present			ECO:0000314	Purified enzyme_x000D_ Localization unclear	435
1210	Gene	1114672	Localization	Compartment	e	ECO:0000314	Secreted protein in A. niger UU-A062.10 growing on MM 10 g/l glucose	109
1211	Gene	1161049	Catalyzing reaction	Reaction	r2410	ECO:0005650	Predicted by HMM	138
1212	Gene	1224640	Catalyzing reaction	Reaction	r1113	ECO:0000250	Sequence similarity to A. nidulans prnB
1213	Gene	1099585	Not catalyzing reaction	Reaction	r1041	ECO:0000064	No growth in S. cerevisiae transporter mutant complementation experiment	2
1214	Gene	1148509	Catalyzing reaction	Reaction	r959	ECO:0000286	Induced on Benzoate_x000D_ Overexpression correlates with increased cpr activity	431
1215	Gene	1178351	Catalyzing reaction	Reaction	r1940	ECO:0000178	Transformation of pyranonigrin G to pyranonigrin E by S. cerevisiae expressing pynB	6
1216	Reaction	r51	Present			ECO:0000314	Partial purification_x000D_ Mn as cofactor	96
1217	Gene	1181145	Localization	Compartment	p	ECO:0000081	PTS1 prediction: Twilight zone_x000D_ By PTS1 Predictor, see http://mendel.imp.ac.at/mendeljsp/sat/pts1/PTS1predictor.jsp	1
1218	Gene	1147801	Localization	Compartment	e	ECO:0000314	Detected in secretome of A. ngier A12 grown on sugarcane bagasse in submerged cultivation	50
1219	Gene	1147226	Catalyzing reaction	Reaction	r389	ECO:0000250	Sequence similarity to Uniprot reviewed entries for hydroxyphenylpyruvate dioxygenase
1220	Gene	1182905	Localization	Compartment	e	ECO:0000314	Detected in secretome of A. nige N400 growing on MM 100 mM Sorbitol + 10 mM D-xylose	51
1221	Reaction	r1222	Present			ECO:0000314	Purified enzyme	436
1222	Reaction	r147	Present			ECO:0000314		126
1223	Gene	1121726	Localization	Compartment	m	ECO:0000081	Mitochondrial localization predicted by Mitofates, see http://mitf.cbrc.jp/MitoFates/cgi-bin/top.cgi	9
1224	Gene	1079760	Catalyzing reaction	Reaction	r1999	ECO:0000317	Located in cluster with azaA and azaB	85
1225	Gene	1186901	Not catalyzing reaction	Reaction	r1064	ECO:0000064	No growth in S. cerevisiae transporter mutant complementation experiment	2
1226	Gene	1155949	Catalyzing reaction	Reaction	r2123	ECO:0000314	Purified enzyme_x000D_ Sequenced_x000D_ Localized in the cell wall	437; 382; 438; 439; 440
1227	Gene	1128309	Not catalyzing reaction	Reaction	r1064	ECO:0000064	No growth in S. cerevisiae transporter mutant complementation experiment	2
1228	Gene	1189554	Catalyzing reaction	Reaction	r1047a	ECO:0005638		425
1229	Gene	1146684	Localization	Compartment	e	ECO:0000314	Detected in 2 out of 4 secretome samples of A. niger N402 growing on MM 8 g/l Maltose	78
1230	Gene	1146094	Not catalyzing reaction	Reaction	r121	ECO:0000250	C-truncated version of A. nidulans AN1547.3 (Genbank XP_659151)	340
1231	Gene	1125362	Not catalyzing reaction	Reaction	r1047a	ECO:0000064	No growth in S. cerevisiae transporter mutant complementation experiment	2
1232	Gene	1142820	Localization	Compartment	e	ECO:0000314	Detected in 2 out of 4 secretome samples of A. niger N402 growing on MM 8 g/l Maltose	78
1233	Gene	1202809	Localization	Compartment	m	ECO:0000081	Mitochondrial localization predicted by Mitofates, see http://mitf.cbrc.jp/MitoFates/cgi-bin/top.cgi	9
1234	Reaction	r33a	Present			ECO:0000314	Crude extract_x000D_ Localization unclear	129
1235	Gene	1159580	Not catalyzing reaction	Reaction	r1143	ECO:0000064	No growth in S. cerevisiae transporter mutant complementation experiment	2
1236	Gene	1145796	Localization	Compartment	e	ECO:0000314	Detected in the secretome of A. niger N402 growing on MM 50g/l Glucose different pHs	45
1237	Reaction	r2098	Present			ECO:0000314	Growth of A. niger on rutin producing CO	428
1238	Gene	1135907	Localization	Compartment	e	ECO:0000314	Detected in 4 out of 6 experiments of A. niger ATCC1015 growing on different carbon sources	75
1239	Reaction	r1188	Present			ECO:0000314	Purified enzyme_x000D_ Probably AO-I as butylamine induced preparation	137
1240	Gene	1141647	Catalyzing reaction	Reaction	r31a	ECO:0005638		441
1241	Metabolite	SMFUN	Present			ECO:0000314	Present in A. niger extract	255
1242	Metabolite	CELLWALL	Present			ECO:0000314	Composition in paper	282
1243	Metabolite	SMNYGA	Present			ECO:0000314	Present in ATCC 1015	406
1244	Gene	1118535	Not catalyzing reaction	Reaction	r2680	ECO:0000064	No growth in S. cerevisiae transporter mutant complementation experiment	2
1245	Reaction	r403	Present			ECO:0000314	Purified enzyme_x000D_ Highly specific for anthranilic acid	3
1246	Gene	1145188	Localization	Compartment	e	ECO:0000314	Detected in the secretome of A. niger N402 growing on either MM 25 mM Xylose or Maltose	186
1247	Gene	1138126	Catalyzing reaction	Reaction	r1163	ECO:0000250	Sequence similarity to A. fumigatus AmcA (AFUA_8G02760)
1248	Reaction	r2153	Present			ECO:0000314	Purified enzyme	442; 443; 444
1249	Metabolite	PHAC	Present			ECO:0000314	Present in A. niger growing on phenylalanine	8
1250	Metabolite	C182	Present			ECO:0000314	Present in A. niger grown on different temperatures	180
1251	Gene	1212523	Localization	Compartment	e	ECO:0000314	Detected in 1 out of 6 experiments of A. niger ATCC1015 growing on different carbon sources	75
1252	Gene	184680	Catalyzing reaction	Reaction	r155	ECO:0000250	Similarity to uniprot reviewed entries for Dihydroxyacetone synthase
1253	Reaction	r33a	Present			ECO:0000314	Crude extract	21
1254	Gene	1101334	Localization	Compartment	e	ECO:0000314	Secreted protein in A. niger N402 growing on 10g/l glucose MM	109
1255	Gene	1167780	Not catalyzing reaction	Reaction	r1064	ECO:0000064	No growth in S. cerevisiae transporter mutant complementation experiment	2
1256	Gene	1146980	Localization	Compartment	e	ECO:0000314	Detected in secretome of A. niger N400 growing on MM 100 mM Sorbitol + 10 mM D-sorbitol	51
1257	Gene	1145017	Catalyzing reaction	Reaction	r475	ECO:0000250	Similarity to A. nidulans uaX encoding HIU hydroxylase
1258	Gene	1145545	Catalyzing reaction	Reaction	r51	ECO:0000120	Overexpression of oahA in A. niger WU-2223L increases oxalate production to 64.2% of maximum theoretical yield	445
1259	Gene	1118535	Not catalyzing reaction	Reaction	r1041	ECO:0000064	No growth in S. cerevisiae transporter mutant complementation experiment	2
1260	Gene	1170402	Localization	Compartment	m	ECO:0000081	Mitochondrial localization predicted by Mitofates, see http://mitf.cbrc.jp/MitoFates/cgi-bin/top.cgi	9
1261	Gene	1119785	Localization	Compartment	e	ECO:0000314	Detected in the secretome of 3 out of 4 conditions of A. niger N402 grown on MM 8 g/l Maltose	78
1262	Reaction	r3	Present			ECO:0000314	Spontaneous reaction_x000D_ Enhanced by purified enzyme	421
1263	Gene	1115737	Localization	Compartment	e	ECO:0000314	Detected in secretome of A. niger N402 growing on MM 50mM Sorbitol	11
1264	Reaction	r371	Present			ECO:0000314	Purified enzyme_x000D_ Same enzyme as the quinate dehydrogenase	124
1265	Gene	1101334	Catalyzing reaction	Reaction	r2046	ECO:0000314	Degradation of xylan	332
1266	Gene	1155949	Catalyzing reaction	Reaction	r2648	ECO:0000250	Purified enzyme	0
1267	Gene	1121897	Not catalyzing reaction	Reaction	r1043	ECO:0000064	No growth in S. cerevisiae transporter mutant complementation experiment	2
1268	Gene	1094131	Catalyzing reaction	Reaction	r865	ECO:0000250	Sequence similarity to Uniprot reviewed entries for Diphosphomevalonate decarboxylase
1269	Gene	1142444	Catalyzing reaction	Reaction	r2147	ECO:0000314	Recombinant expression_x000D_ Purified enzyme	446; 447
1270	Gene	1149922	Catalyzing reaction	Reaction	r2406	ECO:0005650	Predicted by HMM	138
1271	Gene	1132955	Localization	Compartment	e	ECO:0000314	Detected in the secretome of A. niger N402 growing on MM 50g/l Glucose different pHs	45
1272	Reaction	NE6e	Present			ECO:0000304		112
1273	Gene	1147801	Catalyzing reaction	Reaction	r1002c	ECO:0000314	Purification of protein and sequencing_x000D_ Heterologous expression in S. cerevisiae and P. pastoris_x000D_ beta-glucosidase	448
1274	Gene	1181034	Not catalyzing reaction	Reaction	r351	ECO:0000250	Sequence similarity to A. nidulans AcoA and A. fumigatus AcoA_x000D_ _x000D_ Heterologously expressed enzyme; Reactivated - Reactivation unsuccessfull?	449
1275	Metabolite	SMASPC	Present			ECO:0000314	Present in A. niger ATCC1015 according to Chiang et al. 2011	19
1276	Gene	1177354	Catalyzing reaction	Reaction	r2047	ECO:0000314	Purified enzyme	450
1277	Gene	1177078	Localization	Compartment	e	ECO:0000314	Detected in secretome of A. niger N402 growing on sugarcane bagasse	34
1278	Reaction	r5a	Present			ECO:0000314	Purified enzyme	365
1279	Gene	1143538	Catalyzing reaction	Reaction	r218	ECO:0000314		451
1280	Reaction	r1911	Present			ECO:0000314	Label incorporation evidence_x000D_ Subsequent mechanism	452
1281	Gene	1115942	Catalyzing reaction	Reaction	r334	ECO:0000250	Similarity to A. fumigatus AFUA_2G14210	212
1282	Gene	1189116	Catalyzing reaction	Reaction	r1086	ECO:0000250	Similarity to A. nidulans nrtA and nrtB
1283	Gene	1147518	Catalyzing reaction	Reaction	r2675	ECO:0000250	Sequence similarity to ISD11 of S. cerevisiae
1284	Gene	1164747	Not catalyzing reaction	Reaction	r1145	ECO:0000064	No growth in S. cerevisiae transporter mutant complementation experiment	2
1285	Gene	1155959	Catalyzing reaction	Reaction	r1998	ECO:0000286	Overexpression correlates with azanigerone synthesis	85
1286	Gene	1103501	Localization	Compartment	m	ECO:0000081	Mitochondrial localization predicted by Mitofates, see http://mitf.cbrc.jp/MitoFates/cgi-bin/top.cgi	9
1287	Gene	1100801	Catalyzing reaction	Reaction	r627	ECO:0000250	Similarity to Uniprot Q594P3
1288	Gene	1181089	Not catalyzing reaction	Reaction	r1041	ECO:0000064	No growth in S. cerevisiae transporter mutant complementation experiment	2
1289	Gene	1141940	Localization	Compartment	m	ECO:0000081	Mitochondrial localization predicted by Mitofates, see http://mitf.cbrc.jp/MitoFates/cgi-bin/top.cgi	9
1290	Gene	1163044	Localization	Compartment	e	ECO:0000314	Detected in secretome of A. niger N402 growing on MM 50mM Sorbitol	11
1291	Gene	1158209	Localization	Compartment	p	ECO:0000081	PTS1 prediction: Targeted_x000D_ By PTS1 Predictor, see http://mendel.imp.ac.at/mendeljsp/sat/pts1/PTS1predictor.jsp	1
1292	Gene	1143288	Catalyzing reaction	Reaction	r149a	ECO:0000314	Assuming the DXDH activity purified by Witteveen et al. 1994 is this enzyme	379
1293	Metabolite	UREA	Present			ECO:0000314	Accumulation in A. niger growing on L-arginine	53
1294	Gene	1139065	Catalyzing reaction	Reaction	r24a	ECO:0000120	Homologous overexpression correlates with 6-phosphogluconate dehydrogenase activity	20
1295	Gene	1036678	Catalyzing reaction	Reaction	PROTEINpolym	ECO:0005650	Contains IPR005756 Ribosomal protein L26, eukaryotic/archaeal
1296	Gene	1164747	Not catalyzing reaction	Reaction	r1064	ECO:0000064	No growth in S. cerevisiae transporter mutant complementation experiment	2
1297	Gene	1161581	Catalyzing reaction	Reaction	r285	ECO:0000250	Medium similarity to A. oryzae sox1	453
1298	Gene	1143049	Catalyzing reaction	Reaction	r1154	ECO:0000250	Sequence similarity to S. cerevisiae mir1p
1299	Gene	1124015	Catalyzing reaction	Reaction	r1923	ECO:0000314	Heterologous expression in E. coli_x000D_ Specific for (R)-mandelonitrile_x000D_ Crude extract	98
1300	Gene	1159543	Localization	Compartment	e	ECO:0000314	Detected in secretome of A. ngier A12 grown on sugarcane bagasse in submerged cultivation	50
1301	Gene	1025773	Catalyzing reaction	Reaction	r1002	ECO:0005622	GALNK	44
1302	Gene	1103182	Catalyzing reaction	Reaction	PROTEINpolym	ECO:0005650	Contains IPR005711 Ribosomal protein S5, eukaryotic/archae
1303	Gene	1109981	Catalyzing reaction	Reaction	r2035	ECO:0000286	Induced during germination together with other siderophore synthesis genes	195
1304	Reaction	r961	Present			ECO:0000314	Present in extracts grown with 2 mM-catechol	454
1305	Gene	1142820	Localization	Compartment	e	ECO:0000314	Detection in secretome of A. niger A. niger N402 growing on MM 50mM D-galacturonic acid	11
1306	Gene	1142820	Localization	Compartment	e	ECO:0000314	Detected in secretome of A. nige N400 growing on MM 100 mM Sorbitol + 10 mM D-xylose	51
1307	Gene	1131965	Localization	Compartment	e	ECO:0000314	Detected in secretome of A. niger N402 ?flbA growing on MM 25 mM Xylose_x000D_	37
1308	Metabolite	SMPYRI	Present			ECO:0000314		6
1309	Gene	1184364	Catalyzing reaction	Reaction	r2075	ECO:0000314	Purified enzyme N-terminal sequence_x000D_ Signal peptide present	455
1310	Gene	1155212	Not catalyzing reaction	Reaction	r1008	ECO:0000314	Heterologous expression in S. cerevisiae and assay on crude extract	54
1311	Metabolite	SMNIGB	Present			ECO:0000314	Present in ATCC1015 according to Chiang et al.	19; 456
1312	Reaction	r2042	Present			ECO:0000314	Oxidation of added NADH by isolated mitochondria	457; 458
1313	Reaction	r255	Present			ECO:0000314	Commercial enzyme_x000D_ Localization unclear	27
1314	Reaction	r2131	Present			ECO:0000305	Incorporation of labelled pimelic acid into biotin by A. niger	459
1315	Gene	1186901	Catalyzing reaction	Reaction	r2678	ECO:0000064	Weak growth in S. cerevisiae transporter mutant complementation experiment	2
1316	Gene	1180569	Catalyzing reaction	Reaction	r198a	ECO:0000250	Similarity to S. cerevisiae Tps1
1317	Reaction	r1222	Present			ECO:0000314	Purified enzyme	460; 461
1318	Gene	1080294	Localization	Compartment	m	ECO:0000081	Mitochondrial localization predicted by Mitofates, see http://mitf.cbrc.jp/MitoFates/cgi-bin/top.cgi	9
1319	Metabolite	SMFUMB6	Present			ECO:0000314	Produced by Aspergillus niger NRRL 326	462
1320	Gene	1128309	Catalyzing reaction	Reaction	r1143	ECO:0000064	Moderate growth in S. cerevisiae transporter mutant complementation experiment	2
1321	Reaction	r911	Present			ECO:0000304	Partially purified nitrilase	463
1322	Gene	44612	Catalyzing reaction	Reaction	r2084	ECO:0000282	Heterologous expression in S. cerevisiae complements delta-pada restoring the decarboxylation of cinnamic acid	107
1323	Gene	1147801	Localization	Compartment	e	ECO:0000314	Detected in secretome of A. niger N402 growing on sugarcane bagasse	34
1324	Gene	1182508	Catalyzing reaction	Reaction	r2339	ECO:0000250	Similarity to S. cerevisiae Coq6
1325	Gene	1135907	Localization	Compartment	e	ECO:0000314	Detected in 2 out of 4 secretome samples of A. niger N402 growing on MM 8 g/l Maltose	78
1326	Metabolite	G6P	Present			ECO:0000314		352
1327	Gene	1164747	Not catalyzing reaction	Reaction	r1143	ECO:0000064	No growth in S. cerevisiae transporter mutant complementation experiment	2
1328	Gene	1127558	Localization	Compartment	m	ECO:0000081	Mitochondrial localization predicted by Mitofates, see http://mitf.cbrc.jp/MitoFates/cgi-bin/top.cgi	9
1329	Metabolite	NADHm	Present			ECO:0000314		464
1330	Gene	1181089	Not catalyzing reaction	Reaction	r1047a	ECO:0000064	No growth in S. cerevisiae transporter mutant complementation experiment	2
1331	Gene	1118450	Localization	Compartment	e	ECO:0000314	Detected in the secretome of A. niger N402 growing on either MM 25 mM Xylose or Maltose	186
1332	Metabolite	ERGOSTPO	Present			ECO:0000314	On average 4% of the sterols present in different strains of A. niger grown on glucose and ammonium	41
1333	Gene	1143467	Not catalyzing reaction	Reaction	r1037	ECO:0000064	No growth in S. cerevisiae transporter mutant complementation experiment	2
1334	Gene	1021467	Catalyzing reaction	Reaction	PROTEINpolym	ECO:0005650	Contains IPR000754 Ribosomal protein S9
1335	Reaction	r111	Present			ECO:0000314	Incorporation of labelled desthiobiotin into biotin	465; 466
1336	Metabolite	C161	Present			ECO:0000314	On average 0.6% of the fatty acids isolated from different A. ngier strains grown on glucose and ammonium	41
1337	Metabolite	SMAZAF	Present			ECO:0000314	Present in A. niger ATCC 1015	85
1338	Reaction	r2049	Present			ECO:0000314	Aspergillus niger MYA 135	467
1339	Gene	1164901	Catalyzing reaction	Reaction	r2173	ECO:0000120	70 fold to 40 fold elevated activity in strains overexpressing cbhA	367
1340	Gene	1121897	Not catalyzing reaction	Reaction	r2680	ECO:0000064	No growth in S. cerevisiae transporter mutant complementation experiment	2
1341	Gene	1141544	Catalyzing reaction	Reaction	PROTEINpolym	ECO:0005650	Contains IPR002136 Ribosomal protein L4
1342	Reaction	r188	Present			ECO:0000314	Present in crude extract	154; 468
1343	Gene	1095195	Catalyzing reaction	Reaction	r163c	ECO:0000314	Patent sequence 8_x000D_ _x000D_ Heterologous expression in E. coli	469; 470
1344	Gene	1142310	Not catalyzing reaction	Reaction	r2680	ECO:0000064	No growth in S. cerevisiae transporter mutant complementation experiment	2
1345	Gene	1144385	Localization	Compartment	e	ECO:0000314	Detected in the secretome of A. niger N402 growing on MM 50g/l Glucose different pHs	45
1346	Metabolite	SMAZAA	Present			ECO:0000314	Present in A. niger ATCC 1015	85
1347	Metabolite	CCL	Present			ECO:0000314	Present in A. niger grown on salicylic acid	106
1348	Gene	1156824	Catalyzing reaction	Reaction	r257	ECO:0000250	High sequence similarity to N. crassa pma-1	471
1349	Gene	1159543	Localization	Compartment	e	ECO:0000314	Detected in the secretome of 3 out of 6 experiments of A. niger ATCC1015 growing on different carbon sources	75
1350	Reaction	r127	Present			ECO:0000314	Purified enzyme_x000D_ Specific for NADP	472
1351	Gene	1160540	Catalyzing reaction	Reaction	r2373	ECO:0000250	Sequence similarity to Uniprot reviewed entries for Lipoyl synthase
1352	Gene	1161398	Catalyzing reaction	Reaction	r283	ECO:0000250	Sequence similarity to A. nidulans cysA	473
1353	Metabolite	SMPESA	Present			ECO:0000314	Present in A. niger extract	255
1354	Reaction	r165	Present			ECO:0000314	Gluconate production	474
1355	Gene	1145188	Localization	Compartment	e	ECO:0000314	Detected in the secretome of A. niger N402 growing on MM 50g/l Glucose different pHs	45
1356	Gene	1183276	Catalyzing reaction	Reaction	r559	ECO:0000250	High similarity to A. nidulans AccA (Genbank Y15996)	475
1357	Reaction	r960	Present			ECO:0000314	Activtiy in crude cell-free extract growing on orcinol	30
1358	Reaction	r2049	Present			ECO:0000314	Enzyme purification A. niger NRRL 337	476
1359	Gene	1114672	Catalyzing reaction	Reaction	r229a	ECO:0000314	Native or heterologous expression in S. cerevisiae_x000D_ Purified enzyme_x000D_ Peptide sequencing_x000D_ _x000D_ N-galactosaminase is the main activity_x000D_ _x000D_ Assay: 2-nitrophenyl-2-acetamido-2-deoxy-?-D-galactopyranoside_x000D_ (2-NP-?-GalNAc) and 4-nitrophenyl-?-D-galactopyranoside_x000D_ (4-NP-?-Gal)	414; 268; 415
1360	Gene	1148979	Catalyzing reaction	Reaction	r959	ECO:0000120	Increased activity in strain co-overexpressing cprA and bphA	477
1361	Gene	209956	Catalyzing reaction	Reaction	r2381	ECO:0000250	Similarity to Uniprot reviewed entries for Glycogen synthase kinase
1362	Gene	1147685	Not catalyzing reaction	Reaction	r1037	ECO:0000064	No growth in S. cerevisiae transporter mutant complementation experiment	2
1363	Gene	1143907	Catalyzing reaction	Reaction	r2150	ECO:0000314	Purified enzyme	478
1364	Gene	1079721	Catalyzing reaction	Reaction	r2687	ECO:0000250	Mild similarity to P. simplicissimum vanillyl alcohol oxidase	479
1365	Reaction	r170	Present			ECO:0005542	Production of 2-keto-3-deoxy-gluconate (KDG) in gluconate grown A. niger_x000D_ _x000D_ Inducible system	480
1366	Gene	1146906	Catalyzing reaction	Reaction	r116	ECO:0000064		481
1367	Reaction	r968	Present			ECO:0000314	Present in A. niger growing on salicylate	121
1368	Gene	1146089	Localization	Compartment	e	ECO:0000314	Detected in 2 out of 4 secretome samples of A. niger N402 growing on MM 8 g/l Maltose	78
1369	Reaction	r149a	Present			ECO:0000314		126
1370	Gene	1153811	Catalyzing reaction	Reaction	r2111	ECO:0000250	Similarity to Penicillium herquei PhnB
1371	Gene	1019169	Localization	Compartment	m	ECO:0000081	Mitochondrial localization predicted by Mitofates, see http://mitf.cbrc.jp/MitoFates/cgi-bin/top.cgi	9
1372	Gene	1087983	Catalyzing reaction	Reaction	r194	ECO:0000250	Similarity to YIL107C/PFK26 of S. cerevisiae_x000D_ And similarity to S. cerevisiae FBP26 / YJL155C_x000D_ Has both the histidine residues essential for phosphatase activity in rat
1373	Gene	1163044	Localization	Compartment	e	ECO:0000314	Detected in the secretome of A. niger N402 growing on either MM 25 mM Xylose or Maltose	186
1374	Gene	1111100	Catalyzing reaction	Reaction	r347	ECO:0000250	High similarity to P. chryrsogenum lys2_x000D_ _x000D_ Knockout leads to Lysine auxotrophy in P. chrysogenum	482
1375	Gene	1084656	Catalyzing reaction	Reaction	r1202	ECO:0000282	Expression in E. coli_x000D_ Purified enzyme	397
1376	Gene	1226034	Catalyzing reaction	Reaction	r1923	ECO:0000314	Heterologous expression in E. coli_x000D_ Crude extract	98
1377	Gene	1146362	Catalyzing reaction	Reaction	r701	ECO:0000250	Similar to A. nidulans AcuH
1378	Metabolite	SMTAN1612	Present			ECO:0000314		196
1379	Gene	1118133	Localization	Compartment	p	ECO:0000081	PTS1 prediction: Twilight zone_x000D_ By PTS1 Predictor, see http://mendel.imp.ac.at/mendeljsp/sat/pts1/PTS1predictor.jsp	1
1380	Gene	1145793	Localization	Compartment	e	ECO:0000314	Detected in secretome of A. niger AB1.13 growing on DM 20 g/l maltose, but not detected when growing on DM 20 g/l xylose	67
1381	Gene	1178351	Catalyzing reaction	Reaction	r1940	ECO:0001175	Deletion of pynB leads to accumulation of pyranonigrin G	6
1382	Gene	1146759	Not catalyzing reaction	Reaction	r170	ECO:0000314	Heterologous expression in S. cerevisiae and assay on crude extract	54
1383	Reaction	r2080	Reversible			ECO:0000314	Formation of both 3-hydroxybenzalcohol and 3-hydroxy benzoate in A. niger phenylacetate culture replaced on 3-hydroxybenzaldeyhde	295
1384	Reaction	r163c	Absent			ECO:0000314	Crude extract	52
1385	Gene	1163630	Catalyzing reaction	Reaction	r2039	ECO:0000314	Purification of A. niger ATCC 10864	483
1386	Gene	1029021	Catalyzing reaction	Reaction	r2159	ECO:0000250	Sequence similarity to reviewed entries for Glucosamine-6-phosphate deaminase in uniprot
1387	Gene	1111634	Catalyzing reaction	Reaction	r50a	ECO:0000120	Increased acetyl-CoA content in acl1/acl2 overexpression strain	84
1388	Gene	1184557	Localization	Compartment	e	ECO:0000314	Detected in 1 out of 6 experiments of A. niger ATCC1015 growing on different carbon sources	75
1389	Gene	1182082	Catalyzing reaction	Reaction	r475	ECO:0000250	Similarity to A. nidulans uaW encoding for OHCU decarboxylase
1390	Reaction	r39	Present			ECO:0000314	Increased respiration/oxygen uptake when incubating cell extracts with succinate_x000D_ Inhibition by cyanide, azide and malonate_x000D_ Activity located in cell particles_x000D_	484
1391	Reaction	r2119	Present			ECO:0000314	Purified enzyme	485
1392	Reaction	r960	Present			ECO:0000314	Present in A. niger grown on glucose and indol	193
1393	Gene	1145276	Localization	Compartment	e	ECO:0000314	Detected in secretome of A. niger ATCC 11414 ?alg3 and A. niger ATCC 11414 ?kua growing on MM 18.2 g/l D-Sorbitol + 10 mM D-Xylose	128
1394	Metabolite	GALCERE	Present			ECO:0000314	The compound reported by Brennan and Roe is probably the phosphorylated version of this compound	486
1395	Gene	1125410	Not catalyzing reaction	Reaction	r1043	ECO:0000064	No growth in S. cerevisiae transporter mutant complementation experiment	2
1396	Reaction	r404	Present			ECO:0000314	Cell free extract_x000D_ Activity induced by anthranilate, 3-hydroxyanthranilate and 2,3-dihydroxybenzoate_x000D_ _x000D_ Absent during growth in the presence of glucose or catechol	487
1397	Reaction	r378	Present			ECO:0000314	Crude extracts_x000D_ Localization unclear	143
1398	Metabolite	2HPAC	Present			ECO:0000314	Present in A. niger grown on phenylalanine	111
1399	Gene	1169480	Catalyzing reaction	Reaction	r1047a	ECO:0000064	Moderate growth in S. cerevisiae transporter mutant complementation experiment	2
1400	Metabolite	SMAUB	Present			ECO:0000314	Present in A. niger BL-5-1	391
1401	Gene	1096169	Catalyzing reaction	Reaction	r1935	ECO:0001198	Heterologous expression in E. coli	6
1402	Gene	1181533	Not catalyzing reaction	Reaction	r2680	ECO:0000064	No growth in S. cerevisiae transporter mutant complementation experiment	2
1403	Gene	1148239	Catalyzing reaction	Reaction	PROTEINpolym	ECO:0005650	Contains IPR000915 Ribosomal protein L6
1404	Gene	1160411	Localization	Compartment	e	ECO:0000314	Detected in secretome of A. niger A12 grown on sugarcane bagasse in sequential cultivation	50
1405	Gene	43869	Catalyzing reaction	Reaction	r2176	ECO:0000250	Similar to ACR2
1406	Gene	1089195	Localization	Compartment	e	ECO:0000314	Detected in secretome of A. niger A12 grown on sugarcane bagasse in sequential cultivation	50
1407	Gene	1143158	Catalyzing reaction	Reaction	r1037	ECO:0005638		69
1408	Gene	1143874	Catalyzing reaction	Reaction	r1047a	ECO:0005638		69
1409	Gene	1117042	Localization	Compartment	e	ECO:0000314	Detected in secretome of A. niger AB1.13 growing on DM 20 g/l maltose, but not detected when growing on DM 20 g/l xylose	67
1410	Gene	1031996	Catalyzing reaction	Reaction	r19	ECO:0000253	Very high similarity (71% ident, 92% cov) to S. cerevisiae pyc2
1411	Gene	213042	Catalyzing reaction	Reaction	r473	ECO:0000250	Sequence similarity to A. nidulans hxB_x000D_ _x000D_ Not catalyzing reaction directly, but activating the hxA	488
1412	Gene	1158117	Not catalyzing reaction	Reaction	r1915	ECO:0000064	No growth in S. cerevisiae transporter mutant complementation experiment	2
1413	Gene	1127864	Not catalyzing reaction	Reaction	r1044a	ECO:0005638		24
1414	Gene	43391	Catalyzing reaction	Reaction	r2192	ECO:0000250	Similarity to Human BCKAD subunit 1, see PDB 1DTW
1415	Gene	1162447	Localization	Compartment	m	ECO:0000081	Mitochondrial localization predicted by Mitofates, see http://mitf.cbrc.jp/MitoFates/cgi-bin/top.cgi	9
1416	Gene	1147298	Localization	Compartment	e	ECO:0000314	Detected in secretome of A. niger N400 growing on MM 100 mM Sorbitol + 10 mM D-maltose	51
1417	Reaction	r2122	Present			ECO:0000314	Purified enzyme_x000D_ Probably AO-I as butylamine induced preparation	137
1418	Gene	1146377	Catalyzing reaction	Reaction	r2036	ECO:0000250	Similarity to A. fumigatus mirB
1419	Gene	1118450	Localization	Compartment	e	ECO:0000314	Detected in secretome of A. niger N402 growing on MM 50mM Sorbitol	11
1420	Reaction	r2049	Present			ECO:0000314	3 different enzymes from crude extract_x000D_ Localization unclear	489
1421	Gene	1178351	Not catalyzing reaction	Reaction	r1942	ECO:0000178	No transformation of pyranonigrin K to de-methyl pyranonigrin E	6
1422	Gene	1112735	Catalyzing reaction	Reaction	r2345	ECO:0000250	Sequence similarity to S. cerevisiae coq4_x000D_ _x000D_ Complex with coq3 and essential for q10 production
1423	Gene	1144942	Not catalyzing reaction	Reaction	r22	ECO:0000314	Assuming the protein purified by Kiser and Niehaus 1981 is encoded by this gene.	188
1424	Reaction	r378	Present			ECO:0000314	Cell free extracts_x000D_ Constitutive enzyme, however induced during growth on dl-phenylalanine	8
1425	Metabolite	MALA1e	Present			ECO:0000314	Present in A. niger extract	255
1426	Gene	1208872	Catalyzing reaction	Reaction	r2112	ECO:0000250	Similarity to S. cerevisiae vtc4 protein	490
1427	Metabolite	C180	Present			ECO:0000314	Present in A. niger grown on different temperatures	180
1428	Gene	1140627	Localization	Compartment	m	ECO:0000081	Mitochondrial localization predicted by Mitofates, see http://mitf.cbrc.jp/MitoFates/cgi-bin/top.cgi	9
1429	Gene	1181799	Catalyzing reaction	Reaction	r1902	ECO:0000250	Similarity to Genbank accession ABN68602	176
1430	Gene	56950	Localization	Compartment	e	ECO:0000314	Detected in all secretome samples of A. niger N402 grown on MM 8 g/l Maltose	78
1431	Gene	1210645	Catalyzing reaction	Reaction	r2800	ECO:0000250	Sequence similarity to A. oryzae PDB 3Q9T	491
1432	Gene	1116881	Localization	Compartment	m	ECO:0000081	Mitochondrial localization predicted by Mitofates, see http://mitf.cbrc.jp/MitoFates/cgi-bin/top.cgi	9
1433	Gene	1084656	Not catalyzing reaction	Reaction	r2647	ECO:0000314	Purified enzyme	0
1434	Gene	1109200	Localization	Compartment	e	ECO:0000314	Detected in the secretome of A. niger AB1.13 growing on DM 20 g/l xylose, but not in AB1.13 growing on DM 20 g/l maltose	67
1435	Gene	1181533	Not catalyzing reaction	Reaction	r1037	ECO:0000064	No growth in S. cerevisiae transporter mutant complementation experiment	2
1436	Gene	1127368	Not catalyzing reaction	Reaction	r153	ECO:0000314	Heterologous expression in E. coli_x000D_ Purified enzyme	198
1437	Gene	1175633	Not catalyzing reaction	Reaction	r166	ECO:0000314	Purified enzyme_x000D_ Assuming the purified enzyme is encoded by this gene	187
1438	Metabolite	YANUL	Present			ECO:0000314	Present in A. niger ATCC 1015	492
1439	Gene	1141976	Catalyzing reaction	Reaction	r13a	ECO:0000064	Functional complementation of S. cerevisiae tpi mutant	493
1440	Gene	1161617	Localization	Compartment	e	ECO:0000314	Detected in secretome of A. niger N400 growing on MM 100 mM Sorbitol + 10 mM D-sorbitol	51
1441	Reaction	r1004	Reversible			ECO:0000314		494
1442	Gene	1158585	Not catalyzing reaction	Reaction	r147	ECO:0000314		314
1443	Gene	1151576	Catalyzing reaction	Reaction	r149a	ECO:0000314	Unclear which isomer is produced	339
1444	Gene	1155581	Catalyzing reaction	Reaction	PROTEINpolym	ECO:0005650	Contains IPR001892 Ribosomal protein S13
1445	Gene	1181627	Localization	Compartment	p	ECO:0000081	PTS1 prediction: Targeted_x000D_ By PTS1 Predictor, see http://mendel.imp.ac.at/mendeljsp/sat/pts1/PTS1predictor.jsp	1
1446	Gene	1175633	Localization	Compartment	e	ECO:0000314	Detected in secretome of A. niger N402 ?flbA growing on MM 25 mM Xylose_x000D_	37
1447	Metabolite	MALA1e	Present			ECO:0000314		495; 496
1448	Gene	1144466	Catalyzing reaction	Reaction	PROTEINpolym	ECO:0005650	Contains IPR001931 Ribosomal protein S21
1449	Gene	1118306	Localization	Compartment	m	ECO:0000081	Mitochondrial localization predicted by Mitofates, see http://mitf.cbrc.jp/MitoFates/cgi-bin/top.cgi	9
1450	Reaction	r2157	Present			ECO:0000314	Purified from commercial enzyme preparation	497
1451	Gene	1089195	Localization	Compartment	e	ECO:0000314	Detected in secretome of A. niger ATCC 11414 ?alg3 and A. niger ATCC 11414 ?kua growing on MM 18.2 g/l D-Sorbitol + 10 mM D-Xylose	128
1452	Gene	1118306	Localization	Compartment	e	ECO:0000314	Detected in 2 out of 4 secretome samples of A. niger N402 growing on MM 8 g/l Maltose	78
1453	Reaction	r20	Present			ECO:0000004	Activity only located in mitochondrial fraction_x000D_ A. niger 457 and A. niger ATCC 64108	498
1454	Gene	1131965	Not catalyzing reaction	Reaction	r200	ECO:0005649	Predicted signal peptide
1455	Gene	56566	Not catalyzing reaction	Reaction	r1037	ECO:0000064	No growth in S. cerevisiae transporter mutant complementation experiment	2
1456	Gene	1118450	Localization	Compartment	e	ECO:0000314	Detected in secretome of A. niger A12 grown on sugarcane bagasse in sequential cultivation	50
1457	Gene	1146884	Catalyzing reaction	Reaction	r11	ECO:0000250	Sequence similarity to S. cerevisiae FBP1
1458	Gene	1101119	Localization	Compartment	e	ECO:0000314	Detected in secretome of A. niger N402 growing on MM 50mM Sorbitol	11
1459	Gene	1118133	Catalyzing reaction	Reaction	r2320	ECO:0000250	Uniprot annotation
1460	Gene	1143776	Localization	Compartment	e	ECO:0000314	Detected in the secretome of A. niger N402 growing on MM 50g/l Glucose different pHs	45
1461	Gene	1132955	Localization	Compartment	e	ECO:0000314	Detected in secretome of A. niger N402 ?flbA growing on MM 25 mM Xylose_x000D_	37
1462	Reaction	r389	Present			ECO:0000314	Cell free extract_x000D_ Hydroxylation of phenylacetic acid to homogentisate_x000D_ Hydroxylation activities could not be seperated_x000D_ NADPH specific	8
1463	Gene	1127864	Not catalyzing reaction	Reaction	r1064	ECO:0000064	No growth in S. cerevisiae transporter mutant complementation experiment	2
1464	Metabolite	MALB4e	Present			ECO:0000314		228
1465	Gene	1163044	Localization	Compartment	e	ECO:0000314	Detected in the secretome of A. niger AB1.13 growing on DM 20 g/l xylose, but not in AB1.13 growing on DM 20 g/l maltose	67
1466	Gene	1095295	Catalyzing reaction	Reaction	r356	ECO:0000250	Similarity to N. crassa met7	134
1467	Gene	1157988	Catalyzing reaction	Reaction	r2189	ECO:0000250	Sequence similarity to A. nidulans uapA/uapC	148; 149; 150; 151
1468	Gene	1155949	Catalyzing reaction	Reaction	r2124	ECO:0000314	Purified enzyme_x000D_ Sequenced_x000D_ Localized in the cell wall	437; 382; 438; 439
1469	Gene	1126876	Catalyzing reaction	Reaction	r341	ECO:0000250	Strong similarity to A. fumigatus AFUA_4G10460	499
1470	Reaction	r46	Present			ECO:0000314		322
1471	Gene	1183763	Localization	Compartment	p	ECO:0000081	PTS1 prediction: Targeted_x000D_ By PTS1 Predictor, see http://mendel.imp.ac.at/mendeljsp/sat/pts1/PTS1predictor.jsp	1
1472	Gene	1144651	Not catalyzing reaction	Reaction	r1043	ECO:0000064	No growth in S. cerevisiae transporter mutant complementation experiment	2
1473	Gene	1171002	Localization	Compartment	p	ECO:0000081	PTS1 prediction: Targeted_x000D_ By PTS1 Predictor, see http://mendel.imp.ac.at/mendeljsp/sat/pts1/PTS1predictor.jsp	1
1474	Gene	1148603	Catalyzing reaction	Reaction	r33a	ECO:0000250	Sequence similarity to A. nidulans AcoA and A. fumigatus AcoA_x000D_ _x000D_ Heterologously expressed enzyme; Reactivated	449
1475	Gene	1141947	Localization	Compartment	e	ECO:0000314	Detected in secretome of A. niger N402 ?flbA growing on MM 25 mM Xylose_x000D_	37
1476	Gene	1183736	Not catalyzing reaction	Reaction	r1915	ECO:0000064	No growth in S. cerevisiae transporter mutant complementation experiment	2
1477	Reaction	r2049	Present			ECO:0000314	A. niger G783	500
1478	Gene	1182666	Catalyzing reaction	Reaction	r145a	ECO:0000314		38
1479	Gene	1220789	Catalyzing reaction	Reaction	r1322	ECO:0000314	Purified enzyme_x000D_ Also has L-idonate dehydrogenase activity	139
1480	Gene	1177078	Localization	Compartment	e	ECO:0000314	Detected in secretome of A. niger N402 ?flbA growing on MM 25 mM Xylose_x000D_	37
1481	Gene	1120154	Catalyzing reaction	Reaction	r2024	ECO:0001175	No growth of A. niger hemH KO_x000D_ Rescued by providing hemin	501
1482	Gene	1146362	Catalyzing reaction	Reaction	r700	ECO:0000250	Similar to A. nidulans AcuH
1483	Gene	1161581	Localization	Compartment	e	ECO:0000314	Detected in secretome of A. niger AB1.13 growing on both DM 20 g/l xylose and DM 20 g/l maltose	67
1484	Gene	1120663	Catalyzing reaction	Reaction	r2311	ECO:0000250	Sequence similarity to A. nidulans aoxA	502
1485	Gene	1146980	Localization	Compartment	e	ECO:0000314	Detected in all secretome samples of A. niger growing on different carbon sources	75
1486	Gene	1120162	Localization	Compartment	p	ECO:0000081	PTS1 prediction: Twilight zone_x000D_ By PTS1 Predictor, see http://mendel.imp.ac.at/mendeljsp/sat/pts1/PTS1predictor.jsp	1
1487	Reaction	r56b	Present			ECO:0000314	Activity in mitochondrial fraction	135
1488	Reaction	r26	Present			ECO:0000314	Crude extract	503
1489	Gene	1144651	Not catalyzing reaction	Reaction	r2678	ECO:0000064	No growth in S. cerevisiae transporter mutant complementation experiment	2
1490	Gene	1119532	Localization	Compartment	e	ECO:0000314	Detected in 1 out of 6 experiments of A. niger ATCC1015 growing on different carbon sources	75
1491	Gene	1148721	Catalyzing reaction	Reaction	r1001	ECO:0001175		368
1492	Gene	1146362	Catalyzing reaction	Reaction	r710	ECO:0000250	Similar to A. nidulans AcuH
1493	Gene	1180938	Catalyzing reaction	Reaction	r895	ECO:0000282	Heterologous expression in E. coli	504
1494	Gene	1027508	Catalyzing reaction	Reaction	r173	ECO:0000250	Sequence similarity to A. nidulans galE
1495	Metabolite	CERB3E	Present			ECO:0000314	C14 is the main fatty acid	118
1496	Gene	1143158	Not catalyzing reaction	Reaction	r1145	ECO:0000064	No growth in S. cerevisiae transporter mutant complementation experiment	2
1497	Gene	1183736	Not catalyzing reaction	Reaction	r1143	ECO:0000064	No growth in S. cerevisiae transporter mutant complementation experiment	2
1498	Gene	1165285	Localization	Compartment	e	ECO:0000314	Detected in secretome of A. niger N402 growing on sugarcane bagasse	34
1499	Gene	1086126	Localization	Compartment	e	ECO:0000314	Detected in secretome of A. niger A12 grown on sugarcane bagasse in sequential cultivation	50
1500	Gene	1143874	Not catalyzing reaction	Reaction	r1143	ECO:0000064	No growth in S. cerevisiae transporter mutant complementation experiment	2
1501	Gene	1101910	Catalyzing reaction	Reaction	r127	ECO:0000250	Genbank Accession DQ422038	213
1502	Gene	1143288	Catalyzing reaction	Reaction	r196	ECO:0000314	Assuming the DXDH activity purified by Witteveen et al. 1994 is this enzyme_x000D_ _x000D_ Might be an error due to impurities. See discrepancy for L-xylulose dehydrogenase in Witteveen et al. 1994 and Mojzita 2010	379
1503	Gene	1095023	Catalyzing reaction	Reaction	r1910	ECO:0001175	Gene deletion leads to loss of Kotanin biosynthesis and accumulation of 7-Hydroxy-4-methoxy-5-methylcoumarin	104
1504	Gene	1123689	Localization	Compartment	m	ECO:0000081	Mitochondrial localization predicted by Mitofates, see http://mitf.cbrc.jp/MitoFates/cgi-bin/top.cgi	9
1505	Gene	1135348	Catalyzing reaction	Reaction	r2021	ECO:0000250	Similar to S. cerevisiae hem13p_x000D_ Similar to E. coli hemF
1506	Gene	1117050	Localization	Compartment	e	ECO:0000314	Detected in 2 out of 6 experiments of A. niger ATCC1015 growing on different carbon sources	75
1507	Metabolite	FERC	Present			ECO:0000314	Intracellular siderophore present in A. niger N402	195
1508	Reaction	r1274	Reversible			ECO:0000314		38
1509	Gene	1160923	Not catalyzing reaction	Reaction	r2680	ECO:0000064	No growth in S. cerevisiae transporter mutant complementation experiment	2
1510	Gene	1088007	Not catalyzing reaction	Reaction	r1047a	ECO:0000064	No growth in S. cerevisiae transporter mutant complementation experiment	2
1511	Gene	1106705	Catalyzing reaction	Reaction	r2301	ECO:0000250	Best hit for all reviewed Methylglutaconyl-CoA hydratases in uniprot
1512	Reaction	r1002c	Present			ECO:0000314	Purified enzyme_x000D_ PNPG assay	505; 506
1513	Gene	1132955	Catalyzing reaction	Reaction	r164a	ECO:0000314	Heterologous expression in A. nidulans and S. cerevisiae_x000D_ Localization unclear	507
1514	Gene	1114924	Catalyzing reaction	Reaction	r1997	ECO:0000286	Overexpression correlates with Azanigerone production	85
1515	Metabolite	4HMAND	Present			ECO:0000314	Present in A. niger grown on phenylalanine	111
1516	Metabolite	3HBA	Present			ECO:0000314	Present in A. niger phenylactetate replacement culture on 3-hydroxy benzaldehyde	295
1517	Gene	1084823	Catalyzing reaction	Reaction	r2150	ECO:0000282	Heterologous expression in A. nidulans	508
1518	Gene	1148469	Catalyzing reaction	Reaction	r69a	ECO:0000250	Similarity to A. nidulans aldA	230
1519	Reaction	r31a	Present			ECO:0000004	Citrate synthase is predominantly localized in the mitochondrial fraction in A. niger ATCC9029, A. niger ATCC12846, A. niger ATCC10577, A. niger ATCC9142 and A. niger ATCC64108	163
1520	Gene	1164636	Localization	Compartment	m	ECO:0000081	Mitochondrial localization predicted by Mitofates, see http://mitf.cbrc.jp/MitoFates/cgi-bin/top.cgi	9
1521	Gene	1216774	Localization	Compartment	e	ECO:0000314	Detected in secretome of A. niger N400 growing on MM 100 mM Sorbitol + 10 mM D-sorbitol	51
1522	Reaction	r959	Present			ECO:0000314	A. niger ATCC1015 growth on benzoate_x000D_ In vivo assay	221
1523	Gene	1132333	Catalyzing reaction	Reaction	r2105	ECO:0000314	Heterologously expressed protein in P. pastoris	405
1524	Gene	1181533	Not catalyzing reaction	Reaction	r1143	ECO:0000064	No growth in S. cerevisiae transporter mutant complementation experiment	2
1525	Gene	1130329	Catalyzing reaction	Reaction	r230a	ECO:0000282	Heterologous expression in P. pastoris_x000D_ Fructosyltransferase activity	509
1526	Reaction	r1003	Irreversible			ECO:0000314		510
1527	Reaction	r205a	Present			ECO:0000314	Purified enzyme from culture filtrate	79; 80
1528	Reaction	r2039	Present			ECO:0000314		511; 512; 513; 483
1529	Gene	1144510	Catalyzing reaction	Reaction	PROTEINpolymm	ECO:0005650	Contains IPR000266 Ribosomal protein S17
1530	Gene	1131965	Localization	Compartment	e	ECO:0000314	Detected in secretome of A. niger N400 growing on MM 100 mM Sorbitol + 10 mM D-sorbitol	51
1531	Gene	43391	Catalyzing reaction	Reaction	r2191	ECO:0000250	Similarity to Human BCKAD subunit 1, see PDB 1DTW
1532	Reaction	r453	Present			ECO:0000314	Purified enzyme from A. niger AKU3302	371
1533	Gene	1100584	Catalyzing reaction	Reaction	r2419	ECO:0005650	Predicted by HMM	138
1534	Gene	1147280	Catalyzing reaction	Reaction	r67	ECO:0000250	Sequence similarity to S. cerevisiae glo1
1535	Reaction	r77	Present			ECO:0000314	Present when A. niger was grown on GABA, agmatine and 4-guanidinobutyrate_x000D_ Absent when grown on ammonium nitrate, glutamate, proline and arginine_x000D_ Extraction optimal with triton x-100 indicating mitochondrial localization_x000D_ Specific for NAD	411
1536	Gene	1188998	Localization	Compartment	e	ECO:0000314	Detection in secretome of A. niger A. niger N402 growing on MM 50mM D-galacturonic acid	11
1537	Gene	1151576	Not catalyzing reaction	Reaction	r145a	ECO:0000314		339
1538	Gene	1142444	Localization	Compartment	e	ECO:0000314	Detected in 2 out of 6 experiments of A. niger ATCC1015 growing on different carbon sources	75
1539	Gene	1228659	Catalyzing reaction	Reaction	r255	ECO:0005649	Contains IPR002226
1540	Gene	1182666	Catalyzing reaction	Reaction	r145a	ECO:0000314		514
1541	Gene	177364	Catalyzing reaction	Reaction	r2317	ECO:0000250	Sequence similiarity to mitochondrial S-adenosylmethionine carriers in uniprot
1542	Gene	1146377	Catalyzing reaction	Reaction	r2036	ECO:0000317	Localized in cluster homolog to A. fumigatus TAFC cluster	195
1543	Gene	1176731	Localization	Compartment	e	ECO:0000314	Detected in secretome of A. niger AB1.13 growing on DM 20 g/l maltose, but not detected when growing on DM 20 g/l xylose	67
1544	Reaction	r964	Present			ECO:0000314	Present in A. niger growing on phenylalanine	111
1545	Gene	1164602	Not catalyzing reaction	Reaction	r2678	ECO:0000064	No growth in S. cerevisiae transporter mutant complementation experiment	2
1546	Gene	1099202	Localization	Compartment	e	ECO:0000314	Detected in the secretome of A. niger N402 growing on MM 50g/l Glucose different pHs	45
1547	Gene	1156127	Localization	Compartment	p	ECO:0000081	PTS1 prediction: Targeted_x000D_ By PTS1 Predictor, see http://mendel.imp.ac.at/mendeljsp/sat/pts1/PTS1predictor.jsp	1
1548	Gene	1145067	Not catalyzing reaction	Reaction	r1064	ECO:0000064	No growth in S. cerevisiae transporter mutant complementation experiment	2
1549	Gene	1130193	Catalyzing reaction	Reaction	r833	ECO:0000250	Sequence similarity to S. cerevisiae LCB1
1550	Gene	209924	Catalyzing reaction	Reaction	r529	ECO:0000250	Similarity to E. coli xapA, see Uniprot P45563
1551	Metabolite	PCC	Present			ECO:0000314	Present in A. niger grown on benzoic acid	323
1552	Gene	1119931	Catalyzing reaction	Reaction	r322	ECO:0000250	Sequence similarity to S. cerevisiae His3	515
1553	Reaction	r151	Absent			ECO:0000314	Only slight activity on D-glucose, L-arabinose and D-xylose	126
1554	Gene	1120154	Catalyzing reaction	Reaction	r2024	ECO:0000120	Overexpression leads to increased heme production_x000D_ Decrease in levels of precursors	501
1555	Gene	1118355	Localization	Compartment	e	ECO:0000314	Detected in 1 out of 6 experiments of A. niger ATCC1015 growing on different carbon sources	75
1556	Reaction	r404	Present			ECO:0000314	Purified enzyme	516
1557	Gene	1185607	Catalyzing reaction	Reaction	r2328	ECO:0000250	Sequence similarity to A. nidulans cnxH, GenBank: AF138285	517
1558	Gene	1094535	Localization	Compartment	e	ECO:0000314	Detected in all secretome samples of A. niger N402 grown on MM 8 g/l Maltose	78
1559	Reaction	r35	Present			ECO:0000314	Purified enzyme_x000D_ Present both in mitochondrial and in the cytoplasmic fraction_x000D_ Increased activity on minimal medium - both citrate and glucose with NH4 or NO3	194
1560	Gene	1159857	Catalyzing reaction	Reaction	r2072	ECO:0000250	Similarity to Uniprot reviewed entries for Dihydroceramide desaturase
1561	Gene	1146094	Catalyzing reaction	Reaction	r2142	ECO:0000250	C-truncated version of A. nidulans AN1547.3 (Genbank XP_659151)	340
1562	Gene	1130329	Catalyzing reaction	Reaction	r230a	ECO:0000314	Purified enzyme_x000D_ Sequenced	518
1563	Gene	1166920	Localization	Compartment	e	ECO:0000314	Detected in the secretome of A. niger N402 growing on MM 50g/l Glucose different pHs	45
1564	Gene	1158117	Not catalyzing reaction	Reaction	r1143	ECO:0000064	No growth in S. cerevisiae transporter mutant complementation experiment	2
1565	Gene	1115058	Localization	Compartment	e	ECO:0000314	Detected in secretome of A. niger NRRL3122 growing on MM 18.2 g/l D-Sorbitol + 10 mM D-Xylose	55
1566	Gene	1107604	Catalyzing reaction	Reaction	r2145	ECO:0000064	Functional complementation of Y. lipolytica pmr1 mutant	317
1567	Gene	1183792	Localization	Compartment	e	ECO:0000314	Detected in secretome of A. niger N402 ?flbA growing on MM 25 mM Xylose_x000D_	37
1568	Gene	1119507	Catalyzing reaction	Reaction	r74	ECO:0000250	Sequence similarity to A. nidulans mclA	519
1569	Reaction	r398	Present			ECO:0000314	Present in cell free extracts_x000D_ NAD+ required_x000D_ Absent during growth on glucose, induced on phenylalanine	8
1570	Gene	1160923	Not catalyzing reaction	Reaction	r1143	ECO:0000064	No growth in S. cerevisiae transporter mutant complementation experiment	2
1571	Gene	1177818	Catalyzing reaction	Reaction	r104	ECO:0000250	Similarity to S. cerevisiae CAB4
1572	Gene	1178350	Catalyzing reaction	Reaction	r1939	ECO:0001175	Reduced accumulation of pyranonigrin G in pynE deletion mutant	6
1573	Gene	1145796	Catalyzing reaction	Reaction	r2049	ECO:0000314	Purified enzyme from Aspergillus niger NCIM 1207	520
1574	Gene	1115058	Localization	Compartment	e	ECO:0000314	Detected in secretome of A. niger N402 ?flbA growing on MM 25 mM Xylose_x000D_	37
1575	Gene	1143874	Catalyzing reaction	Reaction	r1041	ECO:0005638		69
1576	Gene	138257	Catalyzing reaction	Reaction	PROTEINpolym	ECO:0005650	Contains IPR002675 Ribosomal protein L38
1577	Gene	1129492	Catalyzing reaction	Reaction	r901	ECO:0000250	Sequence similarity to A. nidulans sD	521
1578	Gene	1122799	Catalyzing reaction	Reaction	r284	ECO:0000250	Similarity to A. nidulans cysB	522
1579	Gene	1158710	Catalyzing reaction	Reaction	r2174	ECO:0000250	Sequence similarity to C. albicans tfp1
1580	Reaction	r2049	Present			ECO:0000314	Aspergillus niger MTCC 2594	523
1581	Gene	1112362	Catalyzing reaction	Reaction	r899	ECO:0000250	Similarity to S. cerevisiae Met10_x000D_ _x000D_ Alpha-subunit
1582	Gene	1189447	Catalyzing reaction	Reaction	r2028	ECO:0000250	Similarity to A. fumigatus sidC	195
1583	Gene	1117992	Localization	Compartment	e	ECO:0000314	Detected in the secretome of A. niger N402 growing on either MM 25 mM Xylose or Maltose	186
1584	Gene	1168530	Catalyzing reaction	Reaction	r2175	ECO:0000286	~ 100 fold upregulation in the presence of arsenate	161
1585	Gene	1155949	Catalyzing reaction	Reaction	r2126	ECO:0000280	Purified enzyme_x000D_ Probably AO-I as butylamine induced preparation	137
1586	Gene	56566	Not catalyzing reaction	Reaction	r2680	ECO:0000064	No growth in S. cerevisiae transporter mutant complementation experiment	2
1587	Gene	1114888	Catalyzing reaction	Reaction	r2153	ECO:0000314	Sequence No. 24 from patent	524
1588	Reaction	r48c	Present			ECO:0000314	Crude extract_x000D_ Localization unclear	525
1589	Metabolite	MALA2e	Present			ECO:0000314		495; 496
1590	Gene	1117437	Localization	Compartment	m	ECO:0000081	Mitochondrial localization predicted by Mitofates, see http://mitf.cbrc.jp/MitoFates/cgi-bin/top.cgi	9
1591	Metabolite	POLYP	Present			ECO:0000314	Present in spore extracts	87; 526
1592	Gene	1028444	Localization	Compartment	e	ECO:0000314	Detected in 2 out of 4 secretome samples of A. niger N402 growing on MM 8 g/l Maltose	78
1593	Gene	1081749	Localization	Compartment	m	ECO:0000081	Mitochondrial localization predicted by Mitofates, see http://mitf.cbrc.jp/MitoFates/cgi-bin/top.cgi	9
1594	Metabolite	2PG	Present			ECO:0000314		157
1595	Reaction	r2044	Present			ECO:0000314	Presence in commercial glucose oxidase preparation	527
1596	Gene	1169480	Catalyzing reaction	Reaction	r1059	ECO:0000162		33
1597	Reaction	r966	Present			ECO:0000314	Purified enzyme_x000D_ Inactive with gamma-carboxymucolactone	528
1598	Reaction	r2049	Present			ECO:0000314	Purification of an extracellular lipase	529
1599	Gene	1180979	Not catalyzing reaction	Reaction	r1047a	ECO:0000064	No growth in S. cerevisiae transporter mutant complementation experiment	2
1600	Gene	1181089	Not catalyzing reaction	Reaction	r1915	ECO:0000064	No growth in S. cerevisiae transporter mutant complementation experiment	2
1601	Gene	1105592	Localization	Compartment	e	ECO:0000314	Detected in secretome of A. niger N402 ?flbA growing on MM 25 mM Xylose_x000D_	37
1602	Gene	1100163	Localization	Compartment	e	ECO:0000314	Secreted protein in A. niger UU-A062.10 growing on MM 10 g/l glucose	109
1603	Reaction	r1188	Present			ECO:0000314	Purified enzyme_x000D_ Localization unclear	530; 531
1604	Gene	43391	Catalyzing reaction	Reaction	r2193	ECO:0000250	Similarity to Human BCKAD subunit 1, see PDB 1DTW
1605	Gene	1143158	Catalyzing reaction	Reaction	r1041	ECO:0000064	Strong growth in S. cerevisiae transporter mutant complementation experiment	2
1606	Reaction	r20	Present			ECO:0000314	Crude extract_x000D_ Localization unclear	32; 199
1607	Gene	1180938	Localization	Compartment	e	ECO:0000314	Detected in secretome of A. niger N402 ?flbA growing on MM 25 mM Xylose_x000D_	37
1608	Gene	1161398	Localization	Compartment	m	ECO:0000081	Mitochondrial localization predicted by Mitofates, see http://mitf.cbrc.jp/MitoFates/cgi-bin/top.cgi	9
1609	Gene	1146980	Localization	Compartment	e	ECO:0000314	Detected in all secretome samples of A. niger N402 grown on MM 8 g/l Maltose	78
1610	Gene	1164747	Not catalyzing reaction	Reaction	r1041	ECO:0000064	No growth in S. cerevisiae transporter mutant complementation experiment	2
1611	Gene	1155212	Not catalyzing reaction	Reaction	r1013	ECO:0000314	Heterologous expression in S. cerevisiae and assay on crude extract	54
1612	Gene	1183736	Catalyzing reaction	Reaction	r1047a	ECO:0005638		425
1613	Metabolite	GL	Present			ECO:0000314		320; 204
1614	Reaction	r182	Present			ECO:0000314	Activity present in crude extract according to Elshafei 2001.	336
1615	Reaction	r971	Present			ECO:0000314	Present in A. niger growing on resorcinol as single C-source	121
1616	Metabolite	SMNIGN	Present			ECO:0000314	Present in ATCC1015 according to Chiang et al.	532; 19; 533
1617	Gene	1139476	Catalyzing reaction	Reaction	r1952	ECO:0000282	Production of TAN-1612 in S. cerevisiae expressing the ada cluster_x000D_ No production of TAN-1612, but of a compound lacking the methyl-group at C9_x000D_	196
1618	Gene	1128684	Catalyzing reaction	Reaction	r10	ECO:0000304	Similarity to GenBank accession Z79690	200
1619	Gene	1105289	Localization	Compartment	m	ECO:0000081	Mitochondrial localization predicted by Mitofates, see http://mitf.cbrc.jp/MitoFates/cgi-bin/top.cgi	9
1620	Gene	1112994	Catalyzing reaction	Reaction	r2051	ECO:0000314	Purified enzyme	86
1621	Reaction	r1323	Reversible			ECO:0000314	Activity with NADPC and L-idonate, also activity with 2-keto-L-gulonate and NADPH as cofactor	534
1622	Gene	1120515	Catalyzing reaction	Reaction	r354	ECO:0000250	Sequence similarity to Uniprot reviewed entries for 2.1.1.10
1623	Gene	1154946	Catalyzing reaction	Reaction	r2346	ECO:0000250	Similiarity to S. cerevisiae coq1
1624	Gene	1101547	Catalyzing reaction	Reaction	PROTEINpolym	ECO:0005649	Contains IPR001047 Ribosomal protein S8
1625	Gene	1144942	Catalyzing reaction	Reaction	r187	ECO:0000064	Functional complementation of E. coli mtlD mutant JWL239	204
1626	Gene	1106564	Catalyzing reaction	Reaction	r861	ECO:0000250	Sequence similarity to Uniprot reviewed entries for Hydroxymethylglutaryl-CoA synthase
1627	Metabolite	4HBAL	Present			ECO:0000314	Present in A. niger grown on phenylalanine	111
1628	Gene	1123062	Catalyzing reaction	Reaction	r2051	ECO:0000314	Purified enzyme	86
1629	Reaction	r111	Present			ECO:0000314	Incorporation of radiolabelled dethiobiotin into biotin	535
1630	Gene	209924	Catalyzing reaction	Reaction	r528	ECO:0000250	Similarity to E. coli xapA, see Uniprot P45563
1631	Gene	1202793	Not catalyzing reaction	Reaction	r1037	ECO:0000064	No growth in S. cerevisiae transporter mutant complementation experiment	2
1632	Gene	1223622	Catalyzing reaction	Reaction	r534	ECO:0000250	Similarity to A. flavus AcyA	536
1633	Gene	1167022	Localization	Compartment	e	ECO:0000314	Detected in 1 out of 6 experiments of A. niger ATCC1015 growing on different carbon sources	75
1634	Reaction	r2049	Present			ECO:0000314	Aspergillus niger MYA 135	537
1635	Gene	1028444	Localization	Compartment	e	ECO:0000314	Detected in secretome of A. nige N400 growing on MM 100 mM Sorbitol + 10 mM D-xylose	51
1636	Gene	1154021	Catalyzing reaction	Reaction	r2310	ECO:0000250	Sequence similarity to N. crassa Ornithine Decarboxylase	538
1637	Gene	1120663	Catalyzing reaction	Reaction	r2314	ECO:0000250	Sequence similarity to A. nidulans aoxA	502
1638	Gene	1189554	Not catalyzing reaction	Reaction	r2680	ECO:0000064	No growth in S. cerevisiae transporter mutant complementation experiment	2
1639	Reaction	r290	Present			ECO:0000314	Crude extracts_x000D_ Localization unclear	143; 144
1640	Reaction	r35	Present			ECO:0000314	Crude extract_x000D_ Localization unclear	77
1641	Gene	1099202	Localization	Compartment	e	ECO:0000314	Detected in secretome of A. niger N402 ?flbA growing on MM 25 mM Xylose_x000D_	37
1642	Gene	1163630	Catalyzing reaction	Reaction	r2039	ECO:0000314	Purified enzyme	539
1643	Gene	1109185	Localization	Compartment	e	ECO:0000314	Detected in the secretome of A. niger N402 growing on MM 50g/l Glucose different pHs	45
1644	Gene	1164747	Not catalyzing reaction	Reaction	r1037	ECO:0000064	No growth in S. cerevisiae transporter mutant complementation experiment	2
1645	Gene	1126517	Localization	Compartment	e	ECO:0000314	Detected in the secretome of 3 out of 4 conditions of A. niger N402 grown on MM 8 g/l Maltose	78
1646	Gene	1130329	Catalyzing reaction	Reaction	r229a	ECO:0000314	Assuming the activity purified is this enzyme_x000D_ Purified enzyme from A. niger N402_x000D_ No inulinase activity	335
1647	Gene	1126784	Catalyzing reaction	Reaction	r239	ECO:0001225	Loss of NADH/ferricyanide reductase activity in nuo51 KO strain	540
1648	Gene	1182501	Localization	Compartment	m	ECO:0000081	Mitochondrial localization predicted by Mitofates, see http://mitf.cbrc.jp/MitoFates/cgi-bin/top.cgi	9
1649	Gene	1158117	Not catalyzing reaction	Reaction	r2678	ECO:0000064	No growth in S. cerevisiae transporter mutant complementation experiment	2
1650	Gene	1144044	Localization	Compartment	e	ECO:0000314	Detected in secretome of A. niger N402 growing on MM 50mM Sorbitol	11
1651	Gene	1204712	Localization	Compartment	e	ECO:0000314	Detected in secretome of A. niger ATCC 11414 ?alg3 and A. niger ATCC 11414 ?kua growing on MM 18.2 g/l D-Sorbitol + 10 mM D-Xylose	128
1652	Gene	1137712	Catalyzing reaction	Reaction	r56	ECO:0000314	A. niger ATCC 26550	541
1653	Gene	1183276	Catalyzing reaction	Reaction	r560	ECO:0000250	High similarity to A. nidulans AccA (Genbank Y15996)	475
1654	Gene	1157184	Localization	Compartment	e	ECO:0000314	Detected in secretome of A. niger N402 growing on sugarcane bagasse	34
1655	Gene	1117686	Localization	Compartment	m	ECO:0000081	Mitochondrial localization predicted by Mitofates, see http://mitf.cbrc.jp/MitoFates/cgi-bin/top.cgi	9
1656	Gene	1161846	Localization	Compartment	e	ECO:0000314	Detected in secretome of A. nige N400 growing on MM 100 mM Sorbitol + 10 mM D-xylose	51
1657	Gene	1084656	Catalyzing reaction	Reaction	r2121	ECO:0000282	Expression in E. coli_x000D_ Purified enzyme	397
1658	Gene	1182905	Localization	Compartment	e	ECO:0000314	Detected in secretome of A. niger N400 growing on MM 100 mM Sorbitol + 10 mM D-maltose	51
1659	Gene	1117666	Localization	Compartment	m	ECO:0000081	Mitochondrial localization predicted by Mitofates, see http://mitf.cbrc.jp/MitoFates/cgi-bin/top.cgi	9
1660	Metabolite	SMPESA	Present			ECO:0000314	Present in A. niger FKI-2342	29
1661	Reaction	r258	Present			ECO:0000314	Present in dormant spores_x000D_ Induced in during germination_x000D_ Localization unclear	412
1662	Metabolite	DHBA	Present			ECO:0000314	Accumulation in the culture filtrate of A. niger grown in the presence of L-tryptophan, L-kynurenine, anthranilic acid and 3-hydroxyanthranilic acid_x000D_ _x000D_ But not if grown on phenylalanine, glucose, shikimic acid or m-hydroxybenzoic acid.	106
1663	Reaction	r969	Reversible			ECO:0000314	Incorporation of C14 labelled succinate in beta-oxoadipate	327
1664	Gene	1142800	Catalyzing reaction	Reaction	r2026	ECO:0000250	Similarity to S. cerevisiae FET3
1665	Gene	1123550	Localization	Compartment	e	ECO:0000314	Detected in secretome of A. niger N402 ?flbA growing on MM 25 mM Xylose_x000D_	37
1666	Gene	1175666	Catalyzing reaction	Reaction	r34	ECO:0000314	Catalyzing both mitochondrial and cytoplasmic activity by differential splicing_x000D_ Expression in E. coli deficient mutant	222
1667	Gene	1157992	Catalyzing reaction	Reaction	r404	ECO:0000314	Purified enzyme_x000D_ Peptide sequencing	542
1668	Gene	1148469	Catalyzing reaction	Reaction	r977	ECO:0000250	Similarity to A. nidulans AldA	543; 230
1669	Gene	1160411	Localization	Compartment	e	ECO:0000314	Detected in secretome of A. niger NRRL3122 growing on MM 18.2 g/l D-Sorbitol + 10 mM D-Xylose	55
1670	Gene	128981	Not catalyzing reaction	Reaction	r1145	ECO:0000064	No growth in S. cerevisiae transporter mutant complementation experiment	2
1671	Gene	1142353	Catalyzing reaction	Reaction	r2315	ECO:0000250	Highly similar to catalase-peroxidases in Uniprot
1672	Gene	1088554	Localization	Compartment	e	ECO:0000314	Detected in secretome of A. niger N402 ?flbA growing on MM 25 mM Xylose_x000D_	37
1673	Reaction	r71	Present			ECO:0000314	Present in cell free extracts_x000D_ Localization unclear	544
1674	Gene	1180979	Not catalyzing reaction	Reaction	r1044a	ECO:0000064	No growth in S. cerevisiae transporter mutant complementation experiment	2
1675	Gene	1180979	Not catalyzing reaction	Reaction	r1037	ECO:0000064	No growth in S. cerevisiae transporter mutant complementation experiment	2
1676	Gene	1209042	Not catalyzing reaction	Reaction	r1145	ECO:0000064	No growth in S. cerevisiae transporter mutant complementation experiment	2
1677	Gene	1111599	Catalyzing reaction	Reaction	r1934	ECO:0000314	Incorporation of C13-L-serine into pyranonigrin E by A. niger AnKW2	6
1678	Gene	1145226	Localization	Compartment	m	ECO:0000081	Mitochondrial localization predicted by Mitofates, see http://mitf.cbrc.jp/MitoFates/cgi-bin/top.cgi	9
1679	Gene	1147685	Not catalyzing reaction	Reaction	r1143	ECO:0000064	No growth in S. cerevisiae transporter mutant complementation experiment	2
1680	Gene	1132955	Catalyzing reaction	Reaction	r163a	ECO:0000314	Heterologous expression in S. cerevisiae_x000D_ Localization unclear_x000D_ Potential signal peptide	545
1681	Reaction	r22	Present			ECO:0000314	Crude extract	52
1682	Metabolite	SMTENSB	Present			ECO:0000314	Produced by Aspergillus niger FKI-2342	237
1683	Gene	1116550	Catalyzing reaction	Reaction	r1009	ECO:0000314	Heterologous expression in S. cerevisiae and assay on crude extract	54
1684	Reaction	r44	Present			ECO:0000314	Crude extract_x000D_ Localization unclear	21
1685	Gene	1144228	Localization	Compartment	e	ECO:0000314	Detected in secretome of A. niger N402 ?flbA growing on MM 25 mM Xylose_x000D_	37
1686	Gene	1147946	Catalyzing reaction	Reaction	PROTEINpolym	ECO:0005649	Contains IPR000892 Ribosomal protein S26
1687	Gene	1109200	Localization	Compartment	e	ECO:0000314	Detected in secretome of A. niger N402 ?flbA growing on MM 25 mM Xylose_x000D_	37
1688	Gene	1212523	Localization	Compartment	e	ECO:0000314	Detected in secretome of A. niger ATCC 11414 ?alg3 and A. niger ATCC 11414 ?kua growing on MM 18.2 g/l D-Sorbitol + 10 mM D-Xylose	128
1689	Gene	1145796	Catalyzing reaction	Reaction	r2050	ECO:0000314	Purified enzyme	86
1690	Gene	1101910	Not catalyzing reaction	Reaction	r122	ECO:0000314	Assuming 1101910 codes for the protein detected by Baliga et al. 1964	59
1691	Gene	1223378	Catalyzing reaction	Reaction	r1936	ECO:0001175	Accumulation of pyranonigrin J and pyranonigrin I in deletion mutant	6
1692	Gene	1153876	Catalyzing reaction	Reaction	r1090	ECO:0000250	Sequence similarity to A. nidulans AstA	546
1693	Gene	177736	Not catalyzing reaction	Reaction	r146a	ECO:0000314		547
1694	Metabolite	SMFLAV	Present			ECO:0000314		548; 549
1695	Gene	1036678	Localization	Compartment	m	ECO:0000081	Mitochondrial localization predicted by Mitofates, see http://mitf.cbrc.jp/MitoFates/cgi-bin/top.cgi	9
1696	Gene	1143467	Catalyzing reaction	Reaction	r1044a	ECO:0000162	Active process according to Van kuyk et al. 2004	355
1697	Gene	1156507	Catalyzing reaction	Reaction	r1900	ECO:0000317	Located next to the L-rhamnonic acid dehydratase	132
1698	Gene	1116550	Not catalyzing reaction	Reaction	r1013	ECO:0000314	Heterologous expression in S. cerevisiae and assay on crude extract	54
1699	Gene	1084656	Catalyzing reaction	Reaction	r1280	ECO:0000282	Expression in E. coli_x000D_ Purified enzyme	397
1700	Gene	1142310	Catalyzing reaction	Reaction	r1041	ECO:0000064	Strong growth in S. cerevisiae transporter mutant complementation experiment	2
1701	Gene	1088007	Not catalyzing reaction	Reaction	r1043	ECO:0000064	No growth in S. cerevisiae transporter mutant complementation experiment	2
1702	Gene	1223085	Catalyzing reaction	Reaction	r1175	ECO:0000250	Sequence similarity to sfc1 from S. cerevisiae and A. thaliana
1703	Metabolite	ATPe	Present			ECO:0000314	Localization unclear	157
1704	Reaction	r34	Present			ECO:0000314	Crude extract_x000D_ Localization unclear	77
1705	Gene	1148603	Localization	Compartment	m	ECO:0000081	Mitochondrial localization predicted by Mitofates, see http://mitf.cbrc.jp/MitoFates/cgi-bin/top.cgi	9
1706	Gene	1184538	Catalyzing reaction	Reaction	r960	ECO:0000250	Similarity to C. calbicans HQD2
1707	Gene	1167075	Localization	Compartment	e	ECO:0000314	Detected in all secretome samples of A. niger N402 grown on MM 8 g/l Maltose	78
1708	Gene	1088554	Localization	Compartment	e	ECO:0000314	Detected in 1 out of 6 experiments of A. niger ATCC1015 growing on different carbon sources	75
1709	Gene	41698	Not catalyzing reaction	Reaction	r1145	ECO:0000064	No growth in S. cerevisiae transporter mutant complementation experiment	2
1710	Gene	1109200	Localization	Compartment	e	ECO:0000314	Detected in secretome of A. niger N402 growing on MM 50mM Sorbitol	11
1711	Gene	1169336	Localization	Compartment	e	ECO:0000314	Detected in secretome of A. niger NRRL3122 growing on MM 18.2 g/l D-Sorbitol + 10 mM D-Xylose	55
1712	Reaction	r463	Present			ECO:0000314	Purified enzyme from A. niger AKU3302	371
1713	Gene	1146759	Not catalyzing reaction	Reaction	r1009	ECO:0000314	Heterologous expression in S. cerevisiae and assay on crude extract	54
1714	Gene	178461	Localization	Compartment	e	ECO:0000314	Detected in the secretome of A. niger N402 growing on MM 50g/l Glucose different pHs	45
1715	Gene	1166734	Catalyzing reaction	Reaction	r671	ECO:0000250	Similarity to Uniprot reviewed entries for Acetyl-CoA acetyltransferase
1716	Metabolite	MALCe	Present				Present in A. niger 56-39	550
1717	Gene	1128309	Not catalyzing reaction	Reaction	r2678	ECO:0000064	No growth in S. cerevisiae transporter mutant complementation experiment	2
1718	Gene	1145188	Localization	Compartment	e	ECO:0000314	Detected in secretome of A. niger N400 growing on MM 100 mM Sorbitol + 10 mM D-maltose	51
1719	Gene	1125362	Catalyzing reaction	Reaction	r1054	ECO:0000162		33
1720	Gene	1159580	Catalyzing reaction	Reaction	r1064	ECO:0000064	Weak growth in S. cerevisiae transporter mutant complementation experiment	2
1721	Gene	1161581	Localization	Compartment	e	ECO:0000314	Detected in secretome of A. niger N400 growing on MM 100 mM Sorbitol + 10 mM D-maltose	51
1722	Reaction	r19	Present			ECO:0001254	Incorporation of labelled CO2 acetate, which is thought to be produced from cleaving oxaloacetate	88
1723	Gene	1119507	Localization	Compartment	m	ECO:0000081	Mitochondrial localization predicted by Mitofates, see http://mitf.cbrc.jp/MitoFates/cgi-bin/top.cgi	9
1724	Gene	1189522	Catalyzing reaction	Reaction	r2052	ECO:0000314	Heterologous expression in P. pastoris_x000D_ Purified enzyme	551
1725	Metabolite	GALCERC	Present			ECO:0000314	Major glycocerebroside_x000D_ Only galactose detected as sugar	118
1726	Gene	1164747	Not catalyzing reaction	Reaction	r1044a	ECO:0000064	No growth in S. cerevisiae transporter mutant complementation experiment	2
1727	Reaction	r60	Reversible			ECO:0000314	Favoring the production of ATP	552
1728	Gene	1146684	Catalyzing reaction	Reaction	r362	ECO:0000250	Sequence similarity to A. fumigatus metH	207
1729	Gene	1184931	Not catalyzing reaction	Reaction	r1915	ECO:0000064	No growth in S. cerevisiae transporter mutant complementation experiment	2
1730	Gene	1143874	Localization	Compartment	e	ECO:0000314	Detected in the secretome of A. niger N402 growing on MM 50g/l Glucose different pHs	45
1731	Gene	1101910	Catalyzing reaction	Reaction	r127	ECO:0000314	Assuming 1101910 codes for the protein detected by Schuurink et al. 1990	155
1732	Gene	1099585	Not catalyzing reaction	Reaction	r1047a	ECO:0000064	No growth in S. cerevisiae transporter mutant complementation experiment	2
1733	Reaction	r127	Reversible			ECO:0000314		213
1734	Gene	1144962	Localization	Compartment	p	ECO:0000081	PTS1 prediction: Targeted_x000D_ By PTS1 Predictor, see http://mendel.imp.ac.at/mendeljsp/sat/pts1/PTS1predictor.jsp	1
1735	Gene	1158586	Catalyzing reaction	Reaction	r1004	ECO:0000286	Strong induction on galacturonic acid according to Martens-Uzunova 2008	314
1736	Gene	1189554	Catalyzing reaction	Reaction	r1044a	ECO:0005638		425
1737	Gene	1148615	Localization	Compartment	m	ECO:0000081	Mitochondrial localization predicted by Mitofates, see http://mitf.cbrc.jp/MitoFates/cgi-bin/top.cgi	9
1738	Reaction	r51	Present			ECO:0000314	Localization unclear_x000D_ Mn as cofactor	553
1739	Gene	1126517	Catalyzing reaction	Reaction	r2052	ECO:0000314		554; 555
1740	Gene	1121897	Catalyzing reaction	Reaction	r1047a	ECO:0000064	Strong growth in S. cerevisiae transporter mutant complementation experiment	2
1741	Gene	1165004	Localization	Compartment	e	ECO:0000314	Detected in secretome of A. niger NRRL3122 growing on MM 18.2 g/l D-Sorbitol + 10 mM D-Xylose	55
1742	Gene	1183736	Not catalyzing reaction	Reaction	r1047a	ECO:0000064	No growth in S. cerevisiae transporter mutant complementation experiment	2
1743	Gene	1189554	Not catalyzing reaction	Reaction	r1915	ECO:0000064	No growth in S. cerevisiae transporter mutant complementation experiment	2
1744	Gene	1223296	Catalyzing reaction	Reaction	r338	ECO:0000064	Functional complementation of S. cerevisiae and E. coli auxotrophs	556
1745	Metabolite	SMFUN	Present			ECO:0000314	Present in ATCC1015 according to Chiang et al.	19; 557
1746	Gene	1176684	Catalyzing reaction	Reaction	r2628	ECO:0000250	Sequence similarity to AclA from P. chrysogenum	227
1747	Gene	1098408	Catalyzing reaction	Reaction	r830	ECO:0000250	Sequence similarity to S. cerevisiae LCB2
1748	Gene	1089195	Localization	Compartment	e	ECO:0000314	Detected in secretome of A. niger N402 growing on sugarcane bagasse	34
1749	Gene	1147785	Localization	Compartment	e	ECO:0000314	Detected in 2 out of 4 secretome samples of A. niger N402 growing on MM 8 g/l Maltose	78
1750	Gene	1147898	Catalyzing reaction	Reaction	r2708	ECO:0000250	Sequence similarity to A. gossypii rib5_x000D_ _x000D_ See patent US5821090
1751	Gene	1142310	Not catalyzing reaction	Reaction	r1047a	ECO:0000064	No growth in S. cerevisiae transporter mutant complementation experiment	2
1752	Gene	1157343	Localization	Compartment	p	ECO:0000081	PTS1 prediction: Twilight zone_x000D_ By PTS1 Predictor, see http://mendel.imp.ac.at/mendeljsp/sat/pts1/PTS1predictor.jsp	1
1753	Reaction	r182	Reversible			ECO:0000314		336
1754	Metabolite	MALCe	Present			ECO:0000314		228
1755	Gene	1148089	Catalyzing reaction	Reaction	PROTEINpolym	ECO:0000250	Sequence similarity to ribosomal protein 23 of S. cerevisiae
1756	Gene	54712	Localization	Compartment	p	ECO:0000081	PTS1 prediction: Twilight zone_x000D_ By PTS1 Predictor, see http://mendel.imp.ac.at/mendeljsp/sat/pts1/PTS1predictor.jsp	1
1757	Gene	1181533	Not catalyzing reaction	Reaction	r1145	ECO:0000064	No growth in S. cerevisiae transporter mutant complementation experiment	2
1758	Gene	1159580	Not catalyzing reaction	Reaction	r2680	ECO:0000064	No growth in S. cerevisiae transporter mutant complementation experiment	2
1759	Metabolite	MALA1e	Present			ECO:0000314	Present in A. niger FKI-2342	558
1760	Gene	1147068	Localization	Compartment	e	ECO:0000314	Detection in 1 out of 4 secretome samples of A. niger N402 grown on MM 8 g/l Maltose	78
1761	Gene	1148428	Localization	Compartment	e	ECO:0000314	Detected in the secretome of A. niger N402 growing on MM 50g/l Glucose different pHs	45
1762	Gene	1182056	Catalyzing reaction	Reaction	r2098	ECO:0000250	Similarity to A. japonicus Quercetin 2,3-dioxygenase (Uniprot Q7SIC2)
1763	Gene	1101334	Localization	Compartment	e	ECO:0000314	Detected in secretome of A. ngier A12 grown on sugarcane bagasse in submerged cultivation	50
1764	Reaction	r1280	Present			ECO:0000314	Purified enzyme_x000D_ Probably AO-I as induced on butylamine	137
1765	Gene	1165004	Catalyzing reaction	Reaction	r2691	ECO:0000314	Partially purified enzyme_x000D_ No activity at pH 7.5	559
1766	Gene	1127864	Not catalyzing reaction	Reaction	r1041	ECO:0005638		24
1767	Gene	1114672	Localization	Compartment	e	ECO:0000314	Detected in 5 out of 6 secretome samples of A. niger ATCC1015 growing on different carbon sources	75
1768	Gene	1146620	Localization	Compartment	e	ECO:0000314	Detected in secretome of A. niger N402 ?flbA growing on MM 25 mM Xylose_x000D_	37
1769	Gene	1181089	Not catalyzing reaction	Reaction	r2678	ECO:0000064	No growth in S. cerevisiae transporter mutant complementation experiment	2
1770	Gene	1184650	Catalyzing reaction	Reaction	r18	ECO:0000064	Complementation of A. niger mutant	312
1771	Gene	1115657	Catalyzing reaction	Reaction	PROTEINpolym	ECO:0005649	Contains IPR005998 Ribosomal protein L7, eukaryotic
1772	Gene	1117042	Localization	Compartment	e	ECO:0000314	Detected in 1 out of 6 experiments of A. niger ATCC1015 growing on different carbon sources	75
1773	Reaction	r36a	Present			ECO:0000314		31
1774	Reaction	r2161	Present			ECO:0000314	Purified enzyme_x000D_ Induced in the presence of phlorizin	560
1775	Gene	1200456	Catalyzing reaction	Reaction	r1200	ECO:0000250	Sequence similarity to uniprot reviewed Phenolic acid decarboxylases
1776	Gene	1143467	Catalyzing reaction	Reaction	r1054	ECO:0000162	Active process according to Van kuyk et al. 2004	355
1777	Metabolite	CERB3A	Present			ECO:0000314	Minor amounts of C18:0 fatty acid in cerebroside mixture	118
1778	Gene	1167075	Localization	Compartment	e	ECO:0000314	Detected in secretome of A. ngier A12 grown on sugarcane bagasse in submerged cultivation	50
1779	Gene	1093955	Catalyzing reaction	Reaction	r2051	ECO:0000314	Highest lysophopholipase activity_x000D_ Purified enzyme	86
1780	Gene	1189490	Not catalyzing reaction	Reaction	r1145	ECO:0000064	No growth in S. cerevisiae transporter mutant complementation experiment	2
1781	Gene	1111634	Localization	Compartment	c	ECO:0000124	N-terminal fusion protein localized in the cytoplasm with a reticular pattern	84
1782	Gene	1104468	Catalyzing reaction	Reaction	r110	ECO:0000250	Similarity to A. nidulans biDA see genbank FJ430073_x000D_ _x000D_ Bifunctional protein
1783	Gene	1146734	Localization	Compartment	p	ECO:0000081	PTS1 prediction: Targeted_x000D_ By PTS1 Predictor, see http://mendel.imp.ac.at/mendeljsp/sat/pts1/PTS1predictor.jsp	1
1784	Gene	1133696	Localization	Compartment	p	ECO:0000081	PTS1 prediction: Twilight zone_x000D_ By PTS1 Predictor, see http://mendel.imp.ac.at/mendeljsp/sat/pts1/PTS1predictor.jsp	1
1785	Gene	1096325	Catalyzing reaction	Reaction	r390	ECO:0000250	Similarity to A. nidulans hmgA
1786	Metabolite	MALB1Ae	Present			ECO:0000314		228
1787	Gene	1166702	Catalyzing reaction	Reaction	r360	ECO:0000250	Sequence similarity to A. nidulans mecB	561
1788	Gene	1151576	Not catalyzing reaction	Reaction	r196	ECO:0000314		339
1789	Gene	47468	Catalyzing reaction	Reaction	r2702	ECO:0000250	Sequence similarity to A. nidulans riboB
1790	Gene	1167075	Localization	Compartment	e	ECO:0000314	Detected in all secretome samples of A. niger growing on different carbon sources	75
1791	Gene	1144826	Catalyzing reaction	Reaction	PROTEINpolym	ECO:0005649	Contains IPR000597 Ribosomal protein L3
1792	Gene	1165099	Catalyzing reaction	Reaction	r2705	ECO:0000250	Sequence similarity to rib2 of A. gossybii_x000D_ _x000D_ See patent US5821090
1793	Reaction	r399	Present			ECO:0000314	Activity present in crude extract from A. niger grown on different benzoate derivatives_x000D_ Absent when grown on glucose	131
1794	Gene	1163044	Localization	Compartment	e	ECO:0000314	Detected in secretome of A. nige N400 growing on MM 100 mM Sorbitol + 10 mM D-xylose	51
1795	Gene	1080963	Catalyzing reaction	Reaction	r198a	ECO:0000250	Similarity to S. cerevisiae Tps1
1796	Gene	1189554	Not catalyzing reaction	Reaction	r1064	ECO:0000064	No growth in S. cerevisiae transporter mutant complementation experiment	2
1797	Gene	1138270	Catalyzing reaction	Reaction	r328	ECO:0000260	IPR004789_x000D_ IPR002912
1798	Metabolite	SMFUMB2	Present			ECO:0000314	Produced by ATCC 1015 and others	562
1799	Gene	1143767	Catalyzing reaction	Reaction	PROTEINpolym	ECO:0005650	Contains IPR002784 Ribosomal protein L14
1800	Gene	1127853	Catalyzing reaction	Reaction	r968	ECO:0000250	Sequence similarity to A. nidulans AN2114	68
1801	Gene	1155959	Catalyzing reaction	Reaction	r1998	ECO:0005649		85
1802	Gene	1088007	Catalyzing reaction	Reaction	r1145	ECO:0000064	Weak growth in S. cerevisiae transporter mutant complementation experiment	2
1803	Gene	1159543	Localization	Compartment	e	ECO:0000314	Detected in secretome of A. nige N400 growing on MM 100 mM Sorbitol + 10 mM D-xylose	51
1804	Reaction	r163c	Present			ECO:0000314	Compartment unclear	73; 563
1805	Reaction	r51	Present			ECO:0000314	Activity in crude extract	426
1806	Gene	1143651	Catalyzing reaction	Reaction	r2370	ECO:0000250	Similarity to Uniprot reviewed entries for peroxisomal malate dehydrogenase
1807	Gene	1102165	Catalyzing reaction	Reaction	r403	ECO:0000250	Similarity to Uniprot O85675
1808	Gene	1115058	Catalyzing reaction	Reaction	r2147	ECO:0000314	Heterologous expression in P. pastoris_x000D_ Purified enzyme	564
1809	Gene	1084656	Catalyzing reaction	Reaction	r1280	ECO:0000314	Purified enzyme	0
1810	Metabolite	4HPAC	Present			ECO:0000314	Present in A. niger growing on phenylalanine	8
1811	Gene	1141647	Localization	Compartment	p	ECO:0000081	PTS1 prediction: Twilight zone_x000D_ By PTS1 Predictor, see http://mendel.imp.ac.at/mendeljsp/sat/pts1/PTS1predictor.jsp	1
1812	Gene	1115058	Localization	Compartment	e	ECO:0000314	Detected in secretome of A. ngier A12 grown on sugarcane bagasse in submerged cultivation	50
1813	Metabolite	NADm	Present			ECO:0000314		464
1814	Gene	1152589	Localization	Compartment	e	ECO:0000314	Detected in secretome of A. niger AB1.13 growing on DM 20 g/l maltose, but not detected when growing on DM 20 g/l xylose	67
1815	Metabolite	ETHe	Present			ECO:0000314	Localization unclear	565
1816	Gene	1145188	Localization	Compartment	e	ECO:0000314	Detected in all secretome samples of A. niger N402 grown on MM 8 g/l Maltose	78
1817	Gene	1143415	Localization	Compartment	m	ECO:0000081	Mitochondrial localization predicted by Mitofates, see http://mitf.cbrc.jp/MitoFates/cgi-bin/top.cgi	9
1818	Gene	1145067	Not catalyzing reaction	Reaction	r1043	ECO:0000064	No growth in S. cerevisiae transporter mutant complementation experiment	2
1819	Gene	1143050	Catalyzing reaction	Reaction	r399	ECO:0000250	Sequence similarity to A. nidulans AN0876	68
1820	Gene	1145070	Catalyzing reaction	Reaction	r177	ECO:0000250	High similarity to A. nidulans pgmB	566
1821	Gene	1125362	Not catalyzing reaction	Reaction	r1044a	ECO:0000064	No growth in S. cerevisiae transporter mutant complementation experiment	2
1822	Metabolite	MALA1e	Present			ECO:0000314		567
1823	Gene	1154795	Localization	Compartment	e	ECO:0000314	Detected in the secretome of A. niger N402 growing on MM 50g/l Glucose different pHs	45
1824	Gene	1119411	Not catalyzing reaction	Reaction	r1047a	ECO:0000064	No restoration of growth on 56 mM glucose in hxt KO S. cerevisiae EBY.VW4000	303
1825	Reaction	r259	Present			ECO:0000314	Crude extracts_x000D_ Localization unclear	143
1826	Gene	1147548	Localization	Compartment	m	ECO:0000081	Mitochondrial localization predicted by Mitofates, see http://mitf.cbrc.jp/MitoFates/cgi-bin/top.cgi	9
1827	Gene	1114932	Catalyzing reaction	Reaction	r2010	ECO:0000286	Overexpression correlates with azanigerone production	85
1828	Gene	1173944	Localization	Compartment	m	ECO:0000081	Mitochondrial localization predicted by Mitofates, see http://mitf.cbrc.jp/MitoFates/cgi-bin/top.cgi	9
1829	Gene	1139065	Localization	Compartment	e	ECO:0000314	Detected in the secretome of A. niger N402 growing on MM 50g/l Glucose different pHs	45
1830	Gene	1164769	Catalyzing reaction	Reaction	r967	ECO:0000250	Sequence similarity to A. nidulans AN4531	68
1831	Gene	1176967	Localization	Compartment	e	ECO:0000314	Detected in secretome of A. niger NRRL3122 growing on MM 18.2 g/l D-Sorbitol + 10 mM D-Xylose	55
1832	Reaction	r31	Present			ECO:0000314	Purified enzyme_x000D_ Localization unclear	171
1833	Gene	1223085	Catalyzing reaction	Reaction	r1174	ECO:0000250	Sequence similarity to sfc1 from S. cerevisiae and A. thaliana
1834	Gene	1120143	Catalyzing reaction	Reaction	r353	ECO:0000250	Similarity to Uniprot reviewed entries for Homoisocitrate dehydrogenase
1835	Metabolite	SMFUMB2	Present			ECO:0000314	Present in A. niger extract	255
1836	Gene	1176967	Localization	Compartment	e	ECO:0000314	Detected in 5 out of 6 secretome samples of A. niger ATCC1015 growing on different carbon sources	75
1837	Gene	1108237	Catalyzing reaction	Reaction	r2836	ECO:0000250	Sequence similarity to S. cerevisiae pos5
1838	Gene	1184931	Not catalyzing reaction	Reaction	r2680	ECO:0000064	No growth in S. cerevisiae transporter mutant complementation experiment	2
1839	Gene	1123062	Not catalyzing reaction	Reaction	r2049	ECO:0000314	Purified enzyme	86
1840	Gene	1166882	Catalyzing reaction	Reaction	r2329	ECO:0000250	Sequence similarity to A. nidulans cnxABC, see GenBank AF027213	568
1841	Reaction	r66	Absent			ECO:0000314	Overexpression in A. niger and heterologous expression in E. coli	169
1842	Metabolite	SMAUB	Present			ECO:0000314	Present in culture broth of CBS 513.88 and ATCC1015 according to Andersen et al. 2011	133
1843	Gene	1124065	Catalyzing reaction	Reaction	r393	ECO:0000250	Similarity to A. nidulans phacA
1844	Gene	1123432	Catalyzing reaction	Reaction	r2005	ECO:0005649	Predicted prenyltransferase	259
1845	Gene	1155949	Catalyzing reaction	Reaction	r2123	ECO:0000282	Heterologous expression in S. cerevisiae_x000D_ Secreted enzyme	569
1846	Gene	1155720	Catalyzing reaction	Reaction	r969	ECO:0000250	Sequence similarity to A. nidulans AN10495	68
1847	Gene	56950	Localization	Compartment	e	ECO:0000314	Detected in secretome of A. niger NRRL3122 growing on MM 18.2 g/l D-Sorbitol + 10 mM D-Xylose	55
1848	Reaction	r189	Present			ECO:0000314		204
1849	Gene	1160923	Not catalyzing reaction	Reaction	r1145	ECO:0000064	No growth in S. cerevisiae transporter mutant complementation experiment	2
1850	Gene	1115942	Localization	Compartment	m	ECO:0000081	Mitochondrial localization predicted by Mitofates, see http://mitf.cbrc.jp/MitoFates/cgi-bin/top.cgi	9
1851	Reaction	r22	Present			ECO:0000314		126
1852	Reaction	r2149	Present			ECO:0000314	Purified enzyme	570
1853	Reaction	r31	Absent			ECO:0000004	Citrate synthase is predominantly localized in the mitochondrial fraction in A. niger ATCC9029, A. niger ATCC12846, A. niger ATCC10577, A. niger ATCC9142 and A. niger ATCC64108	163
1854	Gene	1127864	Not catalyzing reaction	Reaction	r2678	ECO:0000064	No growth in S. cerevisiae transporter mutant complementation experiment	2
1855	Metabolite	SMPESA	Present			ECO:0000314	Produced by NRRL3122, CBS513.88, CBS126.49, ATCC1015, ATCC9029, CBS554.65, NRRL328, NRRL350, NRRL511, NRRL1278 and NRRL 2270 according to Andersen et al. 2011	133
1856	Gene	1209097	Localization	Compartment	m	ECO:0000081	Mitochondrial localization predicted by Mitofates, see http://mitf.cbrc.jp/MitoFates/cgi-bin/top.cgi	9
1857	Gene	1160923	Not catalyzing reaction	Reaction	r1044a	ECO:0000064	No growth in S. cerevisiae transporter mutant complementation experiment	2
1858	Metabolite	UREA	Present			ECO:0000314	Present in A. niger growing on 4-guanidinobutyrate	53
1859	Gene	1092955	Catalyzing reaction	Reaction	r2307	ECO:0000250	Similarity to sulfoacetaldehyde sulfo-lyase in uniprot
1860	Gene	1184229	Catalyzing reaction	Reaction	r2017	ECO:0000250	Similarity to S. cerevisiae MET8
1861	Gene	41698	Not catalyzing reaction	Reaction	r1047a	ECO:0000064	No growth in S. cerevisiae transporter mutant complementation experiment	2
1862	Gene	1159543	Localization	Compartment	e	ECO:0000314	Detected in the secretome of A. niger N402 growing on either MM 25 mM Xylose or Maltose	186
1863	Gene	1166920	Catalyzing reaction	Reaction	r2375	ECO:0000250	Similarity to AN0932_x000D_ Both localized in mitochondria and cytoplasm via alternative translational start site	571
1864	Gene	1182905	Localization	Compartment	e	ECO:0000314	Detected in secretome of A. niger N402 growing on MM 50mM Sorbitol	11
1865	Gene	1100701	Catalyzing reaction	Reaction	r2197	ECO:0000250	Top hit of all reviewed 3-hydroxyisobutyryl-CoA hydrolases in Uniprot
1866	Gene	1146362	Catalyzing reaction	Reaction	r708	ECO:0000250	Similar to A. nidulans AcuH
1867	Gene	1156507	Catalyzing reaction	Reaction	r1900	ECO:0000286	Highly expressed on L-Rhamnose and regulated by RhaR	572
1868	Reaction	r32a	Present			ECO:0000314	Crude extract_x000D_ Localization unclear	129
1869	Gene	1143382	Catalyzing reaction	Reaction	r347	ECO:0000304	Activating the alpha-aminoadipate dehydrogenase according to J𲧥nsen TR et al., 2011_x000D_ Not catalyzing the reaction itself	76
1870	Gene	41698	Catalyzing reaction	Reaction	r2680	ECO:0000064	Weak growth in S. cerevisiae transporter mutant complementation experiment	2
1871	Gene	1146328	Not catalyzing reaction	Reaction	r189	ECO:0000250	Similarity to A. fumigatus (Uniprot Q4WQY4)
1872	Gene	1209042	Not catalyzing reaction	Reaction	r1043	ECO:0000064	No growth in S. cerevisiae transporter mutant complementation experiment	2
1873	Gene	1141712	Localization	Compartment	m	ECO:0000081	Mitochondrial localization predicted by Mitofates, see http://mitf.cbrc.jp/MitoFates/cgi-bin/top.cgi	9
1874	Gene	1181089	Not catalyzing reaction	Reaction	r1064	ECO:0000064	No growth in S. cerevisiae transporter mutant complementation experiment	2
1875	Gene	41698	Not catalyzing reaction	Reaction	r1041	ECO:0000064	No growth in S. cerevisiae transporter mutant complementation experiment	2
1876	Gene	1163630	Localization	Compartment	e	ECO:0000314	Detected in the secretome of 3 out of 6 experiments of A. niger ATCC1015 growing on different carbon sources	75
1877	Gene	1118074	Localization	Compartment	e	ECO:0000314	Detected in the secretome of A. niger N402 growing on MM 50g/l Glucose different pHs	45
1878	Metabolite	AN	Present			ECO:0000314	Present in A. niger grown on glucose and indole	193
1879	Reaction	r2117	Present			ECO:0000314	Present in A. niger growing on agmatine and 4-guanidinobutanoate as N-source_x000D_ Absent if grown on L-arginine or nitrate as N-source	53
1880	Gene	1156971	Catalyzing reaction	Reaction	r2046	ECO:0000282	Heterologous expression in S. cerevisiae	573
1881	Gene	1110410	Localization	Compartment	m	ECO:0000081	Mitochondrial localization predicted by Mitofates, see http://mitf.cbrc.jp/MitoFates/cgi-bin/top.cgi	9
1882	Gene	41698	Not catalyzing reaction	Reaction	r1044a	ECO:0000064	No growth in S. cerevisiae transporter mutant complementation experiment	2
1883	Gene	1186340	Localization	Compartment	p	ECO:0000081	PTS1 prediction: Twilight zone_x000D_ By PTS1 Predictor, see http://mendel.imp.ac.at/mendeljsp/sat/pts1/PTS1predictor.jsp	1
1884	Gene	1182666	Catalyzing reaction	Reaction	r149a	ECO:0000314		574
1885	Gene	1106607	Localization	Compartment	e	ECO:0000314	Detected in secretome of A. niger N402 ?flbA growing on MM 25 mM Xylose_x000D_	37
1886	Gene	1160923	Not catalyzing reaction	Reaction	r1043	ECO:0000064	No growth in S. cerevisiae transporter mutant complementation experiment	2
1887	Gene	1169480	Catalyzing reaction	Reaction	r1041	ECO:0000064	Strong growth in S. cerevisiae transporter mutant complementation experiment	2
1888	Gene	1159543	Localization	Compartment	e	ECO:0000314	Detected in secretome of A. ngier A12 grown on sugarcane bagasse in submerged cultivation	50
1889	Gene	1012621	Localization	Compartment	m	ECO:0000081	Mitochondrial localization predicted by Mitofates, see http://mitf.cbrc.jp/MitoFates/cgi-bin/top.cgi	9
1890	Gene	1152589	Localization	Compartment	e	ECO:0000314	Detected in the secretome of A. niger N402 growing on MM 50g/l Glucose different pHs	45
1891	Gene	1184658	Catalyzing reaction	Reaction	r2057	ECO:0000250	Uniprot annotation
1892	Gene	1159543	Localization	Compartment	e	ECO:0000314	Detected in secretome of A. niger N402 ?flbA growing on MM 25 mM Xylose_x000D_	37
1893	Gene	1189554	Catalyzing reaction	Reaction	r1041	ECO:0000064	Strong growth in S. cerevisiae transporter mutant complementation experiment	2
1894	Gene	1088554	Localization	Compartment	e	ECO:0000314	Detected in the secretome of A. niger N402 growing on MM 50g/l Glucose different pHs	45
1895	Reaction	r60	Present			ECO:0000314	Activity in cytosolic fraction	135
1896	Gene	1177354	Catalyzing reaction	Reaction	r2047	ECO:0000314	Purified enzyme from overexpression strain	575
1897	Gene	1108237	Localization	Compartment	m	ECO:0000081	Mitochondrial localization predicted by Mitofates, see http://mitf.cbrc.jp/MitoFates/cgi-bin/top.cgi	9
1898	Gene	1114888	Localization	Compartment	e	ECO:0000314	Detected in secretome of A. niger N402 ?flbA growing on MM 25 mM Xylose_x000D_	37
1899	Gene	1164227	Catalyzing reaction	Reaction	r899	ECO:0000250	Similarity to A. fumigatus sF	207
1900	Gene	1143160	Localization	Compartment	e	ECO:0000314	Detected in the secretome of 3 out of 6 experiments of A. niger ATCC1015 growing on different carbon sources	75
1901	Gene	1125410	Not catalyzing reaction	Reaction	r2678	ECO:0000064	No growth in S. cerevisiae transporter mutant complementation experiment	2
1902	Reaction	r31	Present			ECO:0000314	Acitivity mainly in mitochondria according to Jaklitsch et al. 1991	31
1903	Gene	1183792	Localization	Compartment	e	ECO:0000314	Secreted protein in A. niger N402 growing on 10g/l glucose MM	109
1904	Gene	56566	Not catalyzing reaction	Reaction	r1145	ECO:0000064	No growth in S. cerevisiae transporter mutant complementation experiment	2
1905	Gene	1145349	Catalyzing reaction	Reaction	r257	ECO:0000260	Constitutively highly expressed gene
1906	Gene	1156430	Catalyzing reaction	Reaction	r68a	ECO:0000250	Sequence similarity to S. cerevisiae glo2
1907	Reaction	r2122	Present			ECO:0000314	Purified enzyme_x000D_ Localization unclear	530
1908	Metabolite	C183	Present			ECO:0000314	Present in A. niger grown on different temperatures	180
1909	Gene	1142310	Not catalyzing reaction	Reaction	r1043	ECO:0000064	No growth in S. cerevisiae transporter mutant complementation experiment	2
1910	Gene	1147298	Localization	Compartment	e	ECO:0000314	Detected in secretome of A. niger N400 growing on MM 100 mM Sorbitol + 10 mM D-sorbitol	51
1911	Gene	1099044	Localization	Compartment	e	ECO:0000314	Detected in the secretome of A. niger N402 growing on MM 50g/l Glucose different pHs	45
1912	Reaction	r2104	Present			ECO:0000314	Purified enzyme_x000D_ N-glycosylated	97
1913	Reaction	r266	Present			ECO:0000314	A. niger grown in SSF	576
1914	Gene	1161846	Localization	Compartment	e	ECO:0000314	Secreted protein in A. niger UU-A062.10 growing on MM 10 g/l glucose	109
1915	Gene	1130329	Not catalyzing reaction	Reaction	r204a	ECO:0000314	Assuming the actiivity purified by Rubio and Maldonado is this enzyme	364
1916	Gene	1105597	Catalyzing reaction	Reaction	r198a	ECO:0001225	Reduced trehalose content in knockout mutant	329
1917	Metabolite	PYR	Present			ECO:0000314	Localization unclear	157
1918	Gene	1123432	Catalyzing reaction	Reaction	r2005	ECO:0001225	No production of any yanuthones in yanG deletion strain	259
1919	Gene	1172305	Catalyzing reaction	Reaction	r2692	ECO:0000314	Partially purified enzyme_x000D_ 3 fold higher activity with propionamide	559
1920	Gene	204505	Catalyzing reaction	Reaction	PROTEINpolym	ECO:0000250	Sequence similarity to ribosomal protein RPL39 of S. cerevisiae
1921	Gene	1175445	Catalyzing reaction	Reaction	r2174	ECO:0001175	No acidification of vacuole in A. niger deletion mutant	577
1922	Reaction	r244	Present			ECO:0000004	Activity located in mitochondrial_x000D_ A. niger 457 and A. niger ATCC 64108	498
1923	Gene	1120095	Catalyzing reaction	Reaction	r2693	ECO:0000250	Sequence similarity to long chain fatty acid transport protein, see Q4R3Y4
1924	Gene	1142838	Catalyzing reaction	Reaction	r2420	ECO:0005650	Predicted by HMM	138
1925	Reaction	r289	Reversible			ECO:0000314	Crude extracts_x000D_ Localization unclear_x000D_ Lower activity in the deaminating direction	143
1926	Gene	43869	Catalyzing reaction	Reaction	r2177	ECO:0000286	Highly upregulated in the presence of arsenate_x000D_ Cofactor preference unknown	161
1927	Gene	1146720	Catalyzing reaction	Reaction	r1146	ECO:0000250	Similarity to mitochondrial pyruvate carriers in Uniprot
1928	Metabolite	CCL	Present			ECO:0000314	Present in A. niger grown on glucose and indole	193
1929	Gene	1182905	Localization	Compartment	e	ECO:0000314	Detected in all secretome samples of A. niger growing on different carbon sources	75
1930	Reaction	r162b	Present			ECO:0000314		126
1931	Gene	1089195	Catalyzing reaction	Reaction	r215	ECO:0000282	Heterologous expression in E. coli _x000D_ Starvation induced_x000D_ Chitinase that releases dimers from the nonreducing end of chitin	293
1932	Metabolite	C181	Present			ECO:0000314	Present in A. niger grown on different temperatures	180
1933	Gene	1103172	Catalyzing reaction	Reaction	r2410	ECO:0005650	Predicted by HMM	138
1934	Reaction	r2188	Present			ECO:0000314	Present in crude extract of A. niger	578; 579; 363
1935	Reaction	r973	Present			ECO:0000314	Present in A. niger growing on resorcinol as single C-source	121
1936	Metabolite	MGC181	Present			ECO:0000314	Present in A. niger grown in fermentor and shake flasks	264; 580
1937	Metabolite	SMCARBA	Present			ECO:0000314	Present in A. niger NRRL 326	406
1938	Metabolite	CERB3F	Present			ECO:0000314	C14 is the main fatty acid	118
1939	Gene	1167780	Catalyzing reaction	Reaction	r2678	ECO:0000064	Weak growth in S. cerevisiae transporter mutant complementation experiment	2
1940	Gene	1186364	Catalyzing reaction	Reaction	r1003	ECO:0000314		314
1941	Gene	1143288	Not catalyzing reaction	Reaction	r1274	ECO:0000314		58
1942	Gene	1148603	Catalyzing reaction	Reaction	r351	ECO:0000250	Sequence similarity to A. nidulans AcoA and A. fumigatus AcoA_x000D_ _x000D_ Heterologously expressed enzyme; Reactivated	449
1943	Reaction	r238	Present			ECO:0000314	SHAM sensitive system in isolated mitochondria	581
1944	Gene	1175633	Not catalyzing reaction	Reaction	r2172	ECO:0000314	Purified enzyme_x000D_ Assuming the purified enzyme is encoded by this gene	187
1945	Gene	56566	Catalyzing reaction	Reaction	r1043	ECO:0000064	Weak growth in S. cerevisiae transporter mutant complementation experiment	2
1946	Gene	1146854	Localization	Compartment	m	ECO:0000081	Mitochondrial localization predicted by Mitofates, see http://mitf.cbrc.jp/MitoFates/cgi-bin/top.cgi	9
1947	Reaction	r32c	Present			ECO:0000314	Activity in cell homogenate_x000D_ Localization unclear	276
1948	Gene	1145644	Catalyzing reaction	Reaction	r113a	ECO:0000064	Functional complementation of S. cerevisiae adh KO strain	493
1949	Reaction	r2658	Present			ECO:0000306	Probably present, see PMID 9122587
1950	Metabolite	HOMOGEN	Present			ECO:0000314	Present in A. niger metabolizing phenylacetic acid	582
1951	Gene	1099585	Not catalyzing reaction	Reaction	r1915	ECO:0000064	No growth in S. cerevisiae transporter mutant complementation experiment	2
1952	Gene	1101910	Not catalyzing reaction	Reaction	r144a	ECO:0000314	Assuming 1101910 codes for the protein detected by Baliga et al. 1964	59
1953	Gene	1128771	Localization	Compartment	m	ECO:0000081	Mitochondrial localization predicted by Mitofates, see http://mitf.cbrc.jp/MitoFates/cgi-bin/top.cgi	9
1954	Gene	1117666	Catalyzing reaction	Reaction	r2418	ECO:0005650	Predicted by HMM	138
1955	Gene	1151951	Catalyzing reaction	Reaction	r1119	ECO:0000250	Sequence similarity to uapA/uapC from A. nidulans	148; 149; 150; 151
1956	Gene	1147408	Localization	Compartment	p	ECO:0000081	PTS1 prediction: Twilight zone_x000D_ By PTS1 Predictor, see http://mendel.imp.ac.at/mendeljsp/sat/pts1/PTS1predictor.jsp	1
1957	Gene	1163044	Localization	Compartment	e	ECO:0000314	Detected in secretome of A. niger A12 grown on sugarcane bagasse in sequential cultivation	50
1958	Gene	1227131	Catalyzing reaction	Reaction	r2697	ECO:0000250	Sequence similarity to phacB from A. nidulans
1959	Metabolite	TRE	Present			ECO:0000314	Accumulates in A. niger 26 after heat shock	140
1960	Gene	1127368	Not catalyzing reaction	Reaction	r172	ECO:0000304		583
1961	Gene	1114200	Localization	Compartment	m	ECO:0000081	Mitochondrial localization predicted by Mitofates, see http://mitf.cbrc.jp/MitoFates/cgi-bin/top.cgi	9
1962	Gene	1088007	Not catalyzing reaction	Reaction	r1915	ECO:0000064	No growth in S. cerevisiae transporter mutant complementation experiment	2
1963	Metabolite	YANUK	Present			ECO:0000314	Present in A. niger ATCC 1015	584
1964	Metabolite	AMP	Present			ECO:0000314	Localization unclear	157
1965	Gene	1180979	Catalyzing reaction	Reaction	r1064	ECO:0000064	Weak growth in S. cerevisiae transporter mutant complementation experiment	2
1966	Gene	1189490	Not catalyzing reaction	Reaction	r1915	ECO:0000064	No growth in S. cerevisiae transporter mutant complementation experiment	2
1967	Gene	1183479	Catalyzing reaction	Reaction	r230a	ECO:0000314	Heterologous expression in P. pastoris	100
1968	Gene	1146007	Catalyzing reaction	Reaction	PROTEINpolym	ECO:0005650	Contains IPR001813 Ribosomal protein 60S
1969	Gene	1142076	Catalyzing reaction	Reaction	r1173	ECO:0000250	Sequence similarity to Uniprot reviewed entries for Mitochondrial oxaloacetate transport protein
1970	Gene	1116550	Not catalyzing reaction	Reaction	r170	ECO:0000314	Heterologous expression in S. cerevisiae and assay of the resulting crude extract	54
1971	Gene	1141591	Localization	Compartment	e	ECO:0000314	Detected in the secretome of A. niger N402 growing on MM 50g/l Glucose different pHs	45
1972	Gene	1164115	Catalyzing reaction	Reaction	r2390	ECO:0000250	Sequence similarity to S. cerevisiae tpc1 and H. sapiens tpc
1973	Metabolite	SMFUMB4	Present			ECO:0000314	Multiple species	302
1974	Gene	1184364	Catalyzing reaction	Reaction	r2075	ECO:0000314	Purified enzyme from strain overexpressing ChIE	585
1975	Gene	1145067	Not catalyzing reaction	Reaction	r1145	ECO:0000064	No growth in S. cerevisiae transporter mutant complementation experiment	2
1976	Reaction	r290	Reversible			ECO:0000314	Crude extracts_x000D_ Localization unclear_x000D_ Lower activity in the deaminating direction	143
1977	Reaction	r18	Present			ECO:0000314		88
1978	Gene	1105893	Localization	Compartment	p	ECO:0000081	PTS1 prediction: Twilight zone_x000D_ By PTS1 Predictor, see http://mendel.imp.ac.at/mendeljsp/sat/pts1/PTS1predictor.jsp	1
1979	Gene	1147182	Catalyzing reaction	Reaction	r243	ECO:0000250	Sequence similarity to S. cerevisiae qcr9
1980	Gene	1155212	Not catalyzing reaction	Reaction	r1009	ECO:0000314	Heterologous expression in S. cerevisiae and assay on crude extract	54
1981	Gene	1148509	Catalyzing reaction	Reaction	r959	ECO:0000314	Purification of the enzyme in an overexpression strain of bphA and cprA	254
1982	Gene	1132955	Localization	Compartment	e	ECO:0000314	Detected in 1 out of 6 experiments of A. niger ATCC1015 growing on different carbon sources	75
1983	Gene	1158405	Catalyzing reaction	Reaction	r2183	ECO:0000064	Functional complementation of S. cerevisiae conditional lethal mutant	586
1984	Gene	1102128	Catalyzing reaction	Reaction	r46	ECO:0000250	Similar to A.nidulans AcuD_x000D_ Mg required as cofactor
1985	Gene	1202793	Catalyzing reaction	Reaction	r1047a	ECO:0000064	Weak growth in S. cerevisiae transporter mutant complementation experiment	2
1986	Reaction	r975	Present			ECO:0000314	Enzyme present in cell free extracts grown in the presence of mandelate_x000D_ Present in the supernatant_x000D_ Only active on the L-isomer_x000D_ Stimulated by FAD and FMN	147
1987	Metabolite	YANUX2e	Present			ECO:0000314		492
1988	Metabolite	CERB2G	Present			ECO:0000314	80% of the sugar cerebroside fraction contain 2-hydroxy-octadecenoic acid	118
1989	Gene	1115737	Localization	Compartment	e	ECO:0000314	Detection in secretome of A. niger A. niger N402 growing on MM 50mM D-galacturonic acid	11
1990	Reaction	r1002c	Present			ECO:0000314	Commercial enzyme_x000D_ Release of gluocose from cellobiose	587
1991	Reaction	r2160	Present			ECO:0000314	Purified enzyme from A. niger AKU3302	371
1992	Reaction	r20	Present			ECO:0000314	Partial purification_x000D_ Localization unclear	588
1993	Gene	1183792	Localization	Compartment	e	ECO:0000314	Detected in the secretome of A. niger AB1.13 growing on DM 20 g/l xylose, but not in AB1.13 growing on DM 20 g/l maltose	67
1994	Gene	1143382	Localization	Compartment	e	ECO:0000314	Detection in secretome of A. niger A. niger N402 growing on MM 50mM D-galacturonic acid	11
1995	Gene	1182905	Localization	Compartment	e	ECO:0000314	Detected in secretome of A. niger N402 growing on sugarcane bagasse	34
1996	Gene	1101910	Not catalyzing reaction			ECO:0000314	Assuming 1101910 codes for the protein detected by Schuurink et al. 1990	155
1997	Gene	1114672	Localization	Compartment	e	ECO:0000314	Detected in secretome of A. niger A12 grown on sugarcane bagasse in sequential cultivation	50
1998	Metabolite	4HCOUM	Present			ECO:0000314	Intermediate of A. niger growing on trans-o-coumaric acid	72
[truncated: 1,483 more rows]

## Sheet: References
ID	Authors	Title	Journal	Year	PMID	DOI	URL
0	Schilling B, Lerch K	Amine oxidases from Aspergillus niger: identification of a novel flavin-dependent enzyme.	Biochimica et biophysica acta	1995	7727530
1	Neuberger Georg, Maurer-Stroh Sebastian, Eisenhaber Birgit, Hartig Andreas, Eisenhaber Frank	Motif refinement of the peroxisomal targeting signal 1 and evaluation of taxon-specific differences.	Journal of molecular biology	2003	12706717
2	de Vries Ronald P, Riley Robert, Wiebenga Ad, Aguilar-Osorio Guillermo, Amillis Sotiris, Uchima Cristiane Akemi, Anderluh Gregor, Asadollahi Mojtaba, Askin Marion, Barry Kerrie, Battaglia Evy, Bayram Özgür, Benocci Tiziano, Braus-Stromeyer Susanna A, Caldana Camila, Cánovas David, Cerqueira Gustavo C, Chen Fusheng, Chen Wanping, Choi Cindy, Clum Alicia, Dos Santos Renato Augusto Corrêa, Damásio A…	Comparative genomics reveals high biological diversity and specific adaptations in the industrially and medically important fungal genus Aspergillus.	Genome biology	2017	28196534	10.1186/s13059-017-1151-0
3	Sreeleela N S, SubbaRao P V, Premkumar R, Vaidyanathan C S	A new anthranilic acid hydroxylase from Aspergillus niger. Purification and properties.	The Journal of biological chemistry	1969	4389022
4	Hancock R D, Galpin J R, Viola R	Biosynthesis of L-ascorbic acid (vitamin C) by Saccharomyces cerevisiae.	FEMS microbiology letters	2000	10802179
5	SARMA P S, SASTRY K S	Glucuronic acid, a precursor of ascorbic acid in Aspergillus niger.	Nature	1957	13387746
6	Yamamoto Tsuyoshi, Tsunematsu Yuta, Noguchi Hiroshi, Hotta Kinya, Watanabe Kenji	Elucidation of Pyranonigrin Biosynthetic Pathway Reveals a Mode of Tetramic Acid, Fused ?-Pyrone, and exo-Methylene Formation.	Organic letters	2015	26414728	10.1021/acs.orglett.5b02435
7	Jernejc K, Legisa M	Activation of plasma membrane H+-ATPase by ammonium ions in Aspergillus niger.	Applied microbiology and biotechnology	2001	11759687
8	Kishore G, Sugumaran M, Vaidyanathan C S	Metabolism of DL-(+/-)-phenylalanine by Aspergillus niger.	Journal of bacteriology	1976	10273
9	Fukasawa Yoshinori, Tsuji Junko, Fu Szu-Chin, Tomii Kentaro, Horton Paul, Imai Kenichiro	MitoFates: improved prediction of mitochondrial targeting sequences and their cleavage sites.	Molecular & cellular proteomics : MCP	2015	25670805	10.1074/mcp.M114.043083
10	Jernejc Katarina, Perdih Anton, Cimerman Aleksa	ATP: citrate lyase and carnitine acetyltransferase activity_x000D_ in a citric-acid-producing Aspergillus niger strain	Appl Microbiol Biotechnol	1991		10.1007/BF00164705
11	Braaksma Machtelt, Martens-Uzunova Elena S, Punt Peter J, Schaap Peter J	An inventory of the Aspergillus niger secretome by combining in silico predictions with shotgun proteomics data.	BMC genomics	2010	20959013	10.1186/1471-2164-11-584
12	Van der Wouw Monique	Arabinoxylan degrading enzymes	Patent	1998			https://www.google.com/patents/US5849559
13	Boel E, Brady L, Brzozowski A M, Derewenda Z, Dodson G G, Jensen V J, Petersen S B, Swift H, Thim L, Woldike H F	Calcium binding in alpha-amylases: an X-ray diffraction study at 2.1-A resolution of two enzymes from Aspergillus.	Biochemistry	1990	2207069
14	Fekete Erzsébet, de Vries Ronald P, Seiboth Bernhard, vanKuyk Patricia A, Sándor Erzsébet, Fekete Eva, Metz Benjamin, Kubicek Christian P, Karaffa Levente	D-Galactose uptake is nonfunctional in the conidiospores of Aspergillus niger.	FEMS microbiology letters	2012	22324294	10.1111/j.1574-6968.2012.02524.x
15	Dobritzsch Doreen, Wang Huaming, Schneider Gunter, Yu Shukun	Structural and functional characterization of ochratoxinase, a novel mycotoxin-degrading enzyme.	The Biochemical journal	2014	24947135	10.1042/BJ20140382
16	Fan Aili, Chen Huizhi, Wu Rui, Xu Hui, Li Shu-Ming	A new member of the DMATS superfamily from Aspergillus niger catalyzes prenylations of both tyrosine and tryptophan derivatives.	Applied microbiology and biotechnology	2014	24970457	10.1007/s00253-014-5872-7
17	Ruijter G J, Visser J	Characterization of Aspergillus niger phosphoglucose isomerase. Use for quantitative determination of erythrose 4-phosphate.	Biochimie	1999	10385009
18	Singh Katar	Purification and properties of phosphoglucose isomerase from Aspergillus niger	Canadian Journal of Biochemistry and Physiology	1959		10.1139/m65-129
19	Chiang Yi-Ming, Meyer Kristen M, Praseuth Michael, Baker Scott E, Bruno Kenneth S, Wang Clay C C	Characterization of a polyketide synthase in Aspergillus niger whose product is a precursor for both dihydroxynaphthalene (DHN) melanin and naphtho-?-pyrone.	Fungal genetics and biology : FG & B	2011	21176790	10.1016/j.fgb.2010.12.001
20	R Poulsen Bjarne, Nøhr Jane, Douthwaite Stephen, Hansen Line V, Iversen Jens J L, Visser Jaap, Ruijter George J G	Increased NADPH concentration obtained by metabolic engineering of the pentose phosphate pathway in Aspergillus niger.	The FEBS journal	2005	15752350	10.1111/j.1742-4658.2005.04554.x
21	Müller H M, Frosch S	Oxalate accumulation from citrate by Aspergillus niger. II. Involvement of the tricarboxylic acid cyclase.	Archives of microbiology	1975	1156100
22	Appleyard M V, Sloan J, Kana'n G J, Heck I S, Kinghorn J R, Unkles S E	The Aspergillus nidulans cnxF gene and its involvement in molybdopterin biosynthesis. Molecular characterization and analysis of in vivo generated mutants.	The Journal of biological chemistry	1998	9614089
23	Witteveen F B, van de Vondervoort P J, van den Broeck H C, van Engelenburg A C, de Graaff L H, Hillebrand M H, Schaap P J, Visser J	Induction of glucose oxidase, catalase, and lactonase in Aspergillus niger.	Current genetics	1993	8299156
24	Sloothaak Jasper, Tamayo-Ramos Juan Antonio, Odoni Dorett I, Laothanachareon Thanaporn, Derntl Christian, Mach-Aigner Astrid R, Martins Dos Santos Vitor A P, Schaap Peter J	Identification and functional characterization of novel xylose transporters from the cell factories Aspergillus niger and Trichoderma reesei.	Biotechnology for biofuels	2016	27446237	10.1186/s13068-016-0564-4
25	Sugumaran M., Vaidyanathan C. S.	Metabolism of phenylacetic acid in Aspergillus niger	Journal of the Indian Institute of Science	1978			http://journal.library.iisc.ernet.in/index.php/iisc/article/view/3530/3576
26	Buxton F P, Gwynne D I, Garven S, Sibley S, Davies R W	Cloning and molecular analysis of the ornithine carbamoyl transferase gene of Aspergillus niger.	Gene	1987	3443301
27	Kikuchi-Torii K, Hayashi S, Nakamoto H, Nakamura S	Properties of Aspergillus niger catalase.	Journal of biochemistry	1982	7153210
28	Marobbio Carlo Marya Thomas, Di Noia Maria Antonietta, Palmieri Ferdinando	Identification of a mitochondrial transporter for pyrimidine nucleotides in Saccharomyces cerevisiae: bacterial expression, reconstitution and functional characterization.	The Biochemical journal	2006	16194150	10.1042/BJ20051284
29	Fukuda Takashi, Hasegawa Yoko, Hagimori Keiichi, Yamaguchi Yuichi, Masuma Rokuro, Tomoda Hiroshi, Omura Satoshi	Tensidols, new potentiators of antifungal miconazole activity, produced by Aspergillus niger FKI-2342.	The Journal of antibiotics	2006	17080684	10.1038/ja.2006.67
30	Sahasrabudhe S R, Lala D, Modi V V	Degradation of orcinol by Aspergillus niger.	Canadian journal of microbiology	1986	3742332
31	Jaklitsch W M, Kubicek C P, Scrutton M C	Intracellular location of enzymes involved in citrate production by Aspergillus niger.	Canadian journal of microbiology	1991	1777859
32	Meijer S, Otero J, Olivares R, Andersen M R, Olsson L, Nielsen J	Overexpression of isocitrate lyase-glyoxylate bypass influence on metabolism in Aspergillus niger.	Metabolic engineering	2009	19271267
33	vanKuyk Patricia	Pentose Transporters and Uses Thereof	Patent	2010			https://www.google.com/patents/US20120295321
34	Borin Gustavo Pagotto, Sanchez Camila Cristina, de Souza Amanda Pereira, de Santana Eliane Silva, de Souza Aline Tieppo, Paes Leme Adriana Franco, Squina Fabio Marcio, Buckeridge Marcos, Goldman Gustavo Henrique, Oliveira Juliana Velasco de Castro	Comparative Secretome Analysis of Trichoderma reesei and Aspergillus niger during Growth on Sugarcane Biomass.	PloS one	2015	26053961	10.1371/journal.pone.0129275
35	Montero-Morán Gabriela M, Li Meng, Rendòn-Huerta Erika, Jourdan Fabrice, Lowe David J, Stumpff-Kane Andrew W, Feig Michael, Scazzocchio Claudio, Hausinger Robert P	Purification and characterization of the FeII- and alpha-ketoglutarate-dependent xanthine hydroxylase from Aspergillus nidulans.	Biochemistry	2007	17429948	10.1021/bi700065h
36	Cultrone Antonietta, Scazzocchio Claudio, Rochet Michel, Montero-Morán Gabriela, Drevet Christine, Fernández-Martín Rafael	Convergent evolution of hydroxylation mechanisms in the fungal kingdom: molybdenum cofactor-independent hydroxylation of xanthine via alpha-ketoglutarate-dependent dioxygenases.	Molecular microbiology	2005	15948966	10.1111/j.1365-2958.2005.04686.x
37	Krijgsheld Pauline, Nitsche Benjamin M, Post Harm, Levin Ana M, Müller Wally H, Heck Albert J R, Ram Arthur F J, Altelaar A F Maarten, Wösten Han A B	Deletion of flbA results in increased secretome complexity and reduced secretion heterogeneity in colonies of Aspergillus niger.	Journal of proteome research	2013	23461488	10.1021/pr301154w
38	Mojzita Dominik, Koivistoinen Outi M, Maaheimo Hannu, Penttilä Merja, Ruohonen Laura, Richard Peter	Identification of the galactitol dehydrogenase, LadB, that is part of the oxido-reductive D-galactose catabolic pathway in Aspergillus niger.	Fungal genetics and biology : FG & B	2012	22155165	10.1016/j.fgb.2011.11.005
39	Sugumaran M., Vaidyanathan C. S.	Microsomal hydroxylation of phenylacetic acid by Aspergillus niger	FEMS Microbiology Letters	1979		10.1111/j.1574-6968.1979.tb03373.x
40	Yang Xiao-Long, Awakawa Takayoshi, Wakimoto Toshiyuki, Abe Ikuro	Three acyltetronic acid derivatives: noncanonical cryptic polyketides from Aspergillus niger identified by genome mining.	Chembiochem : a European journal of chemical biology	2014	25044953	10.1002/cbic.201402172
41	Nemec Tamara, Jernejc Katarina, Cimerman Aleksa	Sterols and fatty acids of different Aspergillus species	FEMS Microbiology Letters	1997		10.1111/j.1574-6968.1997.tb10329.x
42	de Vries Ronald P, vanKuyk Patricia A, Kester Harry C M, Visser Jaap	The Aspergillus niger faeB gene encodes a second feruloyl esterase involved in pectin and xylan degradation and is specifically induced in the presence of aromatic compounds.	The Biochemical journal	2002	11931668
43	Schreferl-Kunar Gerlinde, Grotz Manuela, Röhr Max, Kubicek Christian P	Increased citric acid production by mutants of Aspergillus niger with increased glycolytic capacity	FEMS Microbiology Letters	1989		10.1111/j.1574-6968.1989.tb03128.x
44	Carvalho Neuza D S P, Arentshorst Mark, Weenink Xavier O, Punt Peter J, van den Hondel Cees A M J J, Ram Arthur F J	Functional YFP-tagging of the essential GDP-mannose transporter reveals an important role for the secretion related small GTPase SrgC protein in maintenance of Golgi bodies in Aspergillus niger.	Fungal biology	2011	21354532	10.1016/j.funbio.2010.12.010
45	Adav Sunil S, Li An A, Manavalan Arulmani, Punt Peter, Sze Siu Kwan	Quantitative iTRAQ secretome analysis of Aspergillus niger reveals novel hydrolytic enzymes.	Journal of proteome research	2010	20545367	10.1021/pr100148j
46	van Hartingsveldt W, van Zeijl C M, Harteveld G M, Gouka R J, Suykerbuyk M E, Luiten R G, van Paridon P A, Selten G C, Veenstra A E, van Gorcom R F	Cloning, characterization and overexpression of the phytase-encoding gene (phyA) of Aspergillus niger.	Gene	1993	8387447
47	Osmani A H, May G S, Osmani S A	The extremely conserved pyroA gene of Aspergillus nidulans is required for pyridoxine synthesis and is required indirectly for resistance to photosensitizers.	The Journal of biological chemistry	1999	10438537
48	Kurtov D, Kinghorn J R, Unkles S E	The Aspergillus nidulans panB gene encodes ketopantoate hydroxymethyltransferase, required for biosynthesis of pantothenate and Coenzyme A.	Molecular & general genetics : MGG	1999	10503542
49	Adham Nehad Z, Ahmed E M	Extracellular lipase of Aspergillus niger NRRL3: production, partial purification and properties.	Indian journal of microbiology	2009	23100754	10.1007/s12088-009-0004-2
50	Florencio Camila, Cunha Fernanda M, Badino Alberto C, Farinas Cristiane S, Ximenes Eduardo, Ladisch Michael R	Secretome data from Trichoderma reesei and Aspergillus niger cultivated in submerged and sequential fermentation methods.	Data in brief	2016	27419196	10.1016/j.dib.2016.05.080
51	de Oliveira José Miguel P Ferreira, van Passel Mark W J, Schaap Peter J, de Graaff Leo H	Proteomic analysis of the secretory response of Aspergillus niger to D-maltose and D-xylose.	PloS one	2011	21698107	10.1371/journal.pone.0020865
52	Lakshminarayana K, Modi V V, Shah V K	Studies on gluconate metabolism in Aspergillus niger. II. Comparative studies on the enzyme make-up of the adapted and parent strains of Aspergillus niger.	Archiv fu?r Mikrobiologie	1969	5384636
53	Kumar Sunil, Saragadam Tejaswani, Punekar Narayan S	Novel Route for Agmatine Catabolism in Aspergillus niger Involves 4-Guanidinobutyrase.	Applied and environmental microbiology	2015	26048930	10.1128/AEM.03987-14
54	Motter Francine A, Kuivanen Joosu, Keränen Hanna, Hilditch Satu, Penttilä Merja, Richard Peter	Categorisation of sugar acid dehydratases in Aspergillus niger.	Fungal genetics and biology : FG & B	2014	24382357	10.1016/j.fgb.2013.12.006
55	Wang Lu, Aryal Uma K, Dai Ziyu, Mason Alisa C, Monroe Matthew E, Tian Zhi-Xin, Zhou Jian-Ying, Su Dian, Weitz Karl K, Liu Tao, Camp David G, Smith Richard D, Baker Scott E, Qian Wei-Jun	Mapping N-linked glycosylation sites in the secretome and whole cells of Aspergillus niger using hydrazide chemistry and mass spectrometry.	Journal of proteome research	2012	22136231	10.1021/pr200916k
56	Van Peij Noel	A method for the production of a compound of interest	Patent	2012			https://www.google.com/patents/WO2012001169A1
57	Hasper Alinda A, Dekkers Ester, van Mil Marc, van de Vondervoort Peter J I, de Graaff Leo H	EglC, a new endoglucanase from Aspergillus niger with major activity towards xyloglucan.	Applied and environmental microbiology	2002	11916668
58	de Groot Marco	Regulation and control of L-arabinose catabolism in Aspergillus niger		2005			http://library.wur.nl/WebQuery/primo/directlink/1776901
59	Baliga B S, Bhatnagar G M, Jagannathan V	Nicotinamide adenine dinucleotide phosphate-specific glycerol dehydrogenase of Aspergillus niger.	Indian journal of biochemistry	1964	4391330
60	Kodukula K, Arcuri M, Cutrone J Q, Hugill R M, Lowe S E, Pirnik D M, Shu Y Z, Fernandes P B, Seethala R	BMS-192548, a tetracyclic binding inhibitor of neuropeptide Y receptors, from Aspergillus niger WB2346. I. Taxonomy, fermentation, isolation and biological activity.	The Journal of antibiotics	1995	7490206
61	Shu Y Z, Cutrone J Q, Klohr S E, Huang S	BMS-192548, a tetracyclic binding inhibitor of neuropeptide Y receptors, from Aspergillus niger WB2346. II. Physico-chemical properties and structural characterization.	The Journal of antibiotics	1995	7490207
62	Kirimura Kohtaro, Ogawa Satoshi, Hattori Takasumi, Kino Kuniki	Expression analysis of alternative oxidase gene (aox1) with enhanced green fluorescent protein as marker in citric acid-producing Aspergillus niger.	Journal of bioscience and bioengineering	2006	17046535	10.1263/jbb.102.210
63	Parenicová L, Benen J A, Kester H C, Visser J	pgaA and pgaB encode two constitutively expressed endopolygalacturonases of Aspergillus niger.	The Biochemical journal	2000	10642523
64	Halkier Torben, Hjort Carsten M., Helmer Knap Inge, Venke Kofod Lene	An alpha-galactosidase enzyme	Patent	2004			https://www.google.ch/patents/EP0692024B1
65	Keni Sarita, Punekar Narayan S	Contribution of arginase to manganese metabolism of Aspergillus niger.	Biometals : an international journal on the role of metal ions in biology, biochemistry, and medicine	2016	26679485	10.1007/s10534-015-9900-6
66	Dave Kashyap, Ahuja Manmeet, Jayashri T N, Sirola Rekha Bisht, Punekar Narayan S	A novel selectable marker based on Aspergillus niger arginase expression.	Enzyme and microbial technology	2012	22579391	10.1016/j.enzmictec.2012.04.001
67	Lu Xin, Sun Jibin, Nimtz Manfred, Wissing Josef, Zeng An-Ping, Rinas Ursula	The intra- and extracellular proteome of Aspergillus niger growing on defined medium with xylose or maltose as carbon substrate.	Microbial cell factories	2010	20406453	10.1186/1475-2859-9-23
68	Martins Tiago M, Hartmann Diego O, Planchon Sébastien, Martins Isabel, Renaut Jenny, Silva Pereira Cristina	The old 3-oxoadipate pathway revisited: new insights in the catabolism of aromatics in the saprophytic fungus Aspergillus nidulans.	Fungal genetics and biology : FG & B	2015	25479309	10.1016/j.fgb.2014.11.002
69	Sloothaak J, Odoni D I, de Graaff L H, Martins Dos Santos V A P, Schaap P J, Tamayo-Ramos J A	Aspergillus niger membrane-associated proteome analysis for the identification of glucose transporters.	Biotechnology for biofuels	2015	26388937	10.1186/s13068-015-0317-9
70	McCleary Barry V., Harrington Joan	Purification of ?-d-glucosidase from Aspergillus niger	Methods in Enzymology	1988		10.1016/0076-6879(88)60171-6
71	Ramakrishnan Santha	Gene encoding 2,3-dihydroxybenzoic acid decarboxylase	Patent	2002			https://www.google.ch/patents/US6440704
72	Wu Changsheng, Zacchetti Boris, Ram Arthur F J, van Wezel Gilles P, Claessen Dennis, Hae Choi Young	Expanding the chemical space for natural products by Aspergillus-Streptomyces co-cultivation and biotransformation.	Scientific reports	2015	26040782	10.1038/srep10868
73	Müller H M	Gluconate accumulation and enzyme activities with extremely nitrogen-limited surface cultures of Aspergillus niger.	Archives of microbiology	1986	3013115
74	KHANNA R, TEWARI K K	Phosphoglucomutase activity in Aspergillus niger.	Archiv fur Mikrobiologie	1963	14032284
75	Tsang Adrian, Butler Gregory, Powlowski Justin, Panisko Ellen A, Baker Scott E	Analytical and computational approaches to define the Aspergillus niger secretome.	Fungal genetics and biology : FG & B	2009	19618504
76	Jørgensen Thomas R, Park Joohae, Arentshorst Mark, van Welzen Anne Marie, Lamers Gerda, Vankuyk Patricia A, Damveld Robbert A, van den Hondel Cees A M, Nielsen Kristian F, Frisvad Jens C, Ram Arthur F J	The molecular and genetic basis of conidial pigmentation in Aspergillus niger.	Fungal genetics and biology : FG & B	2011	21277986	10.1016/j.fgb.2011.01.005
77	La Nauze J M	Aconitase and isocitric dehydrogenases of Aspergillus niger in relation to citric acid production.	Journal of general microbiology	1966	5965361	10.1099/00221287-44-1-73
78	Nitsche Benjamin M, Jørgensen Thomas R, Akeroyd Michiel, Meyer Vera, Ram Arthur F J	The carbon starvation response of Aspergillus niger during submerged cultivation: insights from the transcriptome and secretome.	BMC genomics	2012	22873931	10.1186/1471-2164-13-380
79	Adya S, Elbein A D	Glycoprotein enzymes secreted by Aspergillus niger: purification and properties of alpha-glaactosidase.	Journal of bacteriology	1977	14112
80	Ademark Pia, Larsson Mathias, Tjerneld Folke, Stalbrand Henrik	Multiple ?-galactosidases from Aspergillus niger: Purification, characterization and substrate specificities	Enzyme and Microbial Technology	2001		10.1016/S0141-0229(01)00415-X
81	Premkumar R, Rao P V, Sreeleela N S, Vaidyanathan C S	m-Hydroxybenzoic acid 4-hydroxylase from Aspergillus niger.	Canadian journal of biochemistry	1969	4390252
82	Kumar R P, Ravindranath S D, Vaidyanathan C S, Rao N A	Mechanism of hydroxylation of aromatic compounds. II. Evidence for the involvement of superoxide anions in enzymatic hydroxylations.	Biochemical and biophysical research communications	1972	4639803
83	Kumar R P, Rao P V, Vaidyanathan C S	m-Hydroxybenzoate 4-hydroxylase from Aspergillus niger: purification and properties.	Indian journal of biochemistry & biophysics	1973	4152154
84	Chen Hong, He Xihong, Geng Hongran, Liu Hao	Physiological characterization of ATP-citrate lyase in Aspergillus niger.	Journal of industrial microbiology & biotechnology	2014	24566752	10.1007/s10295-014-1418-3
85	Zabala Angelica O, Xu Wei, Chooi Yit-Heng, Tang Yi	Characterization of a silent azaphilone gene cluster from Aspergillus niger ATCC 1015 reveals a hydroxylation-mediated pyran-ring formation.	Chemistry & biology	2012	22921072	10.1016/j.chembiol.2012.07.004
86	Albermann Kaj, Kemmner Wolfram, Maier Dieter, Spreafico Fabio, Stock Alexander, Wagner Christian, de Boer Lex, Meima Roelf Bernhard	Novel phospholipases and uses thereof	Patent	2009			http://www.google.tl/patents/US20100047877
87	Nishi Arasuke	Enzymatic studies on the phosphorus metabolism in germinating spores of Aspergillus niger	The journal of Biochemistry	1960			https://www.jstage.jst.go.jp/article/biochemistry1922/48/5/48_5_758/_article
88	Kubicek C P, Schreferl-Kunar G, Wöhrer W, Röhr M	Evidence for a cytoplasmic pathway of oxalate biosynthesis in Aspergillus niger.	Applied and environmental microbiology	1988	3132096
89	Yeh Hsu-Hua, Chang Shu-Lin, Chiang Yi-Ming, Bruno Kenneth S, Oakley Berl R, Wu Tung-Kung, Wang Clay C C	Engineering fungal nonreducing polyketide synthase by heterologous expression and domain swapping.	Organic letters	2013	23368695	10.1021/ol303328t
90	Schmaler-Ripcke Jeannette, Sugareva Venelina, Gebhardt Peter, Winkler Robert, Kniemeyer Olaf, Heinekamp Thorsten, Brakhage Axel A	Production of pyomelanin, a second type of melanin, via the tyrosine degradation pathway in Aspergillus fumigatus.	Applied and environmental microbiology	2009	19028908	10.1128/AEM.02077-08
91	Dahal Gopal P, Viola Ronald E	Structure of a fungal form of aspartate-semialdehyde dehydrogenase from Aspergillus fumigatus.	Acta crystallographica. Section F, Structural biology communications	2017	28045392	10.1107/S2053230X16020070
92	Wyss M, Brugger R, Kronenberger A, Rémy R, Fimbel R, Oesterhelt G, Lehmann M, van Loon A P	Biochemical characterization of fungal phytases (myo-inositol hexakisphosphate phosphohydrolases): catalytic properties.	Applied and environmental microbiology	1999	9925555
93	Kostrewa Dirk, Wyss Markus, D'Arcy Allan, van Loon Adolphus P. G. M.	Crystal structure of Aspergillus niger pH 2.5 acid phosphatase at 2.4 Å resolution	Journal of Molecular Biology	1999		10.1006/jmbi.1999.2736
94	Honda Yuki, Hattori Takasumi, Kirimura Kohtaro	Visual expression analysis of the responses of the alternative oxidase gene (aox1) to heat shock, oxidative, and osmotic stresses in conidia of citric acid-producing Aspergillus niger.	Journal of bioscience and bioengineering	2012	22138384	10.1016/j.jbiosc.2011.10.026
95	Hattori Takasumi, Honda Yuki, Kino Kuniki, Kirimura Kohtaro	Expression of alternative oxidase gene (aox1) at the stage of single-cell conidium in citric acid-producing Aspergillus niger.	Journal of bioscience and bioengineering	2008	18295720	10.1263/jbb.105.55
96	Lenz H, Wunderwald P, Eggerer H	Partial purification and some properties of oxalacetase from Aspergillus niger.	European journal of biochemistry / FEBS	1976	179820
97	Manzanares P, de Graaff L H, Visser J	Purification and characterization of an alpha-L-rhamnosidase from Aspergillus niger.	FEMS microbiology letters	1997	9435109
98	Kaplan Ond?ej, Veselá Alicja B, Pet?í?ková Alena, Pasquarelli Fabrizia, Pi?manová Martina, Rinágelová Anna, Bhalla Tek Chand, Pátek Miroslav, Martínková Ludmila	A comparative study of nitrilases identified by genome mining.	Molecular biotechnology	2013	23475593	10.1007/s12033-013-9656-6
99	Wold W S, Suzuki I	Demonstration in Aspergillus niger of adenyl cyclase, a cyclic adenosine 3',5'-monophosphate-binding protein, and studies on intracellular and extracellular phosphodiesterases.	Canadian journal of microbiology	1974	4373154
100	Moriyama Satoshi, Tanaka Hidenori, Uwataki Masato, Muguruma Michio, Ohta Kazuyoshi	Molecular cloning and characterization of an exoinulinase gene from Aspergillus niger strain 12 and its expression in Pichia pastoris.	Journal of bioscience and bioengineering	2003	16233531	10.1016/S1389-1723(03)90131-9
101	van Munster Jolanda M, Sanders Peter, ten Kate Geralt A, Dijkhuizen Lubbert, van der Maarel Marc J E C	Kinetic characterization of Aspergillus niger chitinase CfcI using a HPAEC-PAD method for native chitin oligosaccharides.	Carbohydrate research	2015	25723623	10.1016/j.carres.2015.01.014
102	van Munster Jolanda M, van der Kaaij Rachel M, Dijkhuizen Lubbert, van der Maarel Marc J E C	Biochemical characterization of Aspergillus niger CfcI, a glycoside hydrolase family 18 chitinase that releases monomers during substrate hydrolysis.	Microbiology (Reading, England)	2012	22575895	10.1099/mic.0.054650-0
103	Beckmann Nicola, Schafferer Lukas, Schrettl Markus, Binder Ulrike, Talasz Heribert, Lindner Herbert, Haas Hubertus	Characterization of the Link between Ornithine, Arginine, Polyamine and Siderophore Metabolism in Aspergillus fumigatus.	PloS one	2013	23825660	10.1371/journal.pone.0067426
104	Gil Girol Christian, Fisch Katja M, Heinekamp Thorsten, Günther Stefan, Hüttel Wolfgang, Piel Jörn, Brakhage Axel A, Müller Michael	Regio- and stereoselective oxidative phenol coupling in Aspergillus niger.	Angewandte Chemie (International ed. in English)	2012	22945023	10.1002/anie.201203603
105	Xu Yanbing, Zheng Zhaojuan, Xu Qianqian, Yong Qiang, Ouyang Jia	Efficient Conversion of Inulin to Inulooligosaccharides through Endoinulinase from Aspergillus niger.	Journal of agricultural and food chemistry	2016	26961750	10.1021/acs.jafc.5b05908
106	Rao P V, Moore K, Towers G H	The conversion of tryptophan to 2,3-dihydroxybenzoic acid and catechol by Aspergillus niger.	Biochemical and biophysical research communications	1967	6064579
107	Plumridge Andrew, Stratford Malcolm, Lowe Kenneth C, Archer David B	The weak-acid preservative sorbic acid is decarboxylated and detoxified by a phenylacrylic acid decarboxylase, PadA1, in the spoilage mold Aspergillus niger.	Applied and environmental microbiology	2008	18039817	10.1128/AEM.02105-07
108	Subramanian V, Vaidyanathan C S	Anthranilate hydroxylase from Aspergillus niger: new type of NADPH-linked nonheme iron monooxygenase.	Journal of bacteriology	1984	6501219
109	Klaubauf Sylvia, Narang Hari Mander, Post Harm, Zhou Miaomiao, Brunner Kurt, Mach-Aigner Astrid R, Mach Robert L, Heck Albert J R, Altelaar A F Maarten, de Vries Ronald P	Similar is not the same: differences in the function of the (hemi-)cellulolytic regulator XlnR (Xlr1/Xyr1) in filamentous fungi.	Fungal genetics and biology : FG & B	2014	25064064	10.1016/j.fgb.2014.07.007
110	Sahasrabudhe S R, Modi V V	Hydroxylation of benzoate and its chlorinated derivatives in Aspergillus niger.	Biochemistry international	1985	4026866
111	Kishore G, Sugumaran M, Vaidyanathan C S	p-Hydroxymandelic acid--a key intermediate in the metabolism of DL (plus or minus)-phenylalanine by Aspergillus niger.	Biochemical and biophysical research communications	1974	4826466
112	Witteveen C F, Veenhuis M, Visser J	Localization of Glucose Oxidase and Catalase Activities in Aspergillus niger.	Applied and environmental microbiology	1992	16348689
113	Kacprzak Magdalena M, Lewandowska Irmina, Matthews Rowena G, Paszewski Andrzej	Transcriptional regulation of methionine synthase by homocysteine and choline in Aspergillus nidulans.	The Biochemical journal	2003	12954077	10.1042/BJ20030747
114	Feir H A, Suzuki I	Pyruvate carboxylase of Aspergillus niger: kinetic study of a biotin-containing carboxylase.	Canadian journal of biochemistry	1969	5795783
115	Mattey M, Allan A	Glycogen accumulation in Aspergillus niger.	Biochemical Society transactions	1990	2128057
116	van Gorcom R F, Boschloo J G, Kuijvenhoven A, Lange J, van Vark A J, Bos C J, van Balken J A, Pouwels P H, van den Hondel C A	Isolation and molecular characterisation of the benzoate-para-hydroxylase gene (bphA) of Aspergillus niger: a member of a new gene family of the cytochrome P450 superfamily.	Molecular & general genetics : MGG	1990	2250647
117	Mata-Gomez Marco, Rodriguez Luis V, Ramos Erika L, Renovato Jacqueline, Cruz-Hernandez Mario A, Rodriguez Raul, Contreras Juan, Aguilar Cristobal N	A novel tannase from the xerophilic fungus Aspergillus niger GH1.	Journal of microbiology and biotechnology	2009	19809257
118	Wagner H, Fiegert E	Sphingolipids and glycolipids of fungi and higher plants. 3. Isolation of a cerebroside from Aspergillus niger	Zeitschrift fur Naturforschung. Teil B, Chemie, Biochemie, Biophysik, Biologie und verwandte Gebiete	1969	4388753
119	Ruttkowski E, Labitzke R, Khanh N Q, Löffler F, Gottschalk M, Jany K D	Cloning and DNA sequence analysis of a polygalacturonase cDNA from Aspergillus niger RH5344.	Biochimica et biophysica acta	1990	2400785
120	Lang C, Looman A C	Efficient expression and secretion of Aspergillus niger RH5344 polygalacturonase in Saccharomyces cerevisiae.	Applied microbiology and biotechnology	1995	8579828
121	Shailubhai K, Somayaji R, Rao N N, Modi V V	Metabolism of resorcinol and salicylate in Aspergillus niger.	Experientia	1983	6825782
122	Kuwahara M., Ishida Y., Okatani M.	Nicotinamide Nucleoside Amidase Activity, a Novel Deaminating Reaction in NAD Metabolism, in Aspergillus Fungi	Journal of Fermentation Technology	1983			https://findit.dtu.dk/en/catalog/172278867
123	Ribard C, Scazzocchio C, Oestreicher N	The oxpA5 mutation of Aspergillus nidulans is an allele of adB, the gene encoding adenylosuccinate synthetase.	Molecular genetics and genomics : MGG	2001	11810243	10.1007/s00438-001-0593-x
124	Cain R B	The identity of shikimate dehydrogenase and quinate dehydrogenase in Aspergillus niger.	The Biochemical journal	1972	4342549
125	Damveld Robbert A, Franken Angelique, Arentshorst Mark, Punt Peter J, Klis Frans M, van den Hondel Cees A M J J, Ram Arthur F J	A novel screening method for cell wall mutants in Aspergillus niger identifies UDP-galactopyranose mutase as an important protein in fungal cell wall biosynthesis.	Genetics	2008	18245853	10.1534/genetics.107.073148
126	Witteveen , Busink R, van de Vondervoord P, Dijkema C, Swart K, Visser J	L-Arabinose and D-Xylose Catabolism in Aspergillus niger	Journal of General Microbiology	1989		10.1099/00221287-135-8-2163
127	Levasseur Anthony, Benoit Isabelle, Asther Michèle, Asther Marcel, Record Eric	Homologous expression of the feruloyl esterase B gene from Aspergillus niger and characterization of the recombinant enzyme.	Protein expression and purification	2004	15294290	10.1016/j.pep.2004.05.019
128	Dai Ziyu, Aryal Uma K, Shukla Anil, Qian Wei-Jun, Smith Richard D, Magnuson Jon K, Adney William S, Beckham Gregg T, Brunecky Roman, Himmel Michael E, Decker Stephen R, Ju Xiaohui, Zhang Xiao, Baker Scott E	Impact of alg3 gene deletion on growth, development, pigment production, protein secretion, and functions of recombinant Trichoderma reesei cellobiohydrolases in Aspergillus niger.	Fungal genetics and biology : FG & B	2013	24076077	10.1016/j.fgb.2013.09.004
129	Tsekova K, Dentchev D, Todorova D	Effect of cadmium and copper on the production of citric acid by Aspergillus niger.	Folia microbiologica	2000	11347255
130	Aguilar-Osorio Guillermo, Vankuyk Patricia A, Seiboth Bernhard, Blom Dirk, Solomon Peter S, Vinck Arman, Kindt Frits, Wösten Han A B, de Vries Ronald P	Spatial and developmental differentiation of mannitol dehydrogenase and mannitol-1-phosphate dehydrogenase in Aspergillus niger.	Eukaryotic cell	2010	20305000	10.1128/EC.00363-09
131	Shailubhai K., Sahasrabudhe S. R., Vora K. A., Modi V. V.	Degradation of chlorinated derivatives of phenoxyacetic acid and benzoic acid by Aspergillus niger	FEMS Microbiology Letters	1983		10.1016/0378-1097(83)90341-5
132	Kuivanen Joosu, Richard Peter	Engineering a filamentous fungus for L-rhamnose extraction.	AMB Express	2016	27033543	10.1186/s13568-016-0198-8
133	Andersen Mikael R, Salazar Margarita P, Schaap Peter J, van de Vondervoort Peter J I, Culley David, Thykaer Jette, Frisvad Jens C, Nielsen Kristian F, Albang Richard, Albermann Kaj, Berka Randy M, Braus Gerhard H, Braus-Stromeyer Susanna A, Corrochano Luis M, Dai Ziyu, van Dijck Piet W M, Hofmann Gerald, Lasure Linda L, Magnuson Jon K, Menke Hildegard, Meijer Martin, Meijer Susan L, Nielsen Jakob…	Comparative genomics of citric-acid-producing Aspergillus niger ATCC 1015 versus enzyme-producing CBS 513.88.	Genome research	2011	21543515	10.1101/gr.112169.110
134	Crawford J M, Geever R F, Asch D K, Case M E	Sequence and characterization of the met-7 gene of Neurospora crassa.	Gene	1992	1531800
135	Pfitzner A, Kubicek C P, Röhr M	Presence and regulation of ATP:citrate lyase from the citric acid producing fungus Aspergillus niger.	Archives of microbiology	1987	3579463
136	Kinoshita Kotaro, Takano Makoto, Koseki Takuya, Ito Kiyoshi, Iwano Kimio	Cloning of the xynNB gene encoding xylanase B from Aspergillus niger and its expression in Aspergillus kawachii	Journal of Fermentation and Bioengineering	1995		10.1016/0922-338X(95)91255-4
137	Yamada Hideaki, Adachi Osao, Ogata Koichi	Amine Oxidases of Microorganisms Part III. Properties of Amine Oxidase of Aspergillus niger	Agricultural and Biological Chemistry	1965		10.1080/00021369.1965.10858476
138	Datt Manish, Sharma Amit	Novel and unique domains in aminoacyl-tRNA synthetases from human fungal pathogens Aspergillus niger, Candida albicans and Cryptococcus neoformans	BMC Genomics	2014	25479903	10.1186/1471-2164-15-1069
139	Kuivanen Joosu, Sugai-Guérios Maura H, Arvas Mikko, Richard Peter	A novel pathway for fungal D-glucuronate catabolism contains an L-idonate forming 2-keto-L-gulonate reductase.	Scientific reports	2016	27189775	10.1038/srep26329
140	Abrashev Radoslav I, Pashova Svetlana B, Stefanova Lilyana N, Vassilev Spassen V, Dolashka-Angelova Pavlina A, Angelova Maria B	Heat-shock-induced oxidative stress and antioxidant response in Aspergillus niger 26.	Canadian journal of microbiology	2008	19096452	10.1139/W08-091
141	Ohta K, Akimoto H, Matsuda S, Toshimitsu D, Nakamura T	Molecular cloning and sequence analysis of two endoinulinase genes from Aspergillus niger.	Bioscience, biotechnology, and biochemistry	1998	9805373	10.1271/bbb.62.1731
142	Smith P T, King A D, Goodman N	Isolation and characterization of urease from Aspergillus niger.	Journal of general microbiology	1993	8336111	10.1099/00221287-139-5-957
143	Galbraith J C, Smith J E	Sporulation of Aspergillus niger in submerged liquid culture.	Journal of general microbiology	1969	5365366	10.1099/00221287-59-1-31
144	Choudhury Rajarshi, Noor Shahid, Varadarajalu Lakshmi Prabha, Punekar Narayan S	Delineation of an in vivo inhibitor for Aspergillus glutamate dehydrogenase.	Enzyme and microbial technology	2008	22578865	10.1016/j.enzmictec.2007.08.011
145	McDONOUGH M W, MARTIN S M	The hexosemonophosphate pathway in Aspergillus niger.	Canadian journal of microbiology	1958	13561184
146	Rinagelova Anna, Kaplan Ondrej, Vesela Alicja B., Chmatal Martin, Krenkova Alena, Plihal Ondrej, Pasquarelli Fabrizia, Cantarella Maria, Martinkova Ludmila	Cyanide hydratase from Aspergillus niger K10: Overproduction in Escherichia coli, purification, characterization and use in continuous cyanide degradation	Process Biochemistry	2014		10.1016/j.procbio.2013.12.008
147	Jamaluddin M, Rao P V, Vaidyanathan C S	Involvement of the protocatechuate pathway in the metabolism of mandelic acid by Aspergillus niger.	Journal of bacteriology	1970	4392397
148	Diallinas G, Gorfinkiel L, Arst H N, Cecchetto G, Scazzocchio C	Genetic and molecular characterization of a gene encoding a wide specificity purine permease of Aspergillus nidulans reveals a novel family of transporters conserved in prokaryotes and eukaryotes.	The Journal of biological chemistry	1995	7721763
149	Gorfinkiel L, Diallinas G, Scazzocchio C	Sequence and regulation of the uapA gene encoding a uric acid-xanthine permease in the fungus Aspergillus nidulans.	The Journal of biological chemistry	1993	8226862
150	Alguel Yilmaz, Amillis Sotiris, Leung James, Lambrinidis George, Capaldi Stefano, Scull Nicola J, Craven Gregory, Iwata So, Armstrong Alan, Mikros Emmanuel, Diallinas George, Cameron Alexander D, Byrne Bernadette	Structure of eukaryotic purine/H(+) symporter UapA suggests a role for homodimerization in transport activity.	Nature communications	2016	27088252	10.1038/ncomms11336
151	Diallinas G, Scazzocchio C	A gene coding for the uric acid-xanthine permease of Aspergillus nidulans: inactivational cloning, characterization, and sequence of a cis-acting mutation.	Genetics	1989	2670668
152	Pabai F, Kermasha S, Morin A	Interesterification of butter fat by partially purified extracellular lipases from Pseudomonas putida, Aspergillus niger and Rhizopus oryzae.	World journal of microbiology & biotechnology	1995	24415019	10.1007/BF00361014
153	Netik A, Torres N V, Riol J M, Kubicek C P	Uptake and export of citric acid by Aspergillus niger is reciprocally regulated by manganese ions.	Biochimica et biophysica acta	1997	9218559
154	Hult K, Veide A, Gatenbeck S	The distribution of the NADPH regenerating mannitol cycle among fungal species.	Archives of microbiology	1980	6782999
155	Schuurink R, Busink R, Hondmann D H, Witteveen C F, Visser J	Purification and properties of NADP(+)-dependent glycerol dehydrogenases from Aspergillus nidulans and A. niger.	Journal of general microbiology	1990	2200840	10.1099/00221287-136-6-1043
156	Chattopadhyay Panchanon, Banerjee Santu Kumar, Sen Kalyani, Chakrabarti Parul	Lipid profiles of Aspergillus niger and its unsaturated fatty acid auxotroph, UFA2	Canadian Journal of Microbiology	1985		10.1139/m85-067
157	Smith John E., Ng Wai Shing	Fluorometric determination of glycolytic intermediates and_x000D_ adenylates during sequential changes in replacement_x000D_ culture of Aspergillus niger	Canadian Journal of Microbiology	1972		10.1139/m72-257
158	Takeuchi Setsuo, Senn Martin, Curtis Roy W., McLafferty F. W.	Chemical studies on Malformin V: Malformin B1 and B2	Phytochemistry	1967		10.1016/S0031-9422(00)82774-0
159	Bussink H J, Kester H C, Visser J	Molecular cloning, nucleotide sequence and expression of the gene encoding prepro-polygalacturonaseII of Aspergillus niger.	FEBS letters	1990	2226842
160	vanKuyk P A, de Groot M J, Ruijter G J, de Vries R P, Visser J	The Aspergillus niger D-xylulose kinase gene is co-expressed with genes encoding arabinan degrading enzymes, and is essential for growth on D-xylose and L-arabinose.	European journal of biochemistry / FEBS	2001	11606204
161	Choe Se-In, Gravelat Fabrice N, Al Abdallah Qusai, Lee Mark J, Gibbs Bernard F, Sheppard Donald C	Role of Aspergillus niger acrA in arsenic resistance and its use as the basis for an arsenic biosensor.	Applied and environmental microbiology	2012	22467499	10.1128/AEM.07771-11
162	May G S, Morris N R	The unique histone H2A gene of Aspergillus nidulans contains three introns.	Gene	1987	3319784
163	Bercovitz A, Peleg Y, Battat E, Rokem J S, Goldberg I	Localization of pyruvate carboxylase in organic acid-producing Aspergillus strains.	Applied and environmental microbiology	1990	2383004
164	Watanabe Seiya, Piyanart Sommani, Makino Keisuke	Metabolic fate of L-lactaldehyde derived from an alternative L-rhamnose pathway.	The FEBS journal	2008	18793327	10.1111/j.1742-4658.2008.06645.x
165	Yasmin Sabiha, Alcazar-Fuoli Laura, Gründlinger Mario, Puempel Thomas, Cairns Timothy, Blatzer Michael, Lopez Jordi F, Grimalt Joan O, Bignell Elaine, Haas Hubertus	Mevalonate governs interdependency of ergosterol and siderophore biosyntheses in the fungal pathogen Aspergillus fumigatus.	Proceedings of the National Academy of Sciences of the United States of America	2012	22106303	10.1073/pnas.1106399108
166	EMILIANI E, BEKES P	Enzymatic oxalate decarboxylation in Aspergillus niger	Archives of biochemistry and biophysics	1964	14236631
167	Emiliani E, Riera B	Enzymatic oxalate decarboxylation in Aspergillus niger. II. Hydrogen peroxide formation and other characteristics of the oxalate decarboxylase.	Biochimica et biophysica acta	1968	5729956
168	Tenkanen Maija, Schuseil Johannes, Puls Jürgen, Poutanen Kausa	Production, purification and characterization of an esterase liberating phenolic acids from lignocellulosics	Journal of Biotechnology	1991		10.1016/0168-1656(91)90236-O
169	Dave Khyati K, Punekar Narayan S	Expression of Lactate Dehydrogenase in Aspergillus niger for L-Lactic Acid Production.	PloS one	2015	26683313	10.1371/journal.pone.0145459
170	Panneman H, Ruijter G J, van den Broeck H C, Visser J	Cloning and biochemical characterisation of Aspergillus niger hexokinase--the enzyme is strongly inhibited by physiological concentrations of trehalose 6-phosphate.	European journal of biochemistry / FEBS	1998	9851713
171	JAGANNATHAN V, SINGH K, DAMODARAN M	Carbohydrate metabolism in citric acid fermentation. 4. Purification and properties of aldolase from Aspergillus niger.	The Biochemical journal	1956	13315254
172	Kuwahara Masaaki	Formation of Nicotinic Acid Ribonucleoside by an Enzyme Preparation and Growing Mycelium of Aspergillus niger	Agricultural and Biological Chemistry	1977		10.1271/bbb1961.41.625
173	Kuwahara Masaaki	Formation of Nicotinamide Ribose Diphosphate Ribose, a New Metabolite of the NAD Pathway, by Growing Mycelium of Aspergillus niger	Agricultural and Biological Chemistry	1976		10.1271/bbb1961.40.1573
174	Habison A, Kubicek C P, Röhr M	Partial purification and regulatory properties of phosphofructokinase from Aspergillus niger.	The Biochemical journal	1983	6223622
175	Franken Angelique C W, Lokman B Christien, Ram Arthur F J, van den Hondel Cees A M J J, de Weert Sandra, Punt Peter J	Analysis of the role of the Aspergillus niger aminolevulinic acid synthase (hemA) gene illustrates the difference between regulation of yeast and fungal haem- and sirohaem-dependent pathways.	FEMS microbiology letters	2012	22889260	10.1111/j.1574-6968.2012.02655.x
176	Watanabe Seiya, Saimura Masayuki, Makino Keisuke	Eukaryotic and bacterial gene clusters related to an alternative pathway of nonphosphorylated L-rhamnose metabolism.	The Journal of biological chemistry	2008	18505728	10.1074/jbc.M801065200
177	Koivistoinen Outi M, Hilditch Satu, Voutilainen Sanni P, Boer Harry, Penttilä Merja, Richard Peter	Identification in the yeast Pichia stipitis of the first L-rhamnose-1-dehydrogenase gene.	The FEBS journal	2008	18400031	10.1111/j.1742-4658.2008.06392.x
178	Desai B M, Modi V V, Shah V K	Induction of sorbitol dehydrogenase by sorbitol in Aspergillus niger.	Archiv fu?r Mikrobiologie	1967	4299160
179	Bussink H. J., van den Hombergh J. P. T. W., van den Ijssel P. R. L. A., Visser J.	Characterization of polygalacturonase-overproducing Aspergillus niger transformants	Applied Microbiology and Biotechnology	1992		10.1007/BF00210987
180	Suutari Merja	Effect of growth temperature on lipid fatty acids of four fungi	Archives of Microbiology	1995		10.1007/BF02529973
181	Kobbe B, Cushman M, Wogan G N, Demain A L	Production and antibacterial activity of malforming C, a toxic metabolite of Aspergillus niger.	Applied and environmental microbiology	1977	869543
182	GENGHOF D S, INAMINE E, KOVALENKO V, MELVILLE D B	Ergothioneine in microorganisms.	The Journal of biological chemistry	1956	13376573
183	de Graaff Leendert H., Visser Jacob, van den Broeck Henriette C., Strzyk Francois, Kormelink Felix J. M., Boonman Johannes C. P.	Cloning and expression of acetyl xylan esterases from fungal origin	Patent	1995			https://www.google.co.in/patents/US5426043
184	Hmida-Sayari Aïda, Taktek Salma, Elgharbi Fatma, Bejar Samir	Biochemical characterization, cloning and molecular modeling of a detergent and organic solvent-stable family 11 xylanase from the newly isolated Aspergillus niger US368 strain	Process Biochemistry	2012		10.1016/j.procbio.2012.06.010
185	Elgharbi Fatma, Hmida-Sayari Aïda, Sahnoun Mouna, Kammoun Radhouane, Jlaeil Lobna, Hassairi Hajer, Bejar Samir	Purification and biochemical characterization of a novel thermostable lichenase from Aspergillus niger US368.	Carbohydrate polymers	2013	23987435	10.1016/j.carbpol.2013.07.009
186	Krijgsheld Pauline, Altelaar A F Maarten, Post Harm, Ringrose Jeffrey H, Müller Wally H, Heck Albert J R, Wösten Han A B	Spatially resolving the secretome within the mycelium of the cell factory Aspergillus niger.	Journal of proteome research	2012	22443316	10.1021/pr201157b
187	Versaw W K, Bevins M A, Markwell J	Purification and properties of a 4-nitrophenylphosphatase from Aspergillus niger.	Archives of biochemistry and biophysics	1991	1654806
188	Kiser R C, Niehaus W G	Purification and kinetic characterization of mannitol-1-phosphate dehydrogenase from Aspergillus niger.	Archives of biochemistry and biophysics	1981	7030216
189	Foreman J E, Niehaus W G	Zn2+-induced cooperativity of mannitol-1-phosphate dehydrogenase from Aspergillus parasiticus.	The Journal of biological chemistry	1985	4019499
190	Kroon P A, Williamson G	Three distinct ferulic acid esterases produced by Aspergillus niger have specificities for different phenolic-sugar linkages in plant cell walls.	Biochemical Society transactions	1998	9649842
191	Kroon P A, Faulds C B, Williamson G	Purification and characterization of a novel esterase induced by growth of Aspergillus niger on sugar-beet pulp.	Biotechnology and applied biochemistry	1996	8679110
192	Schlingmann Gerhard, Taniguchi Tohru, He Haiyin, Bigelis Ramunas, Yang Hui Y, Koehn Frank E, Carter Guy T, Berova Nina	Reassessing the structure of pyranonigrin.	Journal of natural products	2007	17604395	10.1021/np070175n
193	Kamath A V, Vaidyanathan C S	New pathway for the biodegradation of indole in Aspergillus niger.	Applied and environmental microbiology	1990	2310183
194	Meixner-Monori B, Kubicek C P, Harrer W, Schreferl G, Rohr M	NADP-specific isocitrate dehydrogenase from the citric acid-accumulating fungus Aspergillus niger.	The Biochemical journal	1986	3753466
195	Franken Angelique C W, Lechner Beatrix E, Werner Ernst R, Haas Hubertus, Lokman B Christien, Ram Arthur F J, van den Hondel Cees A M J J, de Weert Sandra, Punt Peter J	Genome mining and functional genomics for siderophore production in Aspergillus niger.	Briefings in functional genomics	2014	25062661	10.1093/bfgp/elu026
196	Li Yanran, Chooi Yit-Heng, Sheng Yuewei, Valentine Joan S, Tang Yi	Comparative characterization of fungal anthracenone and naphthacenedione biosynthetic pathways reveals an ?-hydroxylation-dependent Claisen-like cyclization catalyzed by a dimanganese thioesterase.	Journal of the American Chemical Society	2011	21866960	10.1021/ja206906d
197	Hessing J G, van Rotterdam C, Verbakel J M, Roza M, Maat J, van Gorcom R F, van den Hondel C A	Isolation and characterization of a 1,4-beta-endoxylanase gene of A. awamori.	Current genetics	1994	7859305
198	Jovanovi? Birgit, Mach Robert L, Mach-Aigner Astrid R	Characterization of erythrose reductases from filamentous fungi.	AMB Express	2013	23924507	10.1186/2191-0855-3-43
199	WORONICK C L, JOHNSON M J	Carbon dioxide fixation by cell-free extracts of Aspergillus niger.	The Journal of biological chemistry	1960	13845991
200	Ruijter G J, Panneman H, Visser J	Overexpression of phosphofructokinase and pyruvate kinase in citric acid-producing Aspergillus niger.	Biochimica et biophysica acta	1997	9101728
201	Woudt L P, Pastink A, Kempers-Veenstra A E, Jansen A E, Mager W H, Planta R J	The genes coding for histone H3 and H4 in Neurospora crassa are unique and contain intervening sequences.	Nucleic acids research	1983	6310494
202	Wolschek M F, Kubicek C P	The filamentous fungus Aspergillus niger contains two "differentially regulated" trehalose-6-phosphate synthase-encoding genes, tpsA and tpsB.	The Journal of biological chemistry	1997	9006911
203	Arisan-Atac I, Wolschek M F, Kubicek C P	Trehalose-6-phosphate synthase A affects citrate accumulation by Aspergillus niger under conditions of high glycolytic flux.	FEMS microbiology letters	1996	8666204
204	Ruijter George J G, Bax Maarten, Patel Hema, Flitter Simon J, van de Vondervoort Peter J I, de Vries Ronald P, vanKuyk Patricia A, Visser Jaap	Mannitol is required for stress tolerance in Aspergillus niger conidiospores.	Eukaryotic cell	2003	12912888
205	Zhou Huoxiang, Li Xi, Guo Mingyue, Xu Qingrui, Cao Yu, Qiao Dairong, Cao Yi, Xu Hui	Secretory Expression and Characterization of an Acidic Endo-Polygalacturonase Gene from Aspergillus niger SC323 in Saccharomyces cerevisiae.	Journal of microbiology and biotechnology	2015	25737122	10.4014/jmb.1501.01024
206	Minson A C, Creaser E H	Purification of a trifunctional enzyme, catalysing three steps of the histidine pathway, from Neurospora crassa.	The Biochemical journal	1969	4309307
207	Amich Jorge, Dümig Michaela, O'Keeffe Gráinne, Binder Jasmin, Doyle Sean, Beilhack Andreas, Krappmann Sven	Exploration of Sulfur Assimilation of Aspergillus fumigatus Reveals Biosynthesis of Sulfur-Containing Amino Acids as a Virulence Determinant.	Infection and immunity	2016	26787716	10.1128/IAI.01124-15
208	Pallotta Maria Luigia, Valenti Daniela, Iacovino Michelina, Passarella Salvatore	Two separate pathways for d-lactate oxidation by Saccharomyces cerevisiae mitochondria which differ in energy production and carrier involvement.	Biochimica et biophysica acta	2004	14871487	10.1016/j.bbabio.2003.10.008
209	Harmsen Hermie J. M., Kubicek-Pranz Eva M., Röhr Max, Visser Jaap, Kubicek Christian P.	Regulation of 6-phosphofructo-2-kinase from the citric-acid-accumulating fungus Aspergillus niger	Applied Microbial and Cell Physiology	1992		10.1007/BF00174846
210	Ramírez-Coronel M Ascención, Viniegra-González Gustavo, Darvill Alan, Augur Christopher	A novel tannase from Aspergillus niger with beta-glucosidase activity.	Microbiology (Reading, England)	2003	14523126	10.1099/mic.0.26346-0
211	WESTLAKE D W, TALBOT G, BLAKLEY E R, SIMPSON F J	Microbiol decomposition of rutin.	Canadian journal of microbiology	1959	13844170
212	Oliver Jason D, Kaye Sarah J, Tuckwell Danny, Johns Anna E, Macdonald Darel A, Livermore Joanne, Warn Peter A, Birch Mike, Bromley Michael J	The Aspergillus fumigatus dihydroxyacid dehydratase Ilv3A/IlvC is required for full virulence.	PloS one	2012	23028460	10.1371/journal.pone.0043559
213	Liepins Janis, Kuorelahti Satu, Penttilä Merja, Richard Peter	Enzymes for the NADPH-dependent reduction of dihydroxyacetone and D-glyceraldehyde and L-glyceraldehyde in the mould Hypocrea jecorina.	The FEBS journal	2006	16930134	10.1111/j.1742-4658.2006.05423.x
214	Seymour Sean L, Klinman Judith P	Comparison of rates and kinetic isotope effects using PEG-modified variants and glycoforms of glucose oxidase: the relationship of modification of the protein envelope to C-H activation and tunneling.	Biochemistry	2002	12093294
215	Constantinides A, Vieth W R, Fernandes P M	Characterization of glucose oxidase immobilized on collagen.	Molecular and cellular biochemistry	1973	4807807
216	Bhatti H N, Madeeha M, Asgher M, Batool N	Purification and thermodynamic characterization of glucose oxidase from a newly isolated strain of Aspergillus niger.	Canadian journal of microbiology	2006	16788719	10.1139/w05-158
217	Gupta Syamasri, Mukhopadhyay Lana, Moulik S P	Kinetics in microemulsion V. Glucose oxidase catalyzed oxidation of beta-D-glucose in aqueous, micellar and water-in-oil microemulsion media.	Indian journal of biochemistry & biophysics	2003	22900328
218	Szajáni B, Molnár A, Klámar G, Kálmán M	Preparation, characterization, and potential application of an immobilized glucose oxidase.	Applied biochemistry and biotechnology	1987	3592653
219	Hayashi S, Nakamura S	Comparison of fungal glucose oxidases. Chemical, physicochemical and immunological studies.	Biochimica et biophysica acta	1976	59610
220	Faulds Craig B., Williamson Gary	Purification and characterization of a ferulic acid esterase (FAE-III) from Aspergillus niger: specificity for the phenolic moiety and binding to microcrystalline cellulose	Microbiology	1994		10.1099/00221287-140-4-779
221	Boschloo J G, Moonen E, van Gorcom R F, Hermes H F, Bos C J	Genetic analysis of Aspergillus niger mutants defective in benzoate-4-hydroxylase function.	Current genetics	1991	1868576
222	Kirimura Kohtaro, Yoda Masashi, Kumatani Masaki, Ishii Yoshitaka, Kino Kuniki, Usami Shoji	Cloning and expression of Aspergillus niger icdA gene encoding mitochondrial NADP+-specific isocitrate dehydrogenase.	Journal of bioscience and bioengineering	2002	16233178
223	Han Ying, Joosten Henk-Jan, Niu Weiling, Zhao Zhiming, Mariano Patrick S, McCalman Melisa, van Kan Jan, Schaap Peter J, Dunaway-Mariano Debra	Oxaloacetate hydrolase, the C-C bond lyase of oxalate secreting fungi.	The Journal of biological chemistry	2007	17244616	10.1074/jbc.M608961200
224	Sugihara Akio, Shimada Yuji, Tominaga Yoshio	Purification and Characterization of Aspergillus niger Lipase	Agricultural and Biological Chemistry	1987		10.1080/00021369.1988.10868874
225	Ullah Abul H J, Sethumadhavan Kandan, Mullaney Edward J	Unfolding and refolding of Aspergillus niger PhyB phytase: role of disulfide bridges.	Journal of agricultural and food chemistry	2008	18683944	10.1021/jf8013712
226	Ullah Abul H J, Sethumadhavan Kandan, Mullaney Edward J	Kinetic characterization of O-phospho-L-tyrosine phosphohydrolase activity of two fungal phytases.	Journal of agricultural and food chemistry	2008	18627164	10.1021/jf800597f
227	Koetsier Martijn J, Gombert Andreas K, Fekken Susan, Bovenberg Roel A L, van den Berg Marco A, Kiel Jan A K W, Jekel Peter A, Janssen Dick B, Pronk Jack T, van der Klei Ida J, Daran Jean-Marc	The Penicillium chrysogenum aclA gene encodes a broad-substrate-specificity acyl-coenzyme A ligase involved in activation of adipic acid, a side-chain precursor for cephem antibiotics.	Fungal genetics and biology : FG & B	2010	19833221	10.1016/j.fgb.2009.10.003
228	Kim K W, Sugawara F, Yoshida S, Murofushi N, Takahashi N, Curtis R W	Structure of malformin B, a phytotoxic metabolite produced by Aspergillus niger.	Bioscience, biotechnology, and biochemistry	1993	7763777	10.1271/bbb.57.787
229	Watanabe Seiya, Tajima Kunihiko, Fujii Satoshi, Fukumori Fumiyasu, Hara Ryotaro, Fukuda Rio, Miyazaki Mao, Kino Kuniki, Watanabe Yasuo	Functional characterization of aconitase X as a cis-3-hydroxy-L-proline dehydratase.	Scientific reports	2016	27929065	10.1038/srep38720
230	O'Connell M J, Kelly J M	Physical characterization of the aldehyde-dehydrogenase-encoding gene of Aspergillus niger.	Gene	1989	2606357
231	Noor Shahid, Punekar Narayan S	Allosteric NADP-glutamate dehydrogenase from aspergilli: purification, characterization and implications for metabolic regulation at the carbon-nitrogen interface.	Microbiology (Reading, England)	2005	15870451	10.1099/mic.0.27751-0
232	Choudhury Rajarshi, Punekar Narayan S	Competitive inhibition of glutamate dehydrogenase reaction.	FEBS letters	2007	17531979	10.1016/j.febslet.2007.05.032
233	Choudhury Rajarshi, Punekar N S	Aspergillus terreus NADP-glutamate dehydrogenase is kinetically distinct from the allosteric enzyme of other Aspergilli.	Mycological research	2009	19619653	10.1016/j.mycres.2009.07.009
234	Khademi Shahram, Zhang Dachuan, Swanson Stanley M, Wartenberg Arnold, Witte Klaus, Meyer Edgar F	Determination of the structure of an endoglucanase from Aspergillus niger and its mode of inhibition by palladium chloride.	Acta crystallographica. Section D, Biological crystallography	2002	11914491
235	Ostrander Darien B.	Phosphatidylserine synthase materials and methods	Patent	2006			https://patentscope.wipo.int/search/en/WO2006062690
236	Iwamoto Toshiro, Hirota Akira, Shima Shoji, Sakai Heiichi, Isogai Akira	Nigerazine A, an Isomer of Nigerazine B, from Aspergillus niger	Agricultural and Biological Chemistry	1985		10.1080/00021369.1985.10867263
237	Hasegawa Yoko, Fukuda Takashi, Hagimori Keiichi, Tomoda Hiroshi, Omura Satoshi	Tensyuic acids, new antibiotics produced by Aspergillus niger FKI-2342.	Chemical & pharmaceutical bulletin	2007	17827758
238	Kajander Tommi, Merckel Michael C, Thompson Andrew, Deacon Ashley M, Mazur Paul, Kozarich John W, Goldman Adrian	The structure of Neurospora crassa 3-carboxy-cis,cis-muconate lactonizing enzyme, a beta propeller cycloisomerase.	Structure (London, England : 1993)	2002	11937053
239	Shuster J R, Bindel Connelley M	Promoter-tagged restriction enzyme-mediated insertion (PT-REMI) mutagenesis in Aspergillus niger.	Molecular & general genetics : MGG	1999	10503533
240	Murata Kousaku, KImura Akira, Yajima Norio	Glutathione Synthetase of Aspergillus niger: Structural Properties of the Enzyme in Prokaryotes and Eukaryotes	Agricultural and Biological Chemistry	1989		10.1271/bbb1961.53.1145
241	Borges-Walmsley M I, Turner G, Bailey A M, Brown J, Lehmbeck J, Clausen I G	Isolation and characterisation of genes for sulphate activation and reduction in Aspergillus nidulans: implications for evolution of an allosteric control region by gene duplication.	Molecular & general genetics : MGG	1995	7770049
242	Benoit Isabelle, Navarro David, Marnet Nathalie, Rakotomanomana Nnjara, Lesage-Meessen Laurence, Sigoillot Jean-Claude, Asther Marcel, Asther Michèle	Feruloyl esterases as a tool for the release of phenolic compounds from agro-industrial by-products.	Carbohydrate research	2006	16697997	10.1016/j.carres.2006.04.020
243	Sooman Linda, Wennman Anneli, Hamberg Mats, Hoffmann Inga, Oliw Ernst H	Replacement of two amino acids of 9R-dioxygenase-allene oxide synthase of Aspergillus niger inverts the chirality of the hydroperoxide and the allene oxide.	Biochimica et biophysica acta	2016	26603902	10.1016/j.bbalip.2015.11.009
244	Zhang Shuai-Bing, Pei Xiao-Qiong, Wu Zhong-Liu	Multiple amino acid substitutions significantly improve the thermostability of feruloyl esterase A from Aspergillus niger.	Bioresource technology	2012	22613889	10.1016/j.biortech.2012.04.042
245	Thatcher D R, Cain R B	Metabolism of aromatic compounds by fungi. 2. Subunit structure of the 3-carboxy-cis-cis-muconate cyclase of Aspergillus niger.	European journal of biochemistry	1974	4448183
246	Benoit Isabelle, Asther Michèle, Sulzenbacher Gerlind, Record Eric, Marmuse Laurence, Parsiegla Goetz, Gimbert Isabelle, Asther Marcel, Bignon Christophe	Respective importance of protein folding and glycosylation in the thermal stability of recombinant feruloyl esterase A.	FEBS letters	2006	17027758	10.1016/j.febslet.2006.09.039
247	Friedrich H.	Der Abbau von phenolischen Substanzen durch Aspergillus niger	Archiv für Mikrobiologie	1956		10.1007/BF00424865
248	Kumar R P, Streeleela N S, Rao P V, Vaidyanathan C S	Anthranilate hydroxylase from Aspergillus niger: evidence for the participation of iron in the double hydroxylation reaction.	Journal of bacteriology	1973	4632396
249	Nakagawa Megumi, Matsumoto Naoki, Amano Hitoshi, Yamaguchi Shotaro	Tannase, gene encoding same, and process for producing same	Pantent	2013			https://www.google.ch/patents/US8617865
250	Shu Zheng-Yu, Yan Yun-Jun, Yang Jiang-Ke, Xu Li	Aspergillus niger lipase: gene cloning, over-expression in Escherichia coli and in vitro refolding.	Biotechnology letters	2007	17636383	10.1007/s10529-007-9470-y
251	Shu Zhengyu, Duan Mojie, Yang Jiangke, Xu Li, Yan Yunjun	Aspergillus niger lipase: Heterologous expression in Pichia pastoris, molecular modeling prediction and the importance of the hinge domains at both sides of the lid domain to interfacial activation.	Biotechnology progress	2009	19248178	10.1002/btpr.147
252	Shu Zhengyu, Wu Jiguang, Xue Longyin, Lin Ruifeng, Jiang Yongmei, Tang Lianghua, Li Xin, Huang Jianzhong	Construction of Aspergillus niger lipase mutants with oil-water interface independence.	Enzyme and microbial technology	2011	22112821	10.1016/j.enzmictec.2010.10.011
253	Ruijter G J, Panneman H, Xu D, Visser J	Properties of Aspergillus niger citrate synthase and effects of citA overexpression on citric acid production.	FEMS microbiology letters	2000	10689162
254	Faber B W, van Gorcom R F, Duine J A	Purification and characterization of benzoate-para-hydroxylase, a cytochrome P450 (CYP53A1), from Aspergillus niger.	Archives of biochemistry and biophysics	2001	11594739	10.1006/abbi.2001.2534
255	Nielsen Kristian Fog, Mogensen Jesper Mølgaard, Johansen Maria, Larsen Thomas O, Frisvad Jens Christian	Review of secondary metabolites and mycotoxins from the Aspergillus niger group.	Analytical and bioanalytical chemistry	2009	19756540	10.1007/s00216-009-3081-5
256	Kubodera T, Yamashita N, Nishimura A	Pyrithiamine resistance gene (ptrA) of Aspergillus oryzae: cloning, characterization and application as a dominant selectable marker for transformation.	Bioscience, biotechnology, and biochemistry	2000	10945258	10.1271/bbb.64.1416
257	Tokui Misato, Kubodera Takafumi, Gomi Katsuya, Yamashita Nobuo, Nishimura Akira	Construction of a thiamine pyrophosphate high-producing strain of Aspergillus oryzae by overexpression of three genes involved in thiamine biosynthesis.	Journal of bioscience and bioengineering	2011	21247799	10.1016/j.jbiosc.2010.12.011
258	Chatterjee Abhishek, Abeydeera N Dinuka, Bale Shridhar, Pai Pei-Jing, Dorrestein Pieter C, Russell David H, Ealick Steven E, Begley Tadhg P	Saccharomyces cerevisiae THI4p is a suicide thiamine thiazole synthase.	Nature	2011	22031445	10.1038/nature10503
259	Holm Dorte K, Petersen Lene M, Klitgaard Andreas, Knudsen Peter B, Jarczynska Zofia D, Nielsen Kristian F, Gotfredsen Charlotte H, Larsen Thomas O, Mortensen Uffe H	Molecular and chemical characterization of the biosynthesis of the 6-MSA-derived meroterpenoid yanuthone D in Aspergillus niger.	Chemistry & biology	2014	24684908	10.1016/j.chembiol.2014.01.013
260	Reddy C C, Vaidyanathan C S	Purification, properties and induction of a specific benzoate-4-hydroxylase from Aspergillus niger (UBC 814).	Biochimica et biophysica acta	1975	236777
261	Allam A M, Hassan M M, Elzainy T A	Formation and cleavage of 2-keto-3-deoxygluconate by 2-keto-3-deoxygluconate aldolase of Aspergillus niger.	Journal of bacteriology	1975	358
262	Kubicek-Pranz E M, Mozelt M, Rohr M, Kubicek C P	Changes in the concentration of fructose 2,6-bisphosphate in Aspergillus niger during stimulation of acidogenesis by elevated sucrose concentration.	Biochimica et biophysica acta	1990	2156568
263	Juge N, Williamson G, Puigserver A, Cummings N J, Connerton I F, Faulds C B	High-level production of recombinant Aspergillus niger cinnamoyl esterase (FAEA) in the methylotrophic yeast Pichia pastoris.	FEMS yeast research	2001	12702357
264	Byrne Patricia F. S., Brennan P. J.	Distribution and Function of Glucosyloxy Fatty Acids of Fungi	Biochemical Society Transactions	1974		10.1042/bst0021346
265	Fukumoto Juichiro, Tsujisaka Yoshio, Iwai Mieko	Studies on Lipase I. Purification and crystallization of a lipase secreted by Aspergillus niger	The Journal of General and Applied Microbiology	1963		10.2323/jgam.9.353
266	Hatzinikolaou Dimitris G., Macris John B., Christakopoulos Paul, Kekos Dimitris, Kolisis Fragiskos N., Fountoukidis George	Production and partial characterisation of extracellular lipase from Aspergillus niger	Biotechnology letters	1996		10.1007/BF00140201
267	BLOOM S J, JOHNSON M J	The pyruvate carboxylase of Aspergillus niger.	The Journal of biological chemistry	1962	13870143
268	Weignerová L, Filipi T, Manglová D, Kren V	Induction, purification and characterization of alpha-N-acetylgalactosaminidase from Aspergillus Niger.	Applied microbiology and biotechnology	2008	18443780	10.1007/s00253-008-1485-3
269	Dzikowska A, Swianiewicz M, Talarczyk A, Wisniewska M, Goras M, Scazzocchio C, Weglenski P	Cloning, characterisation and regulation of the ornithine transaminase (otaA) gene of Aspergillus nidulans.	Current genetics	1999	10079330
270	Bussink H J, Brouwer K B, de Graaff L H, Kester H C, Visser J	Identification and characterization of a second polygalacturonase gene of Aspergillus niger.	Current genetics	1991	1934135
271	Goosen C., Van der Maarel M. J. E. C., Dijkhuizen L.	Exo-inulinase of Aspergillus niger N402 A hydrolytic enzyme with significant transfructosylating activity	Biocatalysis and Biotransformation	2007		10.1080/10242420701806686
272	Kirimura K, Yoda M, Shimizu H, Sugano S, Mizuno M, Kino K, Usami S	Contribution of cyanide-insensitive respiratory pathway, catalyzed by the alternative oxidase, to citric acid production in Aspergillus niger.	Bioscience, biotechnology, and biochemistry	2000	11129572	10.1271/bbb.64.2034
273	Fang Wenxia, Du Ting, Raimi Olawale G, Hurtado-Guerrero Ramón, Mariño Karina, Ibrahim Adel F M, Albarbarawi Osama, Ferguson Michael A J, Jin Cheng, Van Aalten Daan M F	Genetic and structural validation of Aspergillus fumigatus N-acetylphosphoglucosamine mutase as an antifungal target.	Bioscience reports	2013	23844980	10.1042/BSR20130053
274	Tada Sawaki, Matsushita-Morita Mayumi, Suzuki Satoshi, Kusumoto Ken-Ichi, Kashiwagi Yutaka	Characterization of a neutral ceramidase orthologue from Aspergillus oryzae.	FEMS microbiology letters	2009	19650849	10.1111/j.1574-6968.2009.01713.x
275	Legisa M, Bencina M	Evidence for the activation of 6-phosphofructo-1-kinase by cAMP-dependent protein kinase in Aspergillus niger.	FEMS microbiology letters	1994	8020755
276	Ng A. M. L., Smith J. E., McIntosh A. F.	Changes in activity of tricarboxylic acid cycle and glyoxylate cycle enzymes during synchronous development of Aspergillus niger	Transactions of the British Mycological Society	1973		10.1016/S0007-1536(73)80082-8
277	Ng A. M. L., Smith J. E., McIntosh A. F.	Changes in carbohydrate composition and trehalase activity during conidiation of Aspergillus niger in continuous and batch culture	Transactions of the British Mycological Society	1974		10.1016/S0007-1536(74)80135-X
278	Bobbitt T F, Nordin J H, Roux M, Revol J F, Marchessault R H	Distribution and conformation of crystalline nigeran in hyphal walls of Aspergillus niger and Aspergillus awamori.	Journal of bacteriology	1977	914782
279	Barker S. A., Carrington T. R.	Studies of Aspergillus niger. Part II. Transglycosidation by Aspergillus niger	Journal of the Chemical Society	1953		10.1039/jr9530003588
280	Barker S. A., Bourne E. J., Stacey M.	Studies of Aspergillus niger. Part I. The structure of the polyglucosan synthesised by Aspergillus niger 152	Journal of the Chemical Society	1953		10.1039/jr9530003084
281	Tung K K, Nordin J H	Evidence for a buried location of nigeran in the cell wall of Aspergillus niger.	Biochemical and biophysical research communications	1967	6052487
282	Johnston I R	The composition of the cell wall of Aspergillus niger.	The Biochemical journal	1965	5862404
283	Bugni T S, Abbanat D, Bernan V S, Maiese W M, Greenstein M, Van Wagoner R M, Ireland C M	Yanuthones: novel metabolites from a marine isolate of Aspergillus niger.	The Journal of organic chemistry	2000	11031048
284	Tepper Judith P., Li Heng-Chun, McCormick Donald B., Wright Lemuel D.	Determination of the conversion of dethiobiotin to biotin in Aspergillus niger	Methods in Enzymology	1970		10.1016/0076-6879(71)18335-8
285	Kim Taewan, Mullaney Edward J, Porres Jesus M, Roneker Karl R, Crowe Sarah, Rice Sarah, Ko Taegu, Ullah Abul H J, Daly Catherine B, Welch Ross, Lei Xin Gen	Shifting the pH profile of Aspergillus niger PhyA phytase to match the stomach pH enhances its effectiveness as an animal feed additive.	Applied and environmental microbiology	2006	16751556	10.1128/AEM.02612-05
286	Zhao D-M, Wang M, Mu X-J, Sun M-L, Wang X-Y	Screening, cloning and overexpression of Aspergillus niger phytase (phyA) in Pichia pastoris with favourable characteristics.	Letters in applied microbiology	2007	17958557	10.1111/j.1472-765X.2007.02216.x
287	Ullah Abul H, Sethumadhavan Kandan, Mullaney Edward J	Vanadate inhibition of fungal PhyA and bacterial AppA2 histidine acid phosphatases.	Journal of agricultural and food chemistry	2011	21294512	10.1021/jf103783g
288	Weaver Jeremy D, Ullah Abul H J, Sethumadhavan Kandan, Mullaney Edward J, Lei Xin Gen	Impact of assay conditions on activity estimate and kinetics comparison of Aspergillus niger PhyA and Escherichia coli AppA2 phytases.	Journal of agricultural and food chemistry	2009	19530713	10.1021/jf900261n
289	Mullaney Edward J, Locovare Heather, Sethumadhavan Kandan, Boone Stephanie, Lei Xin Gen, Ullah Abul H J	Site-directed mutagenesis of disulfide bridges in Aspergillus niger NRRL 3135 phytase (PhyA), their expression in Pichia pastoris and catalytic characterization.	Applied microbiology and biotechnology	2010	20376636	10.1007/s00253-010-2542-2
290	Zhang Wanming, Lei Xin Gen	Cumulative improvements of thermostability and pH-activity profile of Aspergillus niger PhyA phytase by site-directed mutagenesis.	Applied microbiology and biotechnology	2008	17968540	10.1007/s00253-007-1239-7
291	Promdonkoy Patcharee, Tang Kittapong, Sornlake Warasirin, Harnpicharnchai Piyanun, Kobayashi Rutchadaporn Sriprang, Ruanglek Vasimon, Upathanpreecha Tewa, Vesaratchavest Mongkol, Eurwilaichitr Lily, Tanapongpipat Sutipa	Expression and characterization of Aspergillus thermostable phytases in Pichia pastoris.	FEMS microbiology letters	2009	19025560	10.1111/j.1574-6968.2008.01399.x
292	Zhang Wanming, Mullaney Edward J, Lei Xin Gen	Adopting selected hydrogen bonding and ionic interactions from Aspergillus fumigatus phytase structure improves the thermostability of Aspergillus niger PhyA phytase.	Applied and environmental microbiology	2007	17351092	10.1128/AEM.02970-06
293	van Munster Jolanda M, Dobruchowska Justyna M, Veloo Ruud, Dijkhuizen Lubbert, van der Maarel Marc J E C	Characterization of the starvation-induced chitinase CfcA and ?-1,3-glucanase AgnB of Aspergillus niger.	Applied microbiology and biotechnology	2015	25219534	10.1007/s00253-014-6062-3
294	Udagawa Hiroaki	Lysophospholipase from aspergillus	Patent	2001			https://www.google.com/patents/WO2001027251A1
295	Sugumaran M, Ramanarayanan M, Vaidyanathan C S.	Involvement of protocatechuic acid in the metabolism of phenylacetic acid by Aspergillus niger.	FEBS letters	1973	11946911
296	Walvekar Adhish S, Choudhury Rajarshi, Punekar Narayan S	Mixed disulfide formation at Cys141 leads to apparent unidirectional attenuation of Aspergillus niger NADP-glutamate dehydrogenase activity.	PloS one	2014	24987966	10.1371/journal.pone.0101662
297	Prakash Prem, Walvekar Adhish S, Punekar Narayan S, Bhaumik Prasenjit	Purification, crystallization and preliminary X-ray diffraction analysis of NADP-dependent glutamate dehydrogenase from Aspergillus niger.	Acta crystallographica. Section F, Structural biology communications	2014	25372818	10.1107/S2053230X14021499
298	Streatfield S J, Roberts C F	Disruption of the 3' phosphoglycerate kinase (pgk) gene in Aspergillus nidulans.	Current genetics	1993	8431952
299	Clements J M, Roberts C F	Molecular cloning of the 3-phosphoglycerate kinase (PGK) gene from Aspergillus nidulans.	Current genetics	1985	3916724
300	Ram Arthur F J, Arentshorst Mark, Damveld Robbert A, vanKuyk Patricia A, Klis Frans M, van den Hondel Cees A M J J	The cell wall stress response in Aspergillus niger involves increased expression of the glutamine : fructose-6-phosphate amidotransferase-encoding gene (gfaA) and increased deposition of chitin in the cell wall.	Microbiology (Reading, England)	2004	15470111	10.1099/mic.0.27249-0
301	Gournas Christos, Oestreicher Nathalie, Amillis Sotiris, Diallinas George, Scazzocchio Claudio	Completing the purine utilisation pathway of Aspergillus nidulans.	Fungal genetics and biology : FG & B	2011	21419234	10.1016/j.fgb.2011.03.004
302	Noonim P, Mahakarnchanakul W, Nielsen K F, Frisvad J C, Samson R A	Fumonisin B2 production by Aspergillus niger in Thai coffee beans.	Food additives & contaminants. Part A, Chemistry, analysis, control, exposure & risk assessment	2009	19680876	10.1080/02652030802366090
303	Sloothaak Jasper, Odoni Dorett I, Martins Dos Santos Vitor A P, Schaap Peter J, Tamayo-Ramos Juan Antonio	Identification of a Novel L-rhamnose Uptake Transporter in the Filamentous Fungus Aspergillus niger.	PLoS genetics	2016	27984587	10.1371/journal.pgen.1006468
304	Collard François, Baldin Francesca, Gerin Isabelle, Bolsée Jennifer, Noël Gaëtane, Graff Julie, Veiga-da-Cunha Maria, Stroobant Vincent, Vertommen Didier, Houddane Amina, Rider Mark H, Linster Carole L, Van Schaftingen Emile, Bommer Guido T	A conserved phosphatase destroys toxic glycolytic side products in mammals and yeast.	Nature chemical biology	2016	27294321	10.1038/nchembio.2104
305	Korman D R, Bayliss F T, Barnett C C, Carmona C L, Kodama K H, Royer T J, Thompson S A, Ward M, Wilson L J, Berka R M	Cloning, characterization, and expression of two alpha-amylase genes from Aspergillus niger var. awamori.	Current genetics	1990	2340591
306	Macris J. B., Kourentzi E., Hatzinikolaou D. G.	Studies on localization and regulation of lipase production by Aspergillus niger	Process Biochemistry	1996		10.1016/S0032-9592(96)00037-4
307	Parry R J, Kunitani M G	Letter: Biotin biosynthesis. 1. The incorporation of specifically tritiated dethiobiotin into biotin.	Journal of the American Chemical Society	1976	932356
308	Sie?ko M, Topczewski J, Paszewski A	Structure and regulation of cysD, the homocysteine synthase gene of Aspergillus nidulans.	Current genetics	1998	9506902
309	Tanabe Yasuko, Maruyama Jun-ichi, Yamaoka Shohei, Yahagi Daiki, Matsuo Ichiro, Tsutsumi Nobuhiro, Kitamoto Katsuhiko	Peroxisomes are involved in biotin biosynthesis in Aspergillus and Arabidopsis.	The Journal of biological chemistry	2011	21730067	10.1074/jbc.M111.247338
310	Magliano Pasqualina, Flipphi Michel, Arpat Bulak A, Delessert Syndie, Poirier Yves	Contributions of the peroxisome and ?-oxidation cycle to biotin synthesis in fungi.	The Journal of biological chemistry	2011	21998305	10.1074/jbc.M111.279687
311	Desai B M, Modi V V, Shah V K	Studies on polyol metabolism in Aspergillus niger. 3. Purification and properties of sorbitol dehydrogenase.	Archiv fu?r Mikrobiologie	1969	4317668
312	de Graaff L, van den Broeck H, Visser J	Isolation and characterization of the Aspergillus niger pyruvate kinase gene.	Current genetics	1992	1611667
313	Sutthirak Pornpong, Dharmsthiti Saovanee, Lertsiri Sittiwat	Effect of glycation on stability and kinetic parameters of thermostable glucoamylase from Aspergillus niger	Process Biochemistry	2005		10.1016/j.procbio.2004.12.008
314	Martens-Uzunova Elena S, Schaap Peter J	An evolutionary conserved d-galacturonic acid metabolic pathway operates across filamentous fungi capable of pectin degradation.	Fungal genetics and biology : FG & B	2008	18768163	10.1016/j.fgb.2008.08.002
315	Cassland Pierre, Sjöde Anders, Winestrand Sandra, Jönsson Leif J, Nilvebrant Nils-Olof	Evaluation of oxalate decarboxylase and oxalate oxidase for industrial applications.	Applied biochemistry and biotechnology	2010	19763895	10.1007/s12010-009-8769-7
316	Winestrand Sandra, Sjöde Anders, Cassland Pierre, Hildén Lars, Nilvebrant Nils-Olof, Jönsson Leif	Evaluation of oxalate decarboxylases in industrial bleaching filtrates and in pulp-mill experiments	Industrial Biotechnology	2014		10.1089/ind.2014.0001
317	Yang J, Kang H A, Ko S M, Chae S K, Ryu D D, Kim J Y	Cloning of the Aspergillus niger pmrA gene, a homologue of yeast PMR1, and characterization of a pmrA null mutant.	FEMS microbiology letters	2001	11356574
318	Glatigny A, Scazzocchio C	Cloning and molecular characterization of hxA, the gene coding for the xanthine dehydrogenase (purine hydroxylase I) of Aspergillus nidulans.	The Journal of biological chemistry	1995	7876088
319	Widmer F, Leuba J L	beta-Galactosidase from Aspergillus niger. Separation and characterization of three multiple forms.	European journal of biochemistry	1979	116848
320	Witteveen C F, Visser J	Polyol pools in Aspergillus niger.	FEMS microbiology letters	1995	8593956
321	Müller H M	Utilization of gluconate by Aspergillus niger. II. Enzymes of degradation pathways and main end products.	Zentralblatt fur Mikrobiologie	1986	3099500
322	Sealy-Lewis H M, Fairhurst V	Isolation of mutants deficient in acetyl-CoA synthetase and a possible regulator of acetate induction in Aspergillus niger.	Microbiology (Reading, England)	1998	9695922	10.1099/00221287-144-7-1895
323	Bocks Sheila M.	Fungal metabolism—III. : The hydroxylation of anisole, phenoxyacetic acid, phenylacetic acid and benzoic acid by Aspergillus niger	Phytochemistry	1967		10.1016/S0031-9422(00)86023-9
324	Yamada Hideaki, Adachi Osao	Amine oxidase (Aspergillus niger)	Methods in Enzymology	1971		10.1016/0076-6879(71)17122-4
325	Solar Tina, Tursic Janja, Legisa Matic	The role of glucosamine-6-phosphate deaminase at the early stages of Aspergillus niger growth in a high-citric-acid-yielding medium.	Applied microbiology and biotechnology	2008	18214472	10.1007/s00253-007-1339-4
326	Wiemann Philipp, Perevitsky Adi, Lim Fang Yun, Shadkchan Yana, Knox Benjamin P, Landero Figueora Julio A, Choera Tsokyi, Niu Mengyao, Steinberger Andrew J, Wüthrich Marcel, Idol Rachel A, Klein Bruce S, Dinauer Mary C, Huttenlocher Anna, Osherov Nir, Keller Nancy P	Aspergillus fumigatus Copper Export Machinery and Reactive Oxygen Intermediate Defense Counter Host Copper-Mediated Oxidative Antimicrobial Offense.	Cell reports	2017	28467895	10.1016/j.celrep.2017.04.019
327	Cain R B, Bilton R F, Darrah J A	The metabolism of aromatic acids by micro-organisms. Metabolic pathways in the fungi.	The Biochemical journal	1968	5691754
328	Cecchetto Gianna, Amillis Sotiris, Diallinas George, Scazzocchio Claudio, Drevet Christine	The AzgA purine transporter of Aspergillus nidulans. Characterization of a protein belonging to a new phylogenetic cluster.	The Journal of biological chemistry	2004	14597637	10.1074/jbc.M308826200
329	Svanström Åsa, van Leeuwen Martin Richard, Dijksterhuis Jan, Melin Petter	Trehalose synthesis in Aspergillus niger: characterization of six homologous genes, all with conserved orthologs in related species.	BMC microbiology	2014	24725382	10.1186/1471-2180-14-90
330	Tian Yong-Sheng, Peng Ri-He, Xu Jing, Zhao Wei, Gao Feng, Fu Xiao-Yan, Xiong Ai-Sheng, Yao Quan-Hong	Mutations in two amino acids in phyI1s from Aspergillus niger 113 improve its phytase activity	World Journal of Microbiology and Biotechnology	2010		10.1007/s11274-009-0251-8
331	Shima Yoko, Ito Yasuhiro, Kaneko Satoshi, Hatabayashi Hidemi, Watanabe Yasushi, Adachi Yoshikazu, Yabe Kimiko	Identification of three mutant loci conferring carboxin-resistance and development of a novel transformation system in Aspergillus oryzae.	Fungal genetics and biology : FG & B	2009	18992352	10.1016/j.fgb.2008.10.005
332	Takahashi Yui, Kawabata Hiroaki, Murakami Shuichiro	Analysis of functional xylanases in xylan degradation by Aspergillus niger E-1 and characterization of the GH family 10 xylanase XynVII.	SpringerPlus	2013	24083101	10.1186/2193-1801-2-447
333	Rodríguez José M, Ruíz-Sala Pedro, Ugarte Magdalena, Peñalva Miguel A	Fungal metabolic model for 3-methylcrotonyl-CoA carboxylase deficiency.	The Journal of biological chemistry	2004	14612443	10.1074/jbc.M310055200
334	Elshafei A M, Abdel-Fatah O M	Factors affecting D-galactonate degradation by extracts of Aspergillus niger.	Journal of basic microbiology	2001	11512447
335	Wallis G L, Hemming F W, Peberdy J F	Secretion of two beta-fructofuranosidases by Aspergillus niger growing in sucrose.	Archives of biochemistry and biophysics	1997	9308892	10.1006/abbi.1997.0228
336	Elshafei A M., Abdel-Fatah O M.	Evidence for a non-phosphorylated route of galactose breakdown in cell-free extracts of Aspergillus niger.	Enzyme and microbial technology	2001	11427238
337	Guo Yao, Lu Fengxia, Zhao Haizhen, Tang Yanchong, Lu Zhaoxin	Cloning and heterologous expression of glucose oxidase gene from Aspergillus niger Z-25 in Pichia pastoris.	Applied biochemistry and biotechnology	2010	19784554	10.1007/s12010-009-8778-6
338	Vats Purva, Banerjee U C	Biochemical characterisation of extracellular phytase (myo-inositol hexakisphosphate phosphohydrolase) from a hyper-producing strain of Aspergillus niger van Teighem.	Journal of industrial microbiology & biotechnology	2005	15776271	10.1007/s10295-005-0214-5
339	Koivistoinen Outi M, Richard Peter, Penttilä Merja, Ruohonen Laura, Mojzita Dominik	Sorbitol dehydrogenase of Aspergillus niger, SdhA, is part of the oxido-reductive D-galactose pathway and essential for D-sorbitol catabolism.	FEBS letters	2012	22245674	10.1016/j.febslet.2012.01.004
340	Fleck Christian B, Brock Matthias	Characterization of an acyl-CoA: carboxylate CoA-transferase from Aspergillus nidulans involved in propionyl-CoA detoxification.	Molecular microbiology	2008	18331473	10.1111/j.1365-2958.2008.06180.x
341	Ellaiah P, Prabhakar T, Ramakrishna B, Taleb A. Thaer, Adinarayana K	Production of lipase by immobilized cells of Aspergillus niger	Process Biochemistry	2004		10.1016/S0032-9592(01)00340-5
342	Mojzita Dominik, Herold Silvia, Metz Benjamin, Seiboth Bernhard, Richard Peter	L-xylo-3-hexulose reductase is the missing link in the oxidoreductive pathway for D-galactose catabolism in filamentous fungi.	The Journal of biological chemistry	2012	22654107	10.1074/jbc.M112.372755
343	Do Bien-Cuong, Dang Thi-Thu, Berrin Jean-Guy, Haltrich Dietmar, To Kim-Anh, Sigoillot Jean-Claude, Yamabhai Montarop	Cloning, expression in Pichia pastoris, and characterization of a thermostable GH5 mannan endo-1,4-beta-mannosidase from Aspergillus niger BK01.	Microbial cell factories	2009	19912637	10.1186/1475-2859-8-59
344	Sarma D. S. R., Rajalakshmi S., Sarma P. S.	Studies of the enzymes involved in nicotinamide adenine dinucleotide metabolism in Aspergillus niger	Biochimica et Biophysica Acta	1964		10.1016/0926-6569(64)90047-1
345	Wyss M, Pasamontes L, Rémy R, Kohler J, Kusznir E, Gadient M, Müller F, van Loon APGM	Comparison of the thermostability properties of three acid phosphatases from molds: Aspergillus fumigatus phytase, A. niger phytase, and A. niger PH 2.5 acid phosphatase.	Applied and environmental microbiology	1998	9797305
346	Grueninger-Leitch F, D'Arcy A, D'Arcy B, Chène C	Deglycosylation of proteins for crystallization using recombinant fusion protein glycosidases.	Protein science : a publication of the Protein Society	1996	8976570	10.1002/pro.5560051224
347	Kostrewa D, Grüninger-Leitch F, D'Arcy A, Broger C, Mitchell D, van Loon A P	Crystal structure of phytase from Aspergillus ficuum at 2.5 A resolution.	Nature structural biology	1997	9164457
348	Oakley Aaron J	The structure of Aspergillus niger phytase PhyA in complex with a phytate mimetic.	Biochemical and biophysical research communications	2010	20541524	10.1016/j.bbrc.2010.06.024
349	Wyss M, Pasamontes L, Friedlein A, Rémy R, Tessier M, Kronenberger A, Middendorf A, Lehmann M, Schnoebelen L, Röthlisberger U, Kusznir E, Wahl G, Müller F, Lahm H W, Vogel K, van Loon A P	Biophysical characterization of fungal phytases (myo-inositol hexakisphosphate phosphohydrolases): molecular size, glycosylation pattern, and engineering of proteolytic resistance.	Applied and environmental microbiology	1999	9925554
350	Dolashki Aleksandar, Abrashev Radoslav, Stevanovic Stefan, Stefanova Lilyana, Ali Syed Abid, Velkova Ludmila, Hristova Rumyana, Angelova Maria, Voelter Wolfgang, Devreese Bart, Van Beeumen Jozef, Dolashka-Angelova Pavlina	Biochemical properties of Cu/Zn-superoxide dismutase from fungal strain Aspergillus niger 26.	Spectrochimica acta. Part A, Molecular and biomolecular spectroscopy	2008	18395490	10.1016/j.saa.2008.02.023
351	Choengpanya Khuanjarat, Arthornthurasuk Siriphan, Wattana-amorn Pakorn, Huang Wan-Ting, Plengmuankhae Wandee, Li Yaw-Kuen, Kongsaeree Prachumporn T	Cloning, expression and characterization of ?-xylosidase from Aspergillus niger ASKU28.	Protein expression and purification	2015	26166179	10.1016/j.pep.2015.07.004
352	Habison Aysen, Kubicek Christian P., Röhr Max	Phosphofructokinase as a regulatory enzyme in citric acid producing Aspergillus niger	FEMS Microbiology Letters	1979		10.1111/j.1574-6968.1979.tb03242.x
353	Bankar Sandip B, Bule Mahesh V, Singhal Rekha S, Ananthanarayan Laxmi	Glucose oxidase--an overview.	Biotechnology advances	2009	19374943	10.1016/j.biotechadv.2009.04.003
354	Jernejc K, Legisa M	Purification and properties of carnitine acetyltransferase from citric acid producing Aspergillus niger.	Applied biochemistry and biotechnology	1996	8856942
355	Vankuyk Patricia A, Diderich Jasper A, MacCabe Andrew P, Hererro Oscar, Ruijter George J G, Visser Jaap	Aspergillus niger mstA encodes a high-affinity sugar/H+ symporter which is regulated in response to extracellular pH.	The Biochemical journal	2004	14717659	10.1042/BJ20030624
356	Thatcher D R, Cain R B	Metabolism of aromatic compounds by fungi. Kinetic properties and mechanism of 3-carboxy-cis,cis-muconate cyclase from Aspergillus niger.	European journal of biochemistry	1975	240704
357	Kriechbaum M, Heilmann H J, Wientjes F J, Hahn M, Jany K D, Gassen H G, Sharif F, Alaeddinoglu G	Cloning and DNA sequence analysis of the glucose oxidase gene from Aspergillus niger NRRL-3.	FEBS letters	1989	2792372
358	Unkles S E, Campbell E I, Punt P J, Hawker K L, Contreras R, Hawkins A R, Van den Hondel C A, Kinghorn J R	The Aspergillus niger niaD gene encoding nitrate reductase: upstream nucleotide and amino acid sequence comparisons.	Gene	1992	1541396
359	Ma Huiwen, Kubicek Christian P., Röhr Max	Malate dehydrogenase isoenzymes in Aspergillus niger	FEMS Microbiology Letters	1981		10.1111/j.1574-6968.1981.tb07630.x
360	Ingelman B., Malmgren H.	Investigations on Metaphosphate of High Molecular Weight Isolated from Aspergillus niger	Acta Chemica Scandinavica	1948		10.3891/acta.chem.scand.04-0478
361	Ingelman B.	Isolation of a Phosphorus-rich Substance of High Molecular Weight from Aspergillus niger.	Acta Chemica Scandinavica	1947		10.3891/acta.chem.scand.01-0776
362	Mann T	Studies on the metabolism of mould fungi: 1. Phosphorus metabolism in moulds.	The Biochemical journal	1944	16747807
363	Ingelman B., Malmgren H.	Enzymic Breakdown of Polymetaphosphate	Acta Chemica Scandinavica	1947		10.3891/acta.chem.scand.01-0422
364	Rubio Maria C, Maldonado Maria C	Purification and Characterization of Invertase fromAspergillus niger	Current Microbiology	1998		10.1007/BF00294280
365	Steinböck F, Choojun S, Held I, Roehr M, Kubicek C P	Characterization and regulatory properties of a single hexokinase from the citric acid accumulating fungus Aspergillus niger.	Biochimica et biophysica acta	1994	8031843
366	Parthasarathy N, Bose S M	Glycoprotein nature of tannase in Aspergillus niger.	Acta biochimica Polonica	1976	1015151
367	Gielkens M M, Dekkers E, Visser J, de Graaff L H	Two cellobiohydrolase-encoding genes from Aspergillus niger require D-xylose and the xylanolytic transcriptional activator XlnR for their expression.	Applied and environmental microbiology	1999	10508057
368	Park Joohae, Tefsen Boris, Heemskerk Marc J, Lagendijk Ellen L, van den Hondel Cees A M J J, van Die Irma, Ram Arthur F J	Identification and functional analysis of two Golgi-localized UDP-galactofuranose transporters with overlapping functions in Aspergillus niger.	BMC microbiology	2015	26526354	10.1186/s12866-015-0541-2
369	Yukioka Munehiko, Winnick Theodore	Biosynthesis of malformin in washed cells of Aspergillus niger		1965		10.1016/0005-2787(66)90137-7
370	Selig Michael J, Knoshaug Eric P, Decker Stephen R, Baker John O, Himmel Michael E, Adney William S	Heterologous expression of Aspergillus niger beta-D-xylosidase (XlnD): characterization on lignocellulosic substrates.	Applied biochemistry and biotechnology	2008	18421587	10.1007/s12010-007-8069-z
371	Kuwhara M, Fujii T	Purification and some properties of NAD-degrading purine nucleosidase from Aspergillus niger.	Canadian journal of biochemistry	1978	208724
372	Jongkon Nathjanan, Chotpatiwetchkul Warot, Gleeson M Paul	Probing the Catalytic Mechanism Involved in the Isocitrate Lyase Superfamily: Hybrid Quantum Mechanical/Molecular Mechanical Calculations on 2,3-Dimethylmalate Lyase.	The journal of physical chemistry. B	2015	26224328	10.1021/acs.jpcb.5b04732
373	Narayanan Buvaneswari, Niu Weiling, Joosten Henk-Jan, Li Zhimin, Kuipers Remko K P, Schaap Peter J, Dunaway-Mariano Debra, Herzberg Osnat	Structure and function of 2,3-dimethylmalate lyase, a PEP mutase/isocitrate lyase superfamily member.	Journal of molecular biology	2009	19133276	10.1016/j.jmb.2008.12.037
374	Aliwan Fraj O., Kroon Paul A, Faulds Craig B, Pickersgill Richard, Williamson Gary	Ferulic acid esterase-III from Aspergillus niger does not exhibit lipase activity	Journal of the Science of Food and Agriculture	1999		10.1002/(SICI)1097-0010(19990301)79:3<457::AID-JSFA283>3.0.CO;2-G
375	Inoue Y, Rhee H, Watanabe K, Murata K, Kimura A	Metabolism of 2-oxoaldehyde in mold. Purification and characterization of two methylglyoxal reductases from Aspergillus niger.	European journal of biochemistry	1988	3276516
376	Park Yong-Sung, Lian Haojun, Chang Miwha, Kang Chang-Min, Yun Cheol-Won	Identification of high-affinity copper transporters in Aspergillus fumigatus.	Fungal genetics and biology : FG & B	2014	25281782	10.1016/j.fgb.2014.09.008
377	NEILSON N E	The presence of aconitase and aconitic hydrase in Aspergillus niger.	Journal of bacteriology	1956	13306709
378	NEILSON N E	The aconitase of Aspergillus niger.	Biochimica et biophysica acta	1955	13239639
379	Witteveen C, Weber F, Busink Ronald, Visser Jaap	Isolation and characterization of two xylitol dehydrogenases from Aspergillus niger	Microbiology	1994		10.1099/13500872-140-7-1679
380	Hiort J, Maksimenka K, Reichert M, Perovi?-Ottstadt S, Lin W H, Wray V, Steube K, Schaumann K, Weber H, Proksch P, Ebel R, Müller W E G, Bringmann G	New natural products from the sponge-derived fungus Aspergillus niger.	Journal of natural products	2004	15387655	10.1021/np030551d
381	He Miao, Wu Dan, Wu Jing, Chen Jian	Enhanced expression of endoinulinase from Aspergillus niger by codon optimization in Pichia pastoris and its application in inulooligosaccharide production.	Journal of industrial microbiology & biotechnology	2014	24271088	10.1007/s10295-013-1341-z
382	Frébort I, Matsushita K, Toyama H, Lemr K, Yamada M, Adachi O	Purification and characterization of methylamine oxidase induced in Aspergillus niger AKU 3302.	Bioscience, biotechnology, and biochemistry	1999	10052132
383	Lenobel R, Sebela M, Frébort I	Mapping the primary structure of copper/topaquinone-containing methylamine oxidase from Aspergillus niger.	Folia microbiologica	2005	16475499
384	Lockington R A, Borlace G N, Kelly J M	Pyruvate decarboxylase and anaerobic survival in Aspergillus nidulans.	Gene	1997	9210590
385	Riaz Muhammad, Rashid Muhammad Hamid, Sawyer Lindsay, Akhtar Saeed, Javed Muhammad Rizwan, Nadeem Habibullah, Wear Martin	Physiochemical properties and kinetics of glucoamylase produced from deoxy-d-glucose resistant mutant of Aspergillus niger for soluble starch hydrolysis.	Food chemistry	2012	24293795
386	Fogarty William M., Benson Colm P.	Purification and Properties of a Thermophilic Amyloglucosidase from Aspergillus niger	European Journal of Applied Microbiology and Biotechnology	1983		10.1007/BF00500491
387	Bagheri Ahmad, Khodarahmi Reza, Mostafaie Ali	Purification and biochemical characterisation of glucoamylase from a newly isolated Aspergillus niger: relation to starch processing.	Food chemistry	2014	24837950	10.1016/j.foodchem.2014.03.095
388	Anderegg R J, Biemann K, Büchi G, Cushman M	Malformin C, a new metabolite of Aspergillus niger.	Journal of the American Chemical Society	1976	1262650
389	DSM DSM	GRAS Notice 428	FDA GRAS Notice	2012			http://www.accessdata.fda.gov/scripts/fdcc/?set=GRASNotices&id=428
390	DSM DSM	GRAS Notice 214	FDA GRAS Notice	2006			http://www.accessdata.fda.gov/scripts/fdcc/?set=GRASNotices&id=214
391	Tanaka Hiroshi, Wang Pie-LanG, Yamada Osamu	Yellow Pigments of Aspergillus nzger and Asp. awamori Part I. Isolation of Aurasperone A and related pigments	Agricultural and Biological Chemistry	1966		10.1080/00021369.1966.10858561
392	Wang Pie-Lang, Tanaka Hiroshi	Yellow Pigments of Aspergillus niger and Aspergillus awamori Part II. Chemical Structure of Aurasperone A	Agricultural and Biological Chemistry	1966		10.1080/00021369.1966.10858657
393	vd Veen P, Flipphi M J, Voragen A G, Visser J	Induction, purification and characterisation of arabinases produced by Aspergillus niger.	Archives of microbiology	1991	1814275
394	Fang Wei, Gao He, Cao Yunhe, Shan Anshan	Cloning and expression of a xylanase xynB from Aspergillus niger IA-001 in Pichia pastoris.	Journal of basic microbiology	2014	23788000	10.1002/jobm.201300078
395	Gao He, Yan Ping, Zhang Boru, Shan Anshan	Expression of Aspergillus niger IA-001 Endo-?-1,4-xylanase in Pichia pastoris and analysis of the enzymic characterization.	Applied biochemistry and biotechnology	2014	24888408	10.1007/s12010-014-1000-5
396	Kamath Ajith V., Vaidyanathan C. S.	Structural requirements for the induction and inhibition of 2,3-dihydroxybenzoic acid decarboxylase of Aspergillus niger	Current Microbiology	1990		10.1007/BF02092882
397	Sablin S O, Yankovskaya V, Bernard S, Cronin C N, Singer T P	Isolation and characterization of an evolutionary precursor of human monoamine oxidases A and B.	European journal of biochemistry	1998	9578486
398	Yanagita Tomomichi	Carbon dioxide fixation in germinating conidiospores of aspergillus ngier	The Journal of General and Applied Microbiology	1963		10.2323/jgam.9.343
399	Ogawa Masahiro, Nishio Toshiyuki, Minoura Kayo, Uozumi Takeshi, Wada Massato, Hashimoto Noriko, Kawachi Ryu, Oku Tadatake	Recombinant alpha-glucosidase from Aspergillus niger. Overexpression by Emericella nidulans, purification and characterization	Journal of Applied Glycoscience	2006		10.5458/jag.53.13
400	Nakamura A, Nishimura I, Yokoyama A, Lee D G, Hidaka M, Masaki H, Kimura A, Chiba S, Uozumi T	Cloning and sequencing of an alpha-glucosidase gene from Aspergillus niger and its expression in A. nidulans.	Journal of biotechnology	1997	9165762
401	Pinto Paula C A G, Lima José L F C, de Sousa Saraiva Maria Lúcia Marques Ferreira	Sequential injection analysis of nitrites and nitrates in human serum using nitrate reductase.	Clinica chimica acta; international journal of clinical chemistry	2003	14568182
402	Ferreyra Nancy F, Solís Velia M	An amperometric nitrate reductase-phenosafranin electrode: kinetic aspects and analytical applications.	Bioelectrochemistry (Amsterdam, Netherlands)	2004	15219248	10.1016/j.bioelechem.2003.12.012
403	Aiken A. M., Peyton B. M., Apel W. A., Petersen J. N.	Heavy metal-induced inhibition of Aspergillus niger nitrate reductase: applications for rapid contaminant detection in aqueous samples	Analytica Chimica Acta	2003		10.1016/S0003-2670(02)01598-2
404	You Hyun Ju, Ahn Hyung Jin, Ji Geun Eog	Transformation of rutin to antiproliferative quercetin-3-glucoside by Aspergillus niger.	Journal of agricultural and food chemistry	2010	20886886	10.1021/jf102871g
405	Li Lijun, Yu Yue, Zhang Xia, Jiang Zedong, Zhu Yanbing, Xiao Anfeng, Ni Hui, Chen Feng	Expression and biochemical characterization of recombinant ?-l-rhamnosidase r-Rha1 from Aspergillus niger JMU-TS528.	International journal of biological macromolecules	2016	26769090	10.1016/j.ijbiomac.2015.12.093
406	Henrikson Jon C, Ellis Trevor K, King Jarrod B, Cichewicz Robert H	Reappraising the structures and distribution of metabolites from black aspergilli containing uncommon 2-benzyl-4H-pyran-4-one and 2-benzylpyridin-4(1H)-one systems.	Journal of natural products	2011	21854017	10.1021/np200454z
407	Lakshminarayana K, Modi V V, Shah V K	Studies on gluconate metabolism in Aspergillus niger. 3. Purification and properties of phosphogluconate dehydrogenase.	Archiv fu?r Mikrobiologie	1969	4393660
408	Seidle Heather F, Allison Sandra J, George Erica, Huber Reuben E	Trp-49 of the family 3 beta-glucosidase from Aspergillus niger is important for its transglucosidic activity: creation of novel beta-glucosidases with low transglucosidic efficiencies.	Archives of biochemistry and biophysics	2006	17067546	10.1016/j.abb.2006.09.016
409	Höffelmann M., Hartmann J., Zink A., Schreier P.	Isolation, Purification, and Characterization of Lipase Isoenzymes from a Technical Aspergillus niger Enzyme	Journal of Food Science	1985		10.1111/j.1365-2621.1985.tb10574.x
410	Bowman E J, Kendle R, Bowman B J	Disruption of vma-1, the gene encoding the catalytic subunit of the vacuolar H(+)-ATPase, causes severe morphological changes in Neurospora crassa.	The Journal of biological chemistry	2000	10617601
411	Kumar Santosh, Kumar Sunil, Punekar Narayan S	Characterization of succinic semialdehyde dehydrogenase from Aspergillus niger.	Indian journal of experimental biology	2015	25757236
412	Takebe Itaru, Yanagita Tomomichi	Origin of the amino acids constituting cellular protein in germinating conidiospores of Aspergillus niger	Plant & Cell Physiology	1959			http://pcp.oxfordjournals.org/content/1/1/17
413	Zabriskie T M, Jackson M D	Lysine biosynthesis and metabolism in fungi.	Natural product reports	2000	10714900
414	Kulik Natallia, Weignerová Lenka, Filipi Tomás, Pompach Petr, Novák Petr, Mrázek Hynek, Slámová Kristyna, Bezouska Karel, Kren Vladimír, Ettrich Rüdiger	The ?-galactosidase type A gene aglA from Aspergillus niger encodes a fully functional ?-N-acetylgalactosaminidase.	Glycobiology	2010	20601723	10.1093/glycob/cwq105
415	Mrázek Hynek, Benada Old?ich, Man Petr, Van?k Ond?ej, K?en Vladimír, Bezouška Karel, Weignerová Lenka	Facile production of Aspergillus niger ?-N-acetylgalactosaminidase in yeast.	Protein expression and purification	2012	21982820	10.1016/j.pep.2011.09.009
416	Higgins E S, Friend W H	Studies on the mitochondrial electron transport system in Aspergillus.	Proceedings of the Society for Experimental Biology and Medicine. Society for Experimental Biology and Medicine (New York, N.Y.)	1970	4313141
417	Rabache Maurice, Neumann Joseph, Lavollay Jean	Phenylpolyenes d'Aspergillus niger: structure et proprietes de l'asperrubrol	Phytochemistry	1974		10.1016/S0031-9422(00)91366-9
418	Maggio-Hall Lori A, Lyne Paul, Wolff Jon A, Keller Nancy P	A single acyl-CoA dehydrogenase is required for catabolism of isoleucine, valine and short-chain fatty acids in Aspergillus nidulans.	Fungal genetics and biology : FG & B	2008	17656140	10.1016/j.fgb.2007.06.004
419	McKnight G L, O'Hara P J, Parker M L	Nucleotide sequence of the triosephosphate isomerase gene from Aspergillus nidulans: implications for a differential loss of introns.	Cell	1986	3521890
420	Abdel-Naby M A, Osman M Y, Abdel-Fattah A F	Purification and properties of three cellobiases from Aspergillus niger A20.	Applied biochemistry and biotechnology	1999	10327588
421	Kinoshita S, Kadota K, Taguchi H	Purification and properties of aldose 1-epimerase from Aspergillus niger.	Biochimica et biophysica acta	1981	7317442
422	Chowdhury B, Bose S K, Bhaduri S, Bose S K	Isolation and properties of an ATP transporter from a strain of Aspergillus niger.	European journal of biochemistry / FEBS	1997	9266712
423	Edwinoliver N G, Thirunavukarasu K, Naidu R B, Gowthaman M K, Kambe T Nakajima, Kamini N R	Scale up of a novel tri-substrate fermentation for enhanced production of Aspergillus niger lipase for tallow hydrolysis.	Bioresource technology	2010	20400303	10.1016/j.biortech.2010.03.091
424	Kumar S, Punekar N S	Inhibition of succinic semialdehyde dehydrogenase by N-formylglycine.	Journal of enzyme inhibition	1998	9793840
425	Coelho Marco A, Gonçalves Carla, Sampaio José Paulo, Gonçalves Paula	Extensive intra-kingdom horizontal gene transfer converging on a fungal fructose transporter gene.	PLoS genetics	2013	23818872	10.1371/journal.pgen.1003587
426	Müller H M	Oxalate accumulation from citrate by Aspergillus niger. I. Biosynthesis of oxalate from its ultimate precursor.	Archives of microbiology	1975	1156092
427	Hoshino Jiro, Nishi Arasuke, Yanagiat Tomomichi	Alanine metabolism in conidiospores of Aspergillus niger in the early phase of germination	The Journal of General and Applied Microbiology	1962		http://doi.org/10.2323/jgam.8.233
428	SIMPSON F J, TALBOT G, WESTLAKE D W	Production of carbon monoxide in the enzymatic degradation of rutin.	Biochemical and biophysical research communications	1960	14447006
429	Shetty A S, Gaertner F H	Kynureninase-Type enzymes of Penicillum roqueforti, Aspergillus niger, Rhizopus stolonifer, and Pseudomonas fluorescens: further evidence for distinct kynureninase and hydroxykynureninase activities.	Journal of bacteriology	1975	164432
430	Gargova S, Sariyska M, Angelov A, Stoilova I	Aspergillus niger pH 2.1 optimum acid phosphatase with high affinity for phytate.	Folia microbiologica	2006	17455790
431	van den Brink H J, van Zeijl C M, Brons J F, van den Hondel C A, van Gorcom R F	Cloning and characterization of the NADPH cytochrome P450 oxidoreductase gene from the filamentous fungus Aspergillus niger.	DNA and cell biology	1995	7646819	10.1089/dna.1995.14.719
432	Ademark P, de Vries R P, Hägglund P, Stålbrand H, Visser J	Cloning and characterization of Aspergillus niger genes encoding an alpha-galactosidase and a beta-mannosidase involved in galactomannan degradation.	European journal of biochemistry	2001	11358516
433	Wennekes L M, Goosen T, van den Broek P J, van den Broek H W	Purification and characterization of glucose-6-phosphate dehydrogenase from Aspergillus niger and Aspergillus nidulans.	Journal of general microbiology	1993	8277259	10.1099/00221287-139-11-2793
434	Liu Tingqiang, Yu Hongshan, Zhang Chunzhi, Lu Mingchun, Piao Yongzhe, Ohba Masashi, Tang Minqian, Yuan Xiaodong, Wei Shenghua, Wang Kan, Ma Anzhou, Feng Xue, Qin Siqing, Mukai Chisato, Tsuji Akira, Jin Fengxie	Aspergillus niger DLFCC-90 rhamnoside hydrolase, a new type of flavonoid glycoside hydrolase.	Applied and environmental microbiology	2012	22544243	10.1128/AEM.00054-12
435	Ogawa Kazuyoshi, Nakajima-Kambe Toshiaki, Nakahara Tadaatsu, Kokufuta Etsuo	Coimmobilization of gluconolactonase with glucose oxidase for improvement in kinetic property of enzymatically induced volume collapse in ionic gels.	Biomacromolecules	2002	12005536
436	Lippitsch M.	Investigations of tannase in Aspergillus niger	Archiv fur Mikrobiologie	1961	13762579
437	Frébort I, Tanaka S, Matsushita K, Adachi O	Cellular localization and metabolic function of n-butylamine-induced amine oxidases in the fungus Aspergillus niger AKU 3302.	Archives of microbiology	2000	10896215
438	Frébort I, Tamaki H, Ishida H, Pec P, Luhová L, Tsuno H, Halata M, Asano Y, Kato Y, Matsushita K, Toyama H, Kumagai H, Adachi O	Two distinct quinoprotein amine oxidases are induced by n-butylamine in the mycelia of Aspergillus niger AKU 3302. Purification, characterization, cDNA cloning and sequencing.	European journal of biochemistry	1996	8620882
439	Frébort Ivo, Sebela Marek, Hirota Shun, Yamada Mamoru, Tamaki Hisanori, Kumagai Hidehiko, Adachi Osao, Pec Pavel	Gene organization and molecular modeling of copper amine oxidase from Aspergillus niger: re-evaluation of the cofactor structure.	Biological chemistry	2003	14669988	10.1515/BC.2003.161
440	Frébort I, Pec P, Luhová L, Toyama H, Matsushita K, Hirota S, Kitagawa T, Ueno T, Asano Y, Kato Y, Adachi O	Two amine oxidases from Aspergillus niger AKU 3302 contain topa quinone as the cofactor: unusual cofactor link to the glutamyl residue occurs only at one of the enzymes.	Biochimica et biophysica acta	1996	8679675
441	Kirimura K, Yoda M, Ko I, Oshida Y, Miyake K, Usami S	Cloning and sequencing of the chromosomal DNA and cDNA encoding the mitochondrial citrate synthase of Aspergillus niger WU-2223L.	Journal of bioscience and bioengineering	1999	16232605
442	Ramón D, vd Veen P, Visser J	Arabinan degrading enzymes from Aspergillus nidulans: induction and purification.	FEMS microbiology letters	1993	8243977
443	Kaji A, Tagawa K	Purification, crystallization and amino acid composition of alpha-L-arabinofuranosidase from Aspergillus niger.	Biochimica et biophysica acta	1970	5452669
444	Tagawa Kiyoshi, Kaji Akira	?-l-Arabinofuranosidase from Aspergillus niger	Methods in Enzymology	1988		10.1016/0076-6879(88)60191-1
445	Kobayashi Keiichi, Hattori Takasumi, Honda Yuki, Kirimura Kohtaro	Oxalic acid production by citric acid-producing Aspergillus niger overexpressing the oxaloacetate hydrolase gene oahA.	Journal of industrial microbiology & biotechnology	2014	24615146	10.1007/s10295-014-1419-2
446	Master Emma R, Zheng Yun, Storms Reginald, Tsang Adrian, Powlowski Justin	A xyloglucan-specific family 12 glycosyl hydrolase from Aspergillus niger: recombinant expression, purification and characterization.	The Biochemical journal	2008	18072936	10.1042/BJ20070819
447	Powlowski Justin, Mahajan Sonam, Schapira Matthieu, Master Emma R	Substrate recognition and hydrolysis by a fungal xyloglucan-specific family 12 hydrolase.	Carbohydrate research	2009	19433323	10.1016/j.carres.2009.04.020
448	Dan S, Marton I, Dekel M, Bravdo B A, He S, Withers S G, Shoseyov O	Cloning, expression, characterization, and nucleophile identification of family 3, Aspergillus niger beta-glucosidase.	The Journal of biological chemistry	2000	10671536
449	Fazius Felicitas, Shelest Ekaterina, Gebhardt Peter, Brock Matthias	The fungal ?-aminoadipate pathway for lysine biosynthesis requires two enzymes of the aconitase family for the isomerization of homocitrate to homoisocitrate.	Molecular microbiology	2012	23106124	10.1111/mmi.12076
450	Garcia-Conesa M T, Kroon P A, Ralph J, Mellon F A, Colquhoun I J, Saulnier L, Thibault J F, Williamson G	A cinnamoyl esterase from Aspergillus niger can break plant cell wall cross-links without release of free diferulic acids.	European journal of biochemistry	1999	10561608
451	Panneman H, Ruijter G J, van den Broeck H C, Driever E T, Visser J	Cloning and biochemical characterisation of an Aspergillus niger glucokinase. Evidence for the presence of separate glucokinase and hexokinase enzymes.	European journal of biochemistry / FEBS	1996	8856049
452	Hüttel Wolfgang, Müller Michael	Regio- and stereoselective intermolecular oxidative phenol coupling in kotanin biosynthesis by Aspergillus niger.	Chembiochem : a European journal of chemical biology	2007	17315249	10.1002/cbic.200600434
453	Faccio Greta, Kruus Kristiina, Buchert Johanna, Saloheimo Markku	Secreted fungal sulfhydryl oxidases: sequence analysis and characterisation of a representative flavin-dependent enzyme from Aspergillus oryzae.	BMC biochemistry	2010	20727152	10.1186/1471-2091-11-31
454	Cook K. A., Cain R. B.	Enzymes of the 3-Oxoadipate Pathway in Fungi: A Serological Study of 3-Carboxymuconate Cyclase (Lactonizing Enzyme) in Fungi and its Possible Taxonomic Significance	Microbiology	1977		10.1099/00221287-102-1-81
455	Asther Michèle, Estrada Alvarado Maria Isabel, Haon Mireille, Navarro David, Asther Marcel, Lesage-Meessen Laurence, Record Eric	Purification and characterization of a chlorogenic acid hydrolase from Aspergillus niger catalysing the hydrolysis of chlorogenic acid.	Journal of biotechnology	2005	15607224	10.1016/j.jbiotec.2004.07.009
456	Iwamoto Toshiro, Shima Shoji, Hirota Akira, Akira Isogai, Sakai Heiichi	Nigerazine B, a New Metabolite from Aspergillus niger Screening, Isolation, and Chemical and Biological Properties	Agricultural and Biological Chemistry	1982		10.1080/00021369.1983.10865731
457	Watson K, Smith J E	Oxidative phosphorylation and respiratory control in mitochondria from Aspergillus niger.	The Biochemical journal	1967	4292772
458	Higgins E S, Friend W H	Comparative mitochondrial function in two strains of Aspergillus niger.	Canadian journal of biochemistry	1968	4303003
459	Elford Howard L., Wright Lemuel D.	The incorporation of pimelic acid as a unit in the biosynthesis of biotin	Biochemical and Biophysical Research Communications	1963		10.1016/0006-291X(63)90540-0
460	Bhardwaj Rita, Singh Birbal, Bhat Tej K	Purification and characterization of tannin acyl hydrolase from Aspergillus niger MTCC 2425.	Journal of basic microbiology	2003	14625895	10.1002/jobm.200310273
461	Rana Nisha K, Bhat Tej K	Effect of fermentation system on the production and properties of tannase of Aspergillus niger van Tieghem MTCC 2425.	The Journal of general and applied microbiology	2005	16205027
462	Månsson Maria, Klejnstrup Marie Louise, Phipps Richard K, Nielsen Kristian F, Frisvad Jens C, Gotfredsen Charlotte H, Larsen Thomas O	Isolation and NMR characterization of fumonisin B2 and a new fumonisin B6 from Aspergillus niger.	Journal of agricultural and food chemistry	2010	20028011	10.1021/jf902834g
463	Mahadevan S.	Conversion of 3-indoleacetaldoxime to 3-indoleacetonitrile by plants	Archives of Biochemistry and Biophysics	1963		10.1016/0003-9861(63)90127-9
464	Watson K, Smith J E	Respiratory components of Aspergillus niger mitochondria.	Journal of bacteriology	1968	4302298
465	Li H C, McCormick D B, Wright L D	Conversion of dethiobiotin to biotin in Aspergillus niger.	The Journal of biological chemistry	1968	5726894
466	Wright Lemuel D., Driscoll Charlotte A.	Desthiobiotin in the Biosynthesis of Biotin	J. Am. Chem. Soc	1954		10.1021/ja01648a079
467	Colin Veronica Leticia, Baigori Mario Domingo, Pera Licia Maria	Effect of environmental conditions on extracellular lipases production and fungal morphology from Aspergillus niger MYA 135.	Journal of basic microbiology	2010	20082373	10.1002/jobm.200900162
468	YAMADA H, OKAMOTO K, KODAMA K, NOGUCHI F, TANAKA S	Enzymatic studies on mannitol formation by Piricularia oryzae.	Journal of biochemistry	1961	13787089
469	Sode Koji, Mori Kazushige	Glucose dehydrogenase	Patent	2015			https://www.google.ie/patents/US8999691
470	Sode Koji, Loew Noya, Ohnishi Yosuke, Tsuruta Hayato, Mori Kazushige, Kojima Katsuhiro, Tsugawa Wakako, LaBelle Jeffrey T, Klonoff David C	Novel fungal FAD glucose dehydrogenase derived from Aspergillus niger for glucose enzyme sensor strips.	Biosensors & bioelectronics	2016	27573296	10.1016/j.bios.2016.08.053
471	Bowman E J, O'Neill F J, Bowman B J	Mutations of pma-1, the gene encoding the plasma membrane H+-ATPase of Neurospora crassa, suppress inhibition of growth by concanamycin A, a specific inhibitor of vacuolar ATPases.	The Journal of biological chemistry	1997	9169444
472	Inayat Muhammad D., Mattey Michael	Regulation of NADP+-specific glycerol dehydrogenase in Aspergillus niger by bicarbonate ions	Biochemical Society Transactions	1988		10.1042/bst0160976a
473	Grynberg M, Topczewski J, Godzik A, Paszewski A	The Aspergillus nidulans cysA gene encodes a novel type of serine O-acetyltransferase which is homologous to homoserine O-acetyltransferases.	Microbiology (Reading, England)	2000	11021945	10.1099/00221287-146-10-2695
474	Cleland W W, Johnson M J	Studies on the formation of oxalic acid by Aspergillus niger.	The Journal of biological chemistry	1956	13331918
475	Morrice J, MacKenzie D A, Parr A J, Archer D B	Isolation and characterisation of the acetyl-CoA carboxylase gene from Aspergillus nidulans.	Current genetics	1998	9871120
476	Iwai Mieko, Okumura Susumu, de Leal Elizabeth L., Tsujisaka Yoshio	Purification of Four Esterases from Aspergillus niger NRRL 337	Agricultural and Biological Chemistry	1983		10.1080/00021369.1983.10865862
477	van den Brink J M, van den Hondel C A, van Gorcom R F	Optimization of the benzoate-inducible benzoate p-hydroxylase cytochrome P450 enzyme system in Aspergillus niger.	Applied microbiology and biotechnology	1996	8987724
478	Kester H C, Visser J	Purification and characterization of polygalacturonases produced by the hyphal fungus Aspergillus niger.	Biotechnology and applied biochemistry	1990	2331322
479	Benen J A, Sánchez-Torres P, Wagemaker M J, Fraaije M W, van Berkel W J, Visser J	Molecular cloning, sequencing, and heterologous expression of the vaoA gene from Penicillium simplicissimum CBS 170.90 encoding vanillyl-alcohol oxidase.	The Journal of biological chemistry	1998	9525880
480	Elzainy T A, Hassan M M, Allam A M	New pathway for nonphosphorylated degradation of gluconate by Aspergillus niger.	Journal of bacteriology	1973	4698214
481	Papadopoulou S, Sealy-Lewis H M	The Aspergillus niger acuA and acuB genes correspond to the facA and facB genes in Aspergillus nidulans.	FEMS microbiology letters	1999	10483720
482	Casqueiro J, Gutiérrez S, Bañuelos O, Hijarrubia M J, Martín J F	Gene targeting in Penicillium chrysogenum: disruption of the lys2 gene leads to penicillin overproduction.	Journal of bacteriology	1999	9973344
483	Linden J, Samara M, Decker S, Johnson E, Boyer M, Pecs M, Adney W, Himmel M	Purification and characterization of an acetyl esterase from Aspergillus niger.	Applied biochemistry and biotechnology	1994	8010767
484	Martin S M	The succinoxidase system in Aspergillus niger	Canadian Journal of Microbiology	1954		10.1139/m55-002
485	Ameyama Minoru, Hayashi Masaharu, Matsushita Kazunobu, Shinagawa Emiko, Adachi Osao	Microbial Production of Pyrroloquinoline Quinone	Agricultural and Biological Chemistry	1984		10.1271/bbb1961.48.561
486	Brennan P J, Roe J	The occurrence of a phosphorylated glycosphingolipid in Aspergillus niger.	The Biochemical journal	1975	1156383
487	Rao P V, Sreeleela N S, Premakumar R, Vaidyanathan C S	Regulation of the pathway for the degradation of anthranilate in Aspergillus niger.	Journal of bacteriology	1971	5563863
488	Amrani L, Cecchetto G, Scazzocchio C, Glatigny A	The hxB gene, necessary for the post-translational activation of purine hydroxylases in Aspergillus nidulans, is independently controlled by the purine utilization and the nicotinate utilization transcriptional activating systems.	Molecular microbiology	1999	10096075
489	Fernández-Lorente Gloria, Ortiz Claudia, Segura Rosa L, Fernández-Lafuente Roberto, Guisán Jose M, Palomo Jose M	Purification of different lipases from Aspergillus niger by using a highly selective adsorption on hydrophobic supports.	Biotechnology and bioengineering	2005	16155948	10.1002/bit.20656
490	Hothorn Michael, Neumann Heinz, Lenherr Esther D, Wehner Mark, Rybin Vladimir, Hassa Paul O, Uttenweiler Andreas, Reinhardt Monique, Schmidt Andrea, Seiler Jeanette, Ladurner Andreas G, Herrmann Christian, Scheffzek Klaus, Mayer Andreas	Catalytic core of a membrane-associated eukaryotic polyphosphate polymerase.	Science (New York, N.Y.)	2009	19390046	10.1126/science.1168120
491	Doubayashi Daiju, Ootake Takumi, Maeda Yosifumi, Oki Masaya, Tokunaga Yuji, Sakurai Akihiko, Nagaosa Yukio, Mikami Bunzo, Uchida Hiroyuki	Formate oxidase, an enzyme of the glucose-methanol-choline oxidoreductase family, has a His-Arg pair and 8-formyl-FAD at the catalytic site.	Bioscience, biotechnology, and biochemistry	2011	21897046	10.1271/bbb.110153
492	Petersen Lene M, Holm Dorte K, Knudsen Peter B, Nielsen Kristian F, Gotfredsen Charlotte H, Mortensen Uffe H, Larsen Thomas O	Characterization of four new antifungal yanuthones from Aspergillus niger.	The Journal of antibiotics	2015	25293978	10.1038/ja.2014.130
493	McKnight Gary L, Upshall Alan	Expression of higher eucaryotic genes in aspergillus	Patent	1987			https://google.com/patents/US4935349
494	Hilditch Satu, Berghäll Suvi, Kalkkinen Nisse, Penttilä Merja, Richard Peter	The missing link in the fungal D-galacturonate pathway: identification of the L-threo-3-deoxy-hexulosonate aldolase.	The Journal of biological chemistry	2007	17609199	10.1074/jbc.M704401200
495	Takahashi N, Curtis R W	Isolation & characterization of malformin.	Plant physiology	1961	16655464
496	Sugawara Fumio, Kim Kun-Woo, Uzawa Jun, Yoshida Shigo, Takahashi Nobutaka, Curtis Roy W.	Structure of malformin A2, reinvestigation of phytotoxic metabolites produced by aspergillus niger	Tetrahedron Letters	1990		10.1016/S0040-4039(00)97615-9
497	Swaminathan N, Matta K L, Donoso L A, Bahl O P	Glycosidases of Aspergillus niger. 3. Purification and characterization of 1,2- -mannosidase.	The Journal of biological chemistry	1972	5012761
498	Purohint Hemant J., Ratledge Colin	Mitochondrial location of pyruvate carboxylase in Aspergillus niger	FEMS Microbiology Letters	1988		10.1111/j.1574-6968.1988.tb13920.x
499	Schöbel Felicitas, Jacobsen Ilse D, Brock Matthias	Evaluation of lysine biosynthesis as an antifungal drug target: biochemical characterization of Aspergillus fumigatus homocitrate synthase and virulence studies.	Eukaryotic cell	2010	20363898	10.1128/EC.00020-10
500	Jia Jia, Yang Xiaofeng, Wu Zhiliang, Zhang Qian, Lin Zhi, Guo Hongtao, Lin Carol Sze Ki, Wang Jianying, Wang Yunshan	Optimization of Fermentation Medium for Extracellular Lipase Production from Aspergillus niger Using Response Surface Methodology.	BioMed research international	2015	26366414	10.1155/2015/497462
501	Franken Angelique C W, Werner Ernst R, Haas Hubertus, Lokman B Christien, van den Hondel Cees A M J J, Ram Arthur F J, de Weert Sandra, Punt Peter J	The role of coproporphyrinogen III oxidase and ferrochelatase genes in heme biosynthesis and regulation in Aspergillus niger.	Applied microbiology and biotechnology	2013	24113826	10.1007/s00253-013-5274-2
502	Reiser Kathrin, Davis Meryl A, Hynes Michael J	AoxA is a major peroxisomal long chain fatty acyl-CoA oxidase required for beta-oxidation in A. nidulans.	Current genetics	2010	20043225	10.1007/s00294-009-0286-2
503	Desai B M, Modi V V, Shah V K	Studies on polyol metabolism in Aspergillus niger. II. Comparative studies on the enzyme make-up of the adapted strain and parent strain.	Archiv fu?r Mikrobiologie	1969	5384563
504	Yang Jiangke, Sun Jin, Yan Yunjun	lip2, a novel lipase gene cloned from Aspergillus niger exhibits enzymatic characteristics distinct from its previously identified family member.	Biotechnology letters	2010	20213520	10.1007/s10529-010-0238-4
505	Chang Kyung Hoon, Jo Mi Na, Kim Kee-Tae, Paik Hyun-Dong	Purification and characterization of a ginsenoside Rb(1)-hydrolyzing ?-glucosidase from Aspergillus niger KCCM 11239.	International journal of molecular sciences	2012	23109906	10.3390/ijms130912140
506	Decker C H, Visser J, Schreier P	beta-glucosidases from five black Aspergillus species: study of their physico-chemical and biocatalytic properties.	Journal of agricultural and food chemistry	2000	11052758
507	Whittington H, Kerry-Williams S, Bidgood K, Dodsworth N, Peberdy J, Dobson M, Hinchliffe E, Ballance D J	Expression of the Aspergillus niger glucose oxidase gene in A. niger, A. nidulans and Saccharomyces cerevisiae.	Current genetics	1990	2076553
508	Bussink H J, Buxton F P, Fraaye B A, de Graaff L H, Visser J	The polygalacturonases of Aspergillus niger are encoded by a family of diverged genes.	European journal of biochemistry	1992	1511691
509	Yang Hailin, Wang Yitian, Zhang Ling, Shen Wei	Heterologous expression and enzymatic characterization of fructosyltransferase from Aspergillus niger in Pichia pastoris.	New biotechnology	2016	25976629	10.1016/j.nbt.2015.04.005
510	Kuorelahti Satu, Jouhten Paula, Maaheimo Hannu, Penttilä Merja, Richard Peter	L-galactonate dehydratase is part of the fungal path for D-galacturonic acid catabolism.	Molecular microbiology	2006	16879654	10.1111/j.1365-2958.2006.05294.x
511	Kormelink F. J. M., Lefebvre B., Strozyk F., Voragen A. G. J.	Purification and characterization of an acetyl xylan esterase from Aspergillus niger	Journal of Biotechnology	1993		10.1016/0168-1656(93)90090-A
512	Faulds C B, Williamson G	Ferulic acid esterase from Aspergillus niger: purification and partial characterization of two forms from a commercial source of pectinase.	Biotechnology and applied biochemistry	1993	8338641
513	Biely Peter, Puls Jürgen, Schneider Henry	Acetyl xylan esterases in fungal cellulolytic systems	FEBS Letters	1985		10.1016/0014-5793(85)81343-0
514	Kim Byoungjin, Sullivan Ryan P, Zhao Huimin	Cloning, characterization, and engineering of fungal L-arabinitol dehydrogenases.	Applied microbiology and biotechnology	2010	20414651	10.1007/s00253-010-2593-4
515	Fiedler Markus R M, Gensheimer Tarek, Kubisch Christin, Meyer Vera	HisB as novel selection marker for gene targeting approaches in Aspergillus niger.	BMC microbiology	2017	28274204	10.1186/s12866-017-0960-3
516	Ramachandran A., Subramanian V., Sugumaran M., Vaidyanathan C.S.	Purification and properties of pyrocatechuate decarboxylase from Aspergillus niger	FEMS	1979		10.1111/j.1574-6968.1979.tb03372.x
517	Unkles S E, Heck I S, Appleyard M V, Kinghorn J R	Eukaryotic molybdopterin synthase. Biochemical and molecular studies of Aspergillus nidulans cnxG and cnxH mutants.	The Journal of biological chemistry	1999	10383438
518	Boddy L M, Bergès T, Barreau C, Vainstein M H, Dobson M J, Ballance D J, Peberdy J F	Purification and characterisation of an Aspergillus niger invertase and its DNA sequence.	Current genetics	1993	8358833
519	Brock Matthias	Generation and phenotypic characterization of Aspergillus nidulans methylisocitrate lyase deletion mutants: methylisocitrate inhibits growth and conidiation.	Applied and environmental microbiology	2005	16151139	10.1128/AEM.71.9.5465-5475.2005
520	Mhetras N. C., Bastawde K. B., Gokhale D. V.	Purification and characterization of acidic lipase from Aspergillus niger NCIM 1207	Bioresource Technology	2009		10.1016/j.biortech.2008.08.016
521	Clarke D L, Newbert R W, Turner G	Cloning and characterisation of the adenosyl phosphosulphate kinase gene from Aspergillus nidulans.	Current genetics	1997	9388296
522	Topczewski J, Sienko M, Paszewski A	Cloning and characterization of the Aspergillus nidulans cysB gene encoding cysteine synthase.	Current genetics	1997	9108143
523	Mala John Geraldine Sandana, Edwinoliver Nesamony Gnanadhas, Kamini Numbi Ramudu, Puvanakrishnan Rengarajulu	Mixed substrate solid state fermentation for production and extraction of lipase from Aspergillus niger MTCC 2594.	The Journal of general and applied microbiology	2007	17878664
524	Van Heuvel Margaretha	Cloning and expression of DNA molecules incoding arabinan-degrading enzymes of fungal origin	Patent	1999			http://www.google.ch/patents/US5989887
525	Jernejc Katarina, Legisa Matic	The influence of metal ions on malic enzyme activity and lipid synthesis in Aspergillus niger.	FEMS microbiology letters	2002	12480102
526	NISHI A	Role of polyphosphate and phospholipid in germinating spores of Aspergillus niger.	Journal of bacteriology	1961	13729205
527	Young J D, Nimmo I A	The oxidation of glutathione by a preparation of glucose oxidase from Aspergillus niger.	The Biochemical journal	1972	4655440
528	Thatcher D R, Cain R B	Metabolism of aromatic compounds by fungi. 1. Purification and physical properties of 3-carboxy-cis-cis-muconate cyclase from Aspergillus niger.	European journal of biochemistry	1974	4448182
529	Namboodiri V M, Chattopadhyaya R	Purification and biochemical characterization of a novel thermostable lipase from Aspergillus niger.	Lipids	2000	10907784
530	Suzuki H, Ogura Y, Yamada H	Kinetic studies on the amine oxidase reaction.	Journal of biochemistry	1972	4634980
531	Isobe Kimiyasu, Tokuta Keigo, Narita Yuuki, Matsuura Akira, Sakaguchi Takehiko, Wakao Norio	A method for production of N?-benzyloxycarbonyl-aminoadipate-?-semialdehyde with amine oxidase from Aspergillus niger	Journal of Molecular Catalysis B: Enzymatic	2004		10.1016/j.molcatb.2004.04.003
532	Caesar F, Jansson K, Mutschler E	Nigragillin, a new alkaloid from the Aspergillus niger group. 1. Isolation and structure clarification of nigragillin and a dioxopiperazine	Pharmaceutica acta Helvetiae	1969	5364772
533	Isogai Akira, Horii Tetsuo, Suzuki Akinori, Murakoshi Shigeo, Ikeda Katsutoshi, Sato Shouhachi, Tamura Saburo	Isolation and Identification of Nigragillin as a Insecticidal Metabolite Produced by a Aspergillus niger	Agricultural and Biological Chemistry	1975		10.1271/bbb1961.39.739
534	Kuivanen Joosu, Arvas Mikko, Richard Peter	Clustered Genes Encoding 2-Keto-l-Gulonate Reductase and l-Idonate 5-Dehydrogenase in the Novel Fungal d-Glucuronic Acid Pathway.	Frontiers in microbiology	2017	28261181	10.3389/fmicb.2017.00225
535	Tepper J P, McCormick D B, Wright L D	Direct evidence for the conversion of dethiobiotin to biotin in Aspergillus niger.	The Journal of biological chemistry	1966	5928209
536	Yang Kunlong, Qin Qiuping, Liu Yinghang, Zhang Limei, Liang Linlin, Lan Huahui, Chen Chihao, You Yunchao, Zhang Feng, Wang Shihua	Adenylate Cyclase AcyA Regulates Development, Aflatoxin Biosynthesis and Fungal Virulence in Aspergillus flavus.	Frontiers in cellular and infection microbiology	2016	28066725	10.3389/fcimb.2016.00190
537	Romero Cintia M, Baigori Mario D, Pera Licia M	Catalytic properties of mycelium-bound lipases from Aspergillus niger MYA 135.	Applied microbiology and biotechnology	2007	17594086	10.1007/s00253-007-1067-9
538	Williams L J, Barnett G R, Ristow J L, Pitkin J, Perriere M, Davis R H	Ornithine decarboxylase gene of Neurospora crassa: isolation, sequence, and polyamine-mediated regulation of its mRNA.	Molecular and cellular biology	1992	1530878
539	Altaner Clemens, Saake Bodo, Puls Jürgen	Specificity of an Aspergillus Niger Esterase Deacetylating Cellulose Acetate	Cellulose	2003		10.1023/A:1023010330865
540	Prömper C, Schneider R, Weiss H	The role of the proton-pumping and alternative respiratory chain NADH:ubiquinone oxidoreductases in overflow catabolism of Aspergillus niger.	European journal of biochemistry	1993	8365409
541	Richards Nigel Gordon John, Chang Christopher Harry, Peck Ammon B.	Polynucleotide encoding oxalate decarboxylase from aspergillus niger and methods of use	Patent	2004			https://www.google.com/patents/WO2004018634A2
542	Santha R, Savithri H S, Rao N A, Vaidyanathan C S	2,3-Dihydroxybenzoic acid decarboxylase from Aspergillus niger. A novel decarboxylase.	European journal of biochemistry	1995	7601088
543	Creaser Ernest H., Porter Robyn L., Pateman John A.	Purification and properties of aldehyde dehydrogenase from Aspergillus nidulans	International Journal of Biochemistry	1987		10.1016/0020-711X(87)90185-6
544	Miyakoshi Shunichi, Uchiyama Hiroo, Someya Takashi, Satoh Takayori, Tabuchi Takeshi	Distribution of the Methylcitric Acid Cycle and beta-Oxidation Pathway for Propionate Catabolism in Fungi	Agricultural and Biological Chemistry	1987		10.1080/00021369.1987.10868419
545	Frederick K R, Tung J, Emerick R S, Masiarz F R, Chamberlain S H, Vasavada A, Rosenberg S, Chakraborty S, Schopfer L M, Schopter L M	Glucose oxidase from Aspergillus niger. Cloning, gene sequence, secretion from Saccharomyces cerevisiae and kinetic analysis of a yeast-derived enzyme.	The Journal of biological chemistry	1990	2406261
546	Pi?syk Sebastian, Natorff Renata, Sie?ko Marzena, Paszewski Andrzej	Sulfate transport in Aspergillus nidulans: a novel gene encoding alternative sulfate transporter.	Fungal genetics and biology : FG & B	2007	17223367	10.1016/j.fgb.2006.11.007
547	Mojzita Dominik, Vuoristo Kiira, Koivistoinen Outi M, Penttilä Merja, Richard Peter	The 'true' L-xylulose reductase of filamentous fungi identified in Aspergillus niger.	FEBS letters	2010	20654618	10.1016/j.febslet.2010.06.037
548	Lund N. A., Robertson Alexander, Whalley W. B.	The chemistry of fungi. Part XXI. Asperxanthone and a preliminary examination of aspergillin	Journal of the Chemical Society	1953		10.1039/JR9530002434
549	Bycroft B. W., Dobson T. A.	The Structure of Flavasperone (Asperxanthone), a Metabolite of Aspergillus niger	Studies in Mycological Chemistry	1962		10.1039/JR9620000040
550	Kim K W, Sugawara F, Yoshida S, Murofushi N, Takahashi N, Curtis R W	Structure of Malformin A, a Phytotoxic Metabolite Produced by Aspergillus niger.	Bioscience, biotechnology, and biochemistry	1993	27314776	10.1271/bbb.57.240
551	Weaver Jeremy D, Mullaney Edward J, Lei Xin Gen	Altering the substrate specificity site of Aspergillus niger PhyB shifts the pH optimum to pH 3.2.	Applied microbiology and biotechnology	2007	17450356	10.1007/s00253-007-0975-z
552	Anthony R S, Spector L B	Phosphorylated acetate kinase. Its isolation and reactivity.	The Journal of biological chemistry	1972	4552689
553	Hayaishi Osamu, Shimazono Hirao, Katagiri Masayuki, Saito Yoshitaka	Enzymatic Formation of Oxalate and Acetate from Oxaloacetate	J. Am. Chem. Soc.	1956		10.1021/ja01600a084
554	Ullah A H, Gibson D M	Extracellular phytase (E.C. 3.1.3.8) from Aspergillus ficuum NRRL 3135: purification and characterization.	Preparative biochemistry	1987	3035533	10.1080/00327488708062477
555	Mullaney E J, Gibson D M, Ullah A H	Positive identification of a lambda gt11 clone containing a region of fungal phytase gene by immunoprobe and sequence verification.	Applied microbiology and biotechnology	1991	1369340
556	Williams B A, Sillaots S, Tsang A, Storms R	Isolation by genetic complementation of two differentially expressed genes for beta-isopropylmalate dehydrogenase from Aspergillus niger.	Current genetics	1996	8781173
557	Inokoshi J, Shiomi K, Masuma R, Tanaka H, Yamada H, Omura S	Funalenone, a novel collagenase inhibitor produced by Aspergillus niger.	The Journal of antibiotics	1999	10695672
558	Hagimori Keiichi, Fukuda Takashi, Hasegawa Yoko, Omura Satoshi, Tomoda Hiroshi	Fungal malformins inhibit bleomycin-induced G2 checkpoint in Jurkat cells.	Biological & pharmaceutical bulletin	2007	17666789
559	Streekstra Hugo	Amidases from aspergillus niger and their use in a food production process	Patent	2005			www.google.ch/patents/WO2006040345A2
560	Minamikawa T, Jayasankar N P, Bohm B A, Taylor I E, Towers G H	An inducible hydrolase from Aspergillus niger, acting on carbon-carbon bonds, for phlorrhizin and other C-acylated phenols.	The Biochemical journal	1970	5441377
561	Sie?ko Marzena, Natorff Renata, Owczarek Sylwia, Olewiecki Igor, Paszewski Andrzej	Aspergillus nidulans genes encoding reverse transsulfuration enzymes belong to homocysteine regulon.	Current genetics	2009	19685245	10.1007/s00294-009-0269-3
562	Frisvad Jens C, Smedsgaard Jørn, Samson Robert A, Larsen Thomas O, Thrane Ulf	Fumonisin B2 production by Aspergillus niger.	Journal of agricultural and food chemistry	2007	17929891	10.1021/jf0718906
563	Müller H M	Gluconic acid forming enzymes in Aspergillus niger (author's transl)	Zentralblatt fur Bakteriologie, Parasitenkunde, Infektionskrankheiten und Hygiene. Zweite naturwissenschaftliche Abt.: Allgemeine, landwirtschaftliche und technische Mikrobiologie	1977	16416
564	Jabbour Dina, Borrusch Melissa S, Banerjee Goutami, Walton Jonathan D	Enhancement of fermentable sugar yields by ?-xylosidase supplementation of commercial cellulases.	Biotechnology for biofuels	2013	23622347	10.1186/1754-6834-6-58
565	Anderson J. G., Smith J. E.	Synchronous initiation and maturation of Aspergillus niger conidiophores in culture	Transactions of the British Mycological Society	1971		10.1016/S0007-1536(71)80103-1
566	Hoffmann B, LaPaglia S K, Kübler E, Andermann M, Eckert S E, Braus G H	Developmental and metabolic regulation of the phosphoglucomutase-encoding gene, pgmB, of Aspergillus nidulans.	Molecular & general genetics : MGG	2000	10660061
567	Bodanszky M, Stahl G L	The structure and synthesis of malformin A.	Proceedings of the National Academy of Sciences of the United States of America	1974	4528068
568	Unkles S E, Smith J, Kanan G J, Millar L J, Heck I S, Boxer D H, Kinghorn J R	The Aspergillus nidulans cnxABC locus is a single gene encoding two catalytic domains required for synthesis of precursor Z, an intermediate in molybdenum cofactor biosynthesis.	The Journal of biological chemistry	1997	9353296
569	Kolaríková Katerina, Galuszka Petr, Sedlárová Iva, Sebela Marek, Frébort Ivo	Functional expression of amine oxidase from Aspergillus niger (AO-I) in Saccharomyces cerevisiae.	Molecular biology reports	2009	17899443	10.1007/s11033-007-9146-7
570	Akiba S, Yamamoto K, Kumagai H	Transglycosylation activity of the endo-beta-1,4-glucanase from Aspergillus niger IFO31125 and its application.	Journal of bioscience and bioengineering	1999	16232521
571	Sato Ikuo, Shimizu Motoyuki, Hoshino Takayuki, Takaya Naoki	The glutathione system of Aspergillus nidulans involves a fungus-specific glutathione S-transferase.	The Journal of biological chemistry	2009	19171936	10.1074/jbc.M807771200
572	Gruben Birgit S, Zhou Miaomiao, Wiebenga Ad, Ballering Joost, Overkamp Karin M, Punt Peter J, de Vries Ronald P	Aspergillus niger RhaR, a regulator involved in L-rhamnose release and catabolism.	Applied microbiology and biotechnology	2014	24682478	10.1007/s00253-014-5607-9
573	La Grange D C, Pretorius I S, Claeyssens M, van Zyl W H	Degradation of xylan to D-xylose by recombinant Saccharomyces cerevisiae coexpressing the Aspergillus niger beta-xylosidase (xlnD) and the Trichoderma reesei xylanase II (xyn2) genes.	Applied and environmental microbiology	2001	11722900	10.1128/AEM.67.12.5512-5519.2001
574	Rutten Lucy, Ribot Cecile, Trejo-Aguilar Blanca, Wösten Han A B, de Vries Ronald P	A single amino acid change (Y318F) in the L-arabitol dehydrogenase (LadA) from Aspergillus niger results in a significant increase in affinity for D-sorbitol.	BMC microbiology	2009	19674460	10.1186/1471-2180-9-166
575	de Vries R P, Michelsen B, Poulsen C H, Kroon P A, van den Heuvel R H, Faulds C B, Williamson G, van den Hombergh J P, Visser J	The faeA genes from Aspergillus niger and Aspergillus tubingensis encode ferulic acid esterases involved in degradation of complex cell wall polysaccharides.	Applied and environmental microbiology	1997	9406381
576	Mishra Abha	Production of L-asparaginase, an anticancer agent, from Aspergillus niger using agricultural waste in solid state fermentation.	Applied biochemistry and biotechnology	2006	17057254
577	Schachtschabel Doreen, Arentshorst Mark, Lagendijk Ellen L, Ram Arthur F J	Vacuolar H(+)-ATPase plays a key role in cell wall biosynthesis of Aspergillus niger.	Fungal genetics and biology : FG & B	2012	22222772	10.1016/j.fgb.2011.12.008
578	Malmgren H.	Enzymatic Breakdown of Polymetaphosphate. V. Purification and Specificity of the Enzyme.	Acta Chemica Scandinavica	1952		10.3891/acta.chem.scand.06-0016
579	Ingelman B., Malmgren H.	Enzymatic Breakdown of Polymetaphosphate. II.	Acta Chemica Scandinavica	1948		10.3891/acta.chem.scand.02-0365
580	Laine R A, Griffin P F, Sweeley C C, Brennan P J	Monoglucosyloxyoctadecenoic acid--a glycolipid from Aspergillus niger.	Biochemistry	1972	4337610
581	Kirimura Kohtaro, Hirowatari Yuji, Usami Shoji	Alterations of Respiratory Systems in Aspergillus niger under the Conditions of Citric Acid Fermentation	Agricultural and Biological Chemistry	1987		10.1080/00021369.1987.10868216
582	KLUYVER A J, VAN ZIJP J C	The production of homogentisic acid out of phenylacetic acid by Aspergillus niger.	Antonie van Leeuwenhoek	1951	14903962
583	Mojzita Dominik, Penttilä Merja, Richard Peter	Identification of an L-arabinose reductase gene in Aspergillus niger and its role in L-arabinose catabolism.	The Journal of biological chemistry	2010	20511228	10.1074/jbc.M110.113399
584	Pedersen H, Hjort C, Nielsen J	Cloning and characterization of oah, the gene encoding oxaloacetate hydrolase in Aspergillus niger.	Molecular & general genetics : MGG	2000	10778746
585	Benoit Isabelle, Asther Michèle, Bourne Yves, Navarro David, Canaan Stéphane, Lesage-Meessen Laurence, Herweijer Marga, Coutinho Pedro M, Asther Marcel, Record Eric	Gene overexpression and biochemical characterization of the biotechnologically relevant chlorogenic acid hydrolase from Aspergillus niger.	Applied and environmental microbiology	2007	17630312	10.1128/AEM.00374-07
586	Sorensen Tine Kring, Dyer Paul S, Fierro Francisco, Laube Ulrike, Peberdy John F	Characterisation of the gptA gene, encoding UDP N-acetylglucosamine: dolichol phosphate N-acetylglucosaminylphosphoryl transferase, from the filamentous fungus, Aspergillus niger.	Biochimica et biophysica acta	2003	12495819
587	Chauve Marie, Mathis Hugues, Huc Delphine, Casanave Dominique, Monot Frédéric, Lopes Ferreira Nicolas	Comparative kinetic analysis of two fungal beta-glucosidases.	Biotechnology for biofuels	2010	20181208	10.1186/1754-6834-3-3
588	Wongchai Vichai, Jefferson W	Pyruvate carboxylase of Aspergillus niger: Partial purification and some properties	Federation Processdings	1974			http://findit.dtu.dk/en/catalog/70256203
589	Sie?ko Marzena, Natorff Renata, Zieli?ski Zbigniew, Hejduk Arkadiusz, Paszewski Andrzej	Two Aspergillus nidulans genes encoding methylenetetrahydrofolate reductases are up-regulated by homocysteine.	Fungal genetics and biology : FG & B	2007	17257865	10.1016/j.fgb.2006.12.002
590	Weidner G, Steffan B, Brakhage A A	The Aspergillus nidulans lysF gene encodes homoaconitase, an enzyme involved in the fungus-specific lysine biosynthesis pathway.	Molecular & general genetics : MGG	1997	9268014
591	Liebmann Burghard, Mühleisen Thomas W, Müller Meike, Hecht Matthias, Weidner Gerhard, Braun Armin, Brock Matthias, Brakhage Axel A	Deletion of the Aspergillus fumigatus lysine biosynthesis gene lysF encoding homoaconitase leads to attenuated virulence in a low-dose mouse infection model of invasive aspergillosis.	Archives of microbiology	2004	15052376	10.1007/s00203-004-0667-3
592	Elzainy Tahany A., Ali Tahanaa H.	Detection of the antitumor glutaminase-asparaginase in the filamentous fungi	Journal of Applied Sciences	2006		10.3923/jas.2006.1389.1395
593	Hauge J. G.	Formic Acid Oxidation in Aspergillus niger.	Acta Chemica Scandinavica	1957		10.3891/acta.chem.scand.11-1092b
594	Kumar V, Ramakrishnan S, Teeri T T, Knowles J K, Hartley B S	Saccharomyces cerevisiae cells secreting an Aspergillus niger beta-galactosidase grow on whey permeate.	Bio/technology (Nature Publishing Company)	1992	1368193
595	Hund H K, Breuer J, Lingens F, Hüttermann J, Kappl R, Fetzner S	Flavonol 2,4-dioxygenase from Aspergillus niger DSM 821, a type 2 CuII-containing glycoprotein.	European journal of biochemistry	1999	10469153
596	Thongpoo Preeyanuch, McKee Lauren S, Araújo Ana Catarina, Kongsaeree Prachumporn T, Brumer Harry	Identification of the acid/base catalyst of a glycoside hydrolase family 3 (GH3) beta-glucosidase from Aspergillus niger ASKU28.	Biochimica et biophysica acta	2013	23201198	10.1016/j.bbagen.2012.11.014
597	Seidle Heather F, Marten Ira, Shoseyov Oded, Huber Reuben E	Physical and kinetic properties of the family 3 beta-glucosidase from Aspergillus niger which is important for cellulose breakdown.	The protein journal	2004	15115178
598	Kirimura Kohtaro, Watanabe Shotaro, Kobayashi Keiichi	Heterologous gene expression and functional analysis of a type III polyketide synthase from Aspergillus niger NRRL 328.	Biochemical and biophysical research communications	2016	27060547	10.1016/j.bbrc.2016.04.023
599	Jayasankar N. P., Bandoni R. J., Towers G. H. N.	Fungal degradation of phloridzin	Phytochemistry	1969		10.1016/S0031-9422(00)85434-5
600	Tombs M P, Blake G G	Stability and inhibition of Aspergillus and Rhizopus lipases.	Biochimica et biophysica acta	1982	7055576
601	Mogensen Jesper M, Frisvad Jens C, Thrane Ulf, Nielsen Kristian F	Production of Fumonisin B2 and B4 by Aspergillus niger on grapes and raisins.	Journal of agricultural and food chemistry	2010	20014861	10.1021/jf903116q
602	Zhong Kun, Zhao Sheng-Yin, Jönsson Leif J., Hong Feng	Enzymatic conversion of epigallocatechin gallate to epigallocatechin with an inducible hydrolase from Aspergillus niger	Biocatalysis and Biotransformation	2007		10.1080/10242420802090487
603	Toraya T, Fujimura M, Ikeda S I, Fukui S, Yamada H	Affinity chromatography of amine oxidase from Aspergillus niger.	Biochimica et biophysica acta	1976	1252460
604	Awakawa Takayoshi, Yang Xiao-Long, Wakimoto Toshiyuki, Abe Ikuro	Pyranonigrin E: a PKS-NRPS hybrid metabolite from Aspergillus niger identified by genome mining.	Chembiochem : a European journal of chemical biology	2013	24106156	10.1002/cbic.201300430
605	Srivastava Anita, Kar Rita	Production of Gallic Acid by Immobilized Aspergillus niger Using Polyurethane Foam as Solid Support	International Journal of Food Engineering	2011		10.2202/1556-3758.1684
606	Jafari-Aghdam Javad, Khajeh Khosro, Ranjbar Bijan, Nemat-Gorgani Mohsen	Deglycosylation of glucoamylase from Aspergillus niger: effects on structure, activity and stability.	Biochimica et biophysica acta	2005	15886078	10.1016/j.bbapap.2005.03.011
607	Gonçalves L R, Suzuki G S, Giordano R C, Giordano R L	Kinetic and mass transfer parameters of maltotriose hydrolysis catalyzed by glucoamylase immobilized on macroporous silica and wrapped in pectin gel.	Applied biochemistry and biotechnology	2001	11963897
608	Gerke Jennifer, Bayram Ozgür, Braus Gerhard H	Fungal S-adenosylmethionine synthetase and the control of development and secondary metabolism in Aspergillus nidulans.	Fungal genetics and biology : FG & B	2012	22561085	10.1016/j.fgb.2012.04.003
609	Mazzaferro Laura S, Hüttel Wolfgang, Fries Alexander, Müller Michael	Cytochrome P450-catalyzed regio- and stereoselective phenol coupling of fungal natural products.	Journal of the American Chemical Society	2015	26389790	10.1021/jacs.5b06776
610	Sugita Akihiro, Sugii Ayako, Sato Kazuaki, Zhang Xiao-Yong, Dai An-Lan, Taguchi Goro, Shimosaka Makoto	Cloning and characterization of a gene coding for a major extracellular chitosanase from the koji mold Aspergillus oryzae.	Bioscience, biotechnology, and biochemistry	2012	22232262	10.1271/bbb.110605
611	Berrin J G, Williamson G, Puigserver A, Chaix J C, McLauchlan W R, Juge N	High-level production of recombinant fungal endo-beta-1,4-xylanase in the methylotrophic yeast Pichia pastoris.	Protein expression and purification	2000	10833405	10.1006/prep.2000.1229
612	Flipphi M J, van Heuvel M, van der Veen P, Visser J, de Graaff L H	Cloning and characterization of the abfB gene coding for the major alpha-L-arabinofuranosidase (ABF B) of Aspergillus niger.	Current genetics	1993	8299175
613	Meixner-Monori B, Kubicek C P, Röhr M	Pyruvate kinase from Aspergillus niger: a regulatory enzyme in glycolysis?	Canadian journal of microbiology	1984	6713301
614	de Groot Marco J L, Prathumpai Wai, Visser Jaap, Ruijter George J G	Metabolic control analysis of Aspergillus niger L-arabinose catabolism.	Biotechnology progress	2005	16321042	10.1021/bp050189o
615	Ramos Erika L, Mata-Gómez Marco A, Rodríguez-Durán Luis V, Belmares Ruth E, Rodríguez-Herrera Raúl, Aguilar Cristóbal Noe	Catalytic and thermodynamic properties of a tannase produced by Aspergillus niger GH1 grown on polyurethane foam.	Applied biochemistry and biotechnology	2011	21837378	10.1007/s12010-011-9331-y
616	van den Broek P, Goosen T, Wennekes B, van den Broek H	Isolation and characterization of the glucose-6-phosphate dehydrogenase encoding gene (gsdA) from Aspergillus niger.	Molecular & general genetics : MGG	1995	7753033
617	Braun R., Fromageot P.	Desamination of taurine by Aspergillus niger	Biochimica et Biophysica Acta	1962		10.1016/0006-3002(62)90237-8
618	Crous J M, Pretorius I S, van Zyl W H	Cloning and expression of the alpha-L-arabinofuranosidase gene (ABF2) of Aspergillus niger in Saccharomyces cerevisiae.	Applied microbiology and biotechnology	1996	8933843
619	Kobayashi Keiichi, Hattori Takasumi, Honda Yuki, Kirimura Kohtaro	Gene identification and functional analysis of methylcitrate synthase in citric acid-producing Aspergillus niger WU-2223L.	Bioscience, biotechnology, and biochemistry	2013	23832368	10.1271/bbb.130139
620	Yoshizawa Takumi, Tsuchiya Yukio, Morooka Nobuichi, Sawada Yuzuru	Malformin A1 as a Mammalian Toxicant from Aspergillus niger	Agricultural and Biological Chemistry	1974		10.1080/00021369.1975.10861776
621	Yanai K, Nakane A, Kawate A, Hirayama M	Molecular cloning and characterization of the fructooligosaccharide-producing beta-fructofuranosidase gene from Aspergillus niger ATCC 20611.	Bioscience, biotechnology, and biochemistry	2001	11388451
622	Léchenne Barbara, Reichard Utz, Zaugg Christophe, Fratti Marina, Kunert Jiri, Boulat Olivier, Monod Michel	Sulphite efflux pumps in Aspergillus fumigatus and dermatophytes.	Microbiology (Reading, England)	2007	17322211	10.1099/mic.0.2006/003335-0
623	Rao K C Sekhar, Divakar S, Babu K Naveen, Rao A G Appu, Karanth N G, Sattur A P	Nigerloxin, a novel inhibitor of aldose reductase and lipoxygenase with Free radical scavenging activity from Aspergillus niger CFR-W-105.	The Journal of antibiotics	2002	12458767
624	Behere Arun, Satyanarayan V., Padwal-Desai S. R.	Separation and limited characterization of three polygalacturonases of Aspergillus niger	Enzyme and Microbial Technology	1993		10.1016/0141-0229(93)90042-Z
625	Fahmy Afaf S, El-Beih Fawkia M, Mohamed Saleh A, Abdel-Gany Somia S, Abd-Elbaky Engy A	Characterization of an exopolygalacturonase from Aspergillus niger.	Applied biochemistry and biotechnology	2008	18500582	10.1007/s12010-007-8107-x
626	Kirimura K, Yoda M, Usami S	Cloning and expression of the cDNA encoding an alternative oxidase gene from Aspergillus niger WU-2223L.	Current genetics	1999	9933359
627	Wöldike Helle Fabricius	Process for the production of protein products in aspergillus and promoters for use in aspergillus	Patent	1989			https://www.google.ch/patents/WO1989001969A1
628	Heck Immanuel S, Schrag Joseph D, Sloan Joan, Millar Lindsey J, Kanan Ghassan, Kinghorn James R, Unkles Shiela E	Mutational analysis of the gephyrin-related molybdenum cofactor biosynthetic gene cnxE from the lower eukaryote Aspergillus nidulans.	Genetics	2002	12072459
629	Millar L J, Heck I S, Sloan J, Kana'n G J, Kinghorn J R, Unkles S E	Deletion of the cnxE gene encoding the gephyrin-like protein involved in the final stages of molybdenum cofactor biosynthesis in Aspergillus nidulans.	Molecular genetics and genomics : MGG	2001	11713674	10.1007/s004380100543
630	Li Jinglin, Luo Yunzi, Lee Jung-Kul, Zhao Huimin	Cloning and characterization of a type III polyketide synthase from Aspergillus niger.	Bioorganic & medicinal chemistry letters	2011	21903388	10.1016/j.bmcl.2011.08.058
631	Clifford D. R., Faulkner J. K., Walker J. R. L., Woodcock D.	Metabolism of cinnamic acid by Aspergillus niger	Phytochemistry	1969		10.1016/S0031-9422(00)85398-4
632	Ullah A H, Cummins B J	Purification, N-terminal amino acid sequence and characterization of pH 2.5 optimum acid phosphatase (E.C. 3.1.3.2) from Aspergillus ficuum.	Preparative biochemistry	1987	3438253	10.1080/00327488708062504
633	Casey Anne, Walsh Gary	Purification and characterization of extracellular phytase from Aspergillus niger ATCC 9142.	Bioresource technology	2003	12653285
634	Ehrlich K C, Montalbano B G, Mullaney E J, Dischinger H C, Ullah A H	Identification and cloning of a second phytase gene (phyB) from Aspergillus niger (ficuum).	Biochemical and biophysical research communications	1993	7916610	10.1006/bbrc.1993.2008
635	Meixner-Monori B, Kubicek C P, Habison A, Kubicek-Pranz E M, Röhr M	Presence and regulation of the alpha-ketoglutarate dehydrogenase multienzyme complex in the filamentous fungus Aspergillus niger.	Journal of bacteriology	1985	3968029
636	Jin Yuan, Bok Jin Woo, Guzman-de-Peña Doralinda, Keller Nancy P	Requirement of spermidine for developmental transitions in Aspergillus nidulans.	Molecular microbiology	2002	12410837
637	Yamada Hideaki, Adachi Osao, Ogata Koichi	Amine Oxidases of Microorganisms Part I. Formation of Amine Oxidase by Fungi	Agricultural and Biological Chemistry	1964		10.1080/00021369.1965.10858361
638	Levasseur Anthony, Asther Marcel, Record Eric	Overproduction and characterization of xylanase B from Aspergillus niger.	Canadian journal of microbiology	2005	16091777	10.1139/w04-116
639	Schilling B, Lerch K	Cloning, sequencing and heterologous expression of the monoamine oxidase gene from Aspergillus niger.	Molecular & general genetics : MGG	1995	7770050
[truncated: 236 more rows]
